# Supplementary material for: Molecular Characterization and Overexpression of SmJMT Increases the Production of Phenolic Acids in Salvia miltiorrhiza
Source: Int J Mol Sci. 2018 Nov 28;19(12):3788. doi: 10.3390/ijms19123788 (PMC6321555; doi:10.3390/ijms19123788)
Supplement: Supplementary file 1 [file ijms-19-03788-s001.zip]

Archive with 12 entries (12 files):
- Supplementary caption.docx
- Supplementary Figure 1.tif
- Supplementary Figure 2.tif
- Supplementary Figure 3.tif
- Supplementary Figure 4.tif
- Supplementary Table 1.xlsx
- Supplementary Table 2.xlsx
- Supplementary Table 3.xlsx
- Supplementary Table 4.docx
- Supplementary Table 5.docx
- Supplementary Table 6.docx
- Supplementary Table 7.docx
