# Supplementary material for: Molecular Characterization and Overexpression of SmJMT Increases the Production of Phenolic Acids in Salvia miltiorrhiza
Source: Int J Mol Sci. 2018 Nov 28;19(12):3788. doi: 10.3390/ijms19123788 (PMC6321555; doi:10.3390/ijms19123788)
Supplement: Supplementary file 1 [file ijms-19-03788-s001.zip › Supplementary Table 1.xlsx]

## Sheet: Sheet1
Supplementary Table 1.Overview of up- and down-regulated genes. List of 2052 DEGs between the sample of T0 vs T10. We used FDR < 0.01 as the threshold to judge the significance of gene expression difference. The Count and RPKM of T0 and T10 for DEGs are shown.
Gene ID	RPKM_T0	Count_T0	RPKM_T10	Count_T10	DESeq_FDR	DESeq_log2FC	DESeq_(FDR_0.01_FC_2)_regulated	GO_term	KEGG_term		Description
SMil_00030382-augustus-gene-0.1	4.03773	42	0.341226	3	0.00673041	-3.80125	down	Biological Process: catabolic process (GO:0009056);; Molecular Function: hydrolase activity, acting on glycosyl bonds (GO:0016798);; Biological Process: macromolecule metabolic process (GO:0043170);;	K01183|7.01515e-92|sot:102583127|chitinase 5-like; K01183 chitinase [EC:3.2.1.14] (A)		PREDICTED: E3 ubiquitin-protein ligase ARIH1-like isoform X2 [Sesamum indicum]
SMil_00030359-processed-gene-0.0	0.34138	7.5	3.53311	79	0.00296177	3.41059	up	Molecular Function: monooxygenase activity (GO:0004497);; Molecular Function: iron ion binding (GO:0005506);; Molecular Function: electron carrier activity (GO:0009055);; Molecular Function: oxidoreductase activity, acting on paired donors, with incorporation or reduction of molecular oxygen (GO:0016705);; Molecular Function: heme binding (GO:0020037);; Biological Process: oxidation-reduction pro…	K13407|0|pop:POPTR_0005s24200g|cytochrome P450 CYP94A1 family protein; K13407 fatty acid omega-hydroxylase [EC:1.14.-.-] (A)		hypothetical protein MIMGU_mgv1a001149mg [Erythranthe guttata]
SMil_00030329-augustus-gene-0.4	0	0	8.7491	65.5	1.75641e-07	Inf	up	--	--		PREDICTED: oligopeptide transporter 7 [Sesamum indicum]
SMil_00030325-augustus-gene-0.1	2.70804	22.5	11.3244	104	0.00785977	2.21678	up	Molecular Function: malate dehydrogenase (decarboxylating) (NADP+) activity (GO:0004473);; Biological Process: gluconeogenesis (GO:0006094);; Biological Process: malate metabolic process (GO:0006108);; Biological Process: fatty acid biosynthetic process (GO:0006633);; Biological Process: cytoskeleton organization (GO:0007010);; Molecular Function: zinc ion binding (GO:0008270);; Biological Proces…	K00029|6.072e-65|gmx:100791943|NADP-dependent malic enzyme-like; K00029 malate dehydrogenase (oxaloacetate-decarboxylating)(NADP+) [EC:1.1.1.40] (A)		PREDICTED: protein GDAP2 homolog [Sesamum indicum]
SMil_00030316-processed-gene-0.0	0	0	10.1034	44	3.23894e-05	Inf	up	--	K07088|9.90807e-14|sot:102601683|uncharacterized LOC102601683; K07088 (A)		PREDICTED: probable inactive leucine-rich repeat receptor-like protein kinase At3g03770 [Sesamum indicum]
SMil_00030303-processed-gene-0.0	0.0366015	0.5	3.30711	62.5	2.21092e-06	6.96596	up	Biological Process: polysaccharide biosynthetic process (GO:0000271);; Molecular Function: ATP binding (GO:0005524);; Cellular Component: plasma membrane (GO:0005886);; Biological Process: ATP catabolic process (GO:0006200);; Biological Process: pattern specification process (GO:0007389);; Biological Process: regulation of cell size (GO:0008361);; Biological Process: response to blue light (GO:00…	K05658|1.01428e-17|tcc:TCM_018479|ATP binding cassette subfamily B19 isoform 1; K05658 ATP-binding cassette, subfamily B (MDR/TAP), member 1 [EC:3.6.3.44] (A)		PREDICTED: ethylene-responsive transcription factor WIN1-like [Sesamum indicum]
SMil_00030289-augustus-gene-0.2	1.65355	34	0	0	0.000493331	#NAME?	down	--	--		PREDICTED: dihydrolipoyl dehydrogenase 1, mitochondrial [Sesamum indicum]
SMil_00030285-augustus-gene-0.2	12.7154	345	2.8921	84.5	3.52601e-05	-2.01961	down	--	--		PREDICTED: HVA22-like protein a isoform X2 [Sesamum indicum]
SMil_00030283-augustus-gene-0.2	6.37956	140	1.29807	11.5	2.94999e-06	-3.60285	down	--	--		hypothetical protein MIMGU_mgv1a012105mg [Erythranthe guttata]
SMil_00030256-augustus-gene-0.2	44.2094	560.5	11.3632	149	4.41459e-06	-1.90034	down	Cellular Component: chloroplast part (GO:0044434);;	--		PREDICTED: proline-rich protein 4-like [Sesamum indicum]
SMil_00030237-augustus-gene-0.2	0.840618	27	0	0	0.00357262	#NAME?	down	Molecular Function: oxidoreductase activity (GO:0016491);; Biological Process: oxidation-reduction process (GO:0055114);;	--		PREDICTED: uncharacterized protein LOC105155725 [Sesamum indicum]
SMil_00030220-processed-gene-0.1	1.22292	7.5	2.51937	56.5	0.00979787	2.92522	up	--	--		PREDICTED: auxin response factor 4 isoform X2 [Sesamum indicum]
SMil_00030218-augustus-gene-0.2	82.5719	580.5	27.2913	190.5	0.00385164	-1.60509	down	--	K01803|5.10957e-43|sly:101246286|triosephosphate isomerase, chloroplastic; K01803 triosephosphate isomerase (TIM) [EC:5.3.1.1] (A)		PREDICTED: uncharacterized protein LOC105156392 [Sesamum indicum]
SMil_00030204-augustus-gene-0.2	13.6884	500	0	0	4.01256e-39	#NAME?	down	Biological Process: MAPK cascade (GO:0000165);; Molecular Function: nucleic acid binding (GO:0003676);; Molecular Function: RNA-directed RNA polymerase activity (GO:0003968);; Biological Process: regulation of transcription, DNA-templated (GO:0006355);; Biological Process: protein targeting to membrane (GO:0006612);; Biological Process: response to virus (GO:0009615);; Biological Process: respons…	K11699|0|vvi:100262811|probable RNA-dependent RNA polymerase 1; K11699 RNA-dependent RNA polymerase [EC:2.7.7.48] (A)		PREDICTED: expansin-A2-like [Sesamum indicum]
SMil_00030193-augustus-gene-0.5	330.256	2552	3380.9	17143.5	4.71306e-10	2.75618	up	Molecular Function: calcium ion binding (GO:0005509);; Molecular Function: poly(U) RNA binding (GO:0008266);; Cellular Component: chloroplast thylakoid membrane (GO:0009535);; Cellular Component: chloroplast stroma (GO:0009570);; Cellular Component: photosystem II oxygen evolving complex (GO:0009654);; Cellular Component: chloroplast envelope (GO:0009941);; Biological Process: photosynthesis (GO:…	K02717|7.11203e-50|pop:POPTR_0002s05660g|POPTRDRAFT_551203; photosystem II oxygen-evolving complex protein 2 precursor; K02717 photosystem II oxygen-evolving enhancer protein 2 (A)		hypothetical protein CICLE_v10016118mg [Citrus clementina]
SMil_00030186-processed-gene-0.0	0.0599627	2	1.39266	55	0.0083351	4.78242	up	--	--		cytochrome P450 CYP71D412 [Salvia miltiorrhiza]
SMil_00030180-processed-gene-0.0	1.77838	29.5	0	0	0.00174866	#NAME?	down	--	--		hypothetical protein AMTR_s00029p00153350 [Amborella trichopoda]
SMil_00030176-processed-gene-0.1	6.3451	16.5	37.3563	102.5	0.00172787	2.64419	up	--	--		PREDICTED: uncharacterized protein LOC105169370 [Sesamum indicum]
SMil_00030171-augustus-gene-0.1	26.6465	401.5	0.772765	11	7.46112e-21	-5.1789	down	--	K10900|1.76325e-65|tcc:TCM_026643|Lysyl-tRNA synthetase 1, putative isoform 1; K10900 werner syndrome ATP-dependent helicase [EC:3.6.4.12] (A)		PREDICTED: uncharacterized protein LOC101494177 [Cicer arietinum]
SMil_00030149-augustus-gene-0.2	23.5784	136.5	97.9437	614	7.62702e-08	2.1779	up	--	--		PREDICTED: hexose carrier protein HEX6-like [Sesamum indicum]
SMil_00030123-processed-gene-0.0	2.00548	27.5	0	0	0.00309669	#NAME?	down	--	--		cytochrome P450 CYP77A27 [Salvia miltiorrhiza]
SMil_00030112-augustus-gene-0.2	6.86806	67.5	0.0570485	0.5	8.16539e-07	-7.0785	down	Biological Process: proteolysis (GO:0006508);; Biological Process: lipid transport (GO:0006869);; Molecular Function: peptidase activity (GO:0008233);; Molecular Function: lipid binding (GO:0008289);;	--		PREDICTED: DNA replication ATP-dependent helicase/nuclease DNA2 isoform X1 [Sesamum indicum]
SMil_00030106-augustus-gene-0.1	51.7192	1123	15.7034	340.5	3.6583e-06	-1.7145	down	Molecular Function: selenium binding (GO:0008430);; Biological Process: carbohydrate transport (GO:0008643);; Cellular Component: membrane (GO:0016020);; Molecular Function: nutrient reservoir activity (GO:0045735);;	K17285|0|pper:PRUPE_ppa004802mg|hypothetical protein; K17285 selenium-binding protein 1 (A)		PREDICTED: protein ECERIFERUM 1 [Sesamum indicum]
SMil_00030099-augustus-gene-0.2	2.12999	68.5	0.263243	8	0.00282044	-3.09668	down	--	--		hypothetical protein MIMGU_mgv1a000328mg [Erythranthe guttata]
SMil_00030089-processed-gene-0.1	74.9724	369.5	0.38914	1.5	2.98899e-15	-7.93244	down	Biological Process: metabolic process (GO:0008152);;	K01704|5.55029e-79|sly:101250813|3-isopropylmalate dehydratase small subunit 3-like; K01704 3-isopropylmalate/(R)-2-methylmalate dehydratase small subunit [EC:4.2.1.33 4.2.1.35] (A)		PREDICTED: LOW QUALITY PROTEIN: transketolase, chloroplastic [Sesamum indicum]
SMil_00030076-augustus-gene-0.1	0	0	1.65245	51	5.68299e-06	Inf	up	Cellular Component: cytoplasm (GO:0005737);; Cellular Component: plasma membrane (GO:0005886);; Biological Process: oligopeptide transport (GO:0006857);; Biological Process: response to nematode (GO:0009624);; Molecular Function: oligopeptide transporter activity (GO:0015198);; Biological Process: seed development (GO:0048316);; Molecular Function: iron-nicotianamine transmembrane transporter act…	--		germacrene A [Lavandula pedunculata subsp. lusitanica]
SMil_00030055-augustus-gene-0.1	18.4176	409	2.66576	57	1.71472e-09	-2.84226	down	--	--		PREDICTED: protein ECERIFERUM 1-like [Sesamum indicum]
SMil_00030050-processed-gene-0.0	57.5511	659	3.60257	40	0.00251442	-4.0432	down	Molecular Function: metallopeptidase activity (GO:0008237);; Molecular Function: metal ion binding (GO:0046872);;	--		PREDICTED: alcohol dehydrogenase 1B [Sesamum indicum]
SMil_00030025-processed-gene-0.0	2.22135	13	12.5757	82	0.0043244	2.66605	up	Molecular Function: transferase activity, transferring hexosyl groups (GO:0016758);;	--		PREDICTED: uncharacterized protein LOC105178109 [Sesamum indicum]
SMil_00029991-processed-gene-0.0	4.49916	148	0.186541	5.5	0.0019445	-4.74342	down	Molecular Function: magnesium ion binding (GO:0000287);; Biological Process: metabolic process (GO:0008152);; Molecular Function: terpene synthase activity (GO:0010333);;	K04120|0|sot:102583793|copal-8-ol diphosphate hydratase, chloroplastic-like; K04120 ent-copalyl diphosphate synthase [EC:5.5.1.13] (A)		F-box and associated interaction domains-containing protein, putative isoform 1 [Theobroma cacao]
SMil_00029964-augustus-gene-0.1	0.256329	16	1.43467	101.5	0.00161367	2.67326	up	--	--		PREDICTED: caffeoylshikimate esterase isoform X1 [Sesamum indicum]
SMil_00029914-augustus-gene-0.2	147.849	2354	386.579	6097.5	0.0015081	1.38286	up	Cellular Component: chloroplast thylakoid (GO:0009534);; Biological Process: single-organism process (GO:0044699);;	--		hypothetical protein MIMGU_mgv1a007460mg [Erythranthe guttata]
SMil_00029907-processed-gene-0.1	8.10191	230	2.59863	73.5	0.00496153	-1.63551	down	Biological Process: metabolic process (GO:0008152);; Molecular Function: transferase activity, transferring hexosyl groups (GO:0016758);;	K13496|0|sly:101257246|UDP-glycosyltransferase 73C1-like; K13496 UDP-glucosyl transferase 73C [EC:2.4.1.-] (A)		PREDICTED: ubiquitin carboxyl-terminal hydrolase 6-like [Sesamum indicum]
SMil_00029896-processed-gene-0.0	0.169909	7	2.02766	95	3.95201e-05	3.76866	up	Molecular Function: transferase activity, transferring phosphorus-containing groups (GO:0016772);;	--		7-deoxyloganetic acid UDP-glucosyltransferase-like protein [Cinchona calisaya]
SMil_00029895-processed-gene-0.0	5.24711	169.5	0.70619	24	3.62136e-05	-2.81354	down	--	--		PREDICTED: uncharacterized protein LOC105171932 [Sesamum indicum]
SMil_00029867-augustus-gene-0.2	26.0942	172.5	2.14758	15	5.07716e-07	-3.51924	down	--	--		--
SMil_00029849-processed-gene-0.1	0.549424	12.5	3.10567	76.5	0.0065578	2.62521	up	Cellular Component: cytoplasm (GO:0005737);; Molecular Function: oxidoreductase activity (GO:0016491);; Biological Process: oxidation-reduction process (GO:0055114);;	--		hypothetical protein MIMGU_mgv1a001106mg [Erythranthe guttata]
SMil_00029801-processed-gene-0.0	4.06334	106	10.9179	291	0.0077431	1.46342	up	--	--		PREDICTED: uncharacterized protein LOC105164398 [Sesamum indicum]
SMil_00029800-augustus-gene-0.1	1533.81	25240	145.901	2408	2.07851e-06	-3.37874	down	Molecular Function: transporter activity (GO:0005215);; Biological Process: transport (GO:0006810);; Cellular Component: integral component of membrane (GO:0016021);;	K09873|7.23081e-81|pda:103715387|probable aquaporin TIP1-1; K09873 aquaporin TIP (A)		PREDICTED: ubiquitin-related modifier 1 homolog 1-like [Sesamum indicum]
SMil_00029776-processed-gene-0.0	43.0969	990.5	109.524	2791.5	0.00365397	1.50439	up	Molecular Function: nucleotide binding (GO:0000166);; Cellular Component: endosome (GO:0005768);; Cellular Component: trans-Golgi network (GO:0005802);; Biological Process: carbohydrate metabolic process (GO:0005975);; Biological Process: tryptophan catabolic process (GO:0006569);; Biological Process: nucleotide-sugar metabolic process (GO:0009225);; Biological Process: indoleacetic acid biosynth…	K08679|0|sly:101247369|UDP-glucuronate 4-epimerase 6; K08679 UDP-glucuronate 4-epimerase [EC:5.1.3.6] (A)		PREDICTED: flavonol synthase/flavanone 3-hydroxylase-like [Sesamum indicum]
SMil_00029751-processed-gene-0.1	8.22478	56	0.835156	5.5	0.00398804	-3.34908	down	Biological Process: respiratory burst involved in defense response (GO:0002679);; Molecular Function: DNA binding (GO:0003677);; Molecular Function: sequence-specific DNA binding transcription factor activity (GO:0003700);; Cellular Component: nuclear pore (GO:0005643);; Biological Process: response to water deprivation (GO:0009414);; Biological Process: abscisic acid-activated signaling pathway …	K14517|3.72787e-35|crb:CARUB_v10027108mg|hypothetical protein; K14517 ethylene-responsive transcription factor 2 (A)		SMLII [Salvia miltiorrhiza]
SMil_00029731-augustus-gene-0.3	5.26961	39	0	0	0.000131161	#NAME?	down	Biological Process: phenylpropanoid metabolic process (GO:0009698);; Biological Process: anthocyanin-containing compound biosynthetic process (GO:0009718);; Biological Process: response to sucrose (GO:0009744);; Biological Process: response to UV-B (GO:0010224);; Biological Process: pollen exine formation (GO:0010584);; Molecular Function: 4-coumarate-CoA ligase activity (GO:0016207);;	K01904|5.02201e-87|vvi:100245991|4CL; 4-coumarate:CoA ligase; K01904 4-coumarate--CoA ligase [EC:6.2.1.12] (A)		PREDICTED: uncharacterized protein LOC105164663 isoform X2 [Sesamum indicum]
SMil_00029719-processed-gene-0.2	5.84497	54.5	0.468407	4	0.00179406	-3.77016	down	Molecular Function: transferase activity, transferring glycosyl groups (GO:0016757);;	--		PREDICTED: ribosome-binding factor PSRP1, chloroplastic [Sesamum indicum]
SMil_00029690-augustus-gene-0.4	0.418531	9	2.88371	65.5	0.00612895	2.87137	up	Molecular Function: transferase activity, transferring glycosyl groups (GO:0016757);;	--		PREDICTED: DNA-directed RNA polymerase III subunit RPC9-like [Sesamum indicum]
SMil_00029684-augustus-gene-0.2	207.5	6154	11.5555	338.5	2.00536e-14	-4.17349	down	--	--		hypothetical protein MTR_3g047890 [Medicago truncatula]
SMil_00029673-augustus-gene-0.3	9.6223	190	1.26607	27	1.44256e-05	-2.80639	down	--	--		PREDICTED: endochitinase A-like [Beta vulgaris subsp. vulgaris]
SMil_00029638-processed-gene-0.0	475.641	953.5	2278.21	4474.5	0.00545864	2.24024	up	--	--		PREDICTED: probable protein phosphatase 2C 1 isoform X1 [Sesamum indicum]
SMil_00029631-processed-gene-0.1	2.33476	51	15.0594	328.5	1.09174e-07	2.6964	up	--	--		--
SMil_00029605-augustus-gene-0.2	15.8736	99	44.484	367	6.67559e-05	1.89759	up	Molecular Function: binding (GO:0005488);; Cellular Component: chloroplast (GO:0009507);; Biological Process: cellular metabolic process (GO:0044237);; Biological Process: oxidation-reduction process (GO:0055114);;	--		--
SMil_00029604-processed-gene-0.1	6.35489	228.5	1.47515	55.5	0.00047945	-2.03668	down	Biological Process: plastid organization (GO:0009657);; Biological Process: gene expression (GO:0010467);; Biological Process: RNA metabolic process (GO:0016070);;	--		PREDICTED: sucrose-phosphatase 2-like [Sesamum indicum]
SMil_00029577-processed-gene-0.1	145.488	1774.5	795.171	8399	2.91452e-08	2.24934	up	Biological Process: single-organism cellular process (GO:0044763);; Molecular Function: monosaccharide binding (GO:0048029);; Biological Process: positive regulation of cellular process (GO:0048522);;	--		Sulfite exporter TauE/SafE family protein isoform 2 [Theobroma cacao]
SMil_00029572-augustus-gene-0.2	11.308	369	21.7296	784.5	0.00743318	1.09614	up	Cellular Component: vacuolar membrane (GO:0005774);; Biological Process: transport (GO:0006810);; Molecular Function: nucleoside transmembrane transporter activity, against a concentration gradient (GO:0010174);; Cellular Component: integral component of membrane (GO:0016021);;	K15014|0|sly:101249478|equilibrative nucleotide transporter 1; K15014 solute carrier family 29 (equilibrative nucleoside transporter), member 1/2/3 (A)		hypothetical protein MIMGU_mgv1a001789mg [Erythranthe guttata]
SMil_00029563-augustus-gene-0.1	222.173	2294.5	64.9613	720.5	4.11937e-05	-1.65984	down	--	--		PREDICTED: protein disulfide-isomerase LQY1 isoform X1 [Sesamum indicum]
SMil_00029534-augustus-gene-0.2	0.0380764	1	5.50595	43.5	0.000459241	5.44265	up	Biological Process: metabolic process (GO:0008152);; Cellular Component: integral component of membrane (GO:0016021);; Molecular Function: lyase activity (GO:0016829);; Molecular Function: intramolecular transferase activity (GO:0016866);;	K15813|3.47734e-143|cic:CICLE_v10027855mg|hypothetical protein; K15813 beta-amyrin synthase [EC:5.4.99.39] (A)		PREDICTED: ubiquitin-conjugating enzyme E2 19-like [Fragaria vesca subsp. vesca]
SMil_00029517-processed-gene-0.1	6.47002	119.5	0.149911	2.5	0.0011319	-5.57915	down	--	--		--
SMil_00029516-augustus-gene-0.3	18.2073	660	15.3493	292	0.00503242	-1.16762	down	--	K18213|0|sly:101248213|proteinaceous RNase P 1, chloroplastic/mitochondrial-like; K18213 proteinaceous RNase P [EC:3.1.26.5] (A)		PREDICTED: blue-light photoreceptor PHR2 [Sesamum indicum]
SMil_00029512-augustus-gene-0.2	131.953	1379	37.2373	392.5	7.18271e-07	-1.80191	down	Cellular Component: extracellular region (GO:0005576);; Biological Process: plant-type cell wall organization (GO:0009664);; Cellular Component: membrane (GO:0016020);;	--		PREDICTED: uncharacterized protein LOC104218174 [Nicotiana sylvestris]
SMil_00029509-augustus-gene-0.4	0.373604	3	12.4889	172.5	1.889e-12	5.8603	up	--	--		PREDICTED: probable small nuclear ribonucleoprotein F [Nicotiana sylvestris]
SMil_00029484-processed-gene-0.0	0	0	51.3257	353	4.31531e-08	Inf	up	Biological Process: fatty acid biosynthetic process (GO:0006633);; Cellular Component: chloroplast (GO:0009507);; Molecular Function: acyl-[acyl-carrier-protein] desaturase activity (GO:0045300);; Molecular Function: transition metal ion binding (GO:0046914);; Biological Process: oxidation-reduction process (GO:0055114);;	K03921|9.21244e-42|tcc:TCM_019858|Plant stearoyl-acyl-carrier-protein desaturase family protein; K03921 acyl-[acyl-carrier-protein] desaturase [EC:1.14.19.2] (A)		PREDICTED: F-box protein CPR30-like [Cucumis melo]
SMil_00029473-augustus-gene-0.3	2.52872	47.5	0	0	1.45936e-05	#NAME?	down	--	--		--
SMil_00029465-augustus-gene-0.3	2.59284	2.5	6.98315	112.5	1.40943e-08	5.50294	up	--	--		hypothetical protein M569_06233, partial [Genlisea aurea]
SMil_00029457-augustus-gene-0.3	5.32161	161.5	0.889531	20	1.83254e-05	-3.01103	down	Molecular Function: RNA binding (GO:0003723);; Molecular Function: structural constituent of ribosome (GO:0003735);; Molecular Function: SNAP receptor activity (GO:0005484);; Biological Process: translation (GO:0006412);; Biological Process: membrane fusion (GO:0006944);; Cellular Component: phragmoplast (GO:0009524);; Cellular Component: large ribosomal subunit (GO:0015934);; Cellular Component:…	--		PREDICTED: uncharacterized protein LOC105173958 [Sesamum indicum]
SMil_00029447-augustus-gene-0.3	8.44825	126.5	0.157328	2	5.62198e-10	-5.9703	down	--	--		PREDICTED: uncharacterized protein LOC105177291 [Sesamum indicum]
SMil_00029444-processed-gene-0.0	2.95002	6.5	31.5929	74	0.000516673	3.52069	up	Cellular Component: cell wall (GO:0005618);; Biological Process: glycerol ether metabolic process (GO:0006662);; Biological Process: response to oxidative stress (GO:0006979);; Molecular Function: enzyme activator activity (GO:0008047);; Molecular Function: electron carrier activity (GO:0009055);; Cellular Component: chloroplast thylakoid membrane (GO:0009535);; Cellular Component: chloroplast en…	K03671|2.41834e-50|pop:POPTR_0011s12120g|POPTRDRAFT_728401; Thioredoxin M-type 4 family protein; K03671 thioredoxin 1 (A)		PREDICTED: peptidyl-prolyl cis-trans isomerase CYP28, chloroplastic [Sesamum indicum]
SMil_00029415-augustus-gene-0.2	2.54964	43.5	0.032118	0.5	0.000179229	-6.44587	down	--	--		PREDICTED: non-specific lipid-transfer protein 2-like [Sesamum indicum]
SMil_00029349-augustus-gene-0.6	0	0	5.03832	84.5	2.83327e-09	Inf	up	--	--		--
SMil_00029304-processed-gene-0.2	5.52199	125.5	1.88756	23	0.00152288	-2.44285	down	--	--		hypothetical protein MIMGU_mgv1a018989mg [Erythranthe guttata]
SMil_00029292-augustus-gene-0.4	0.0720165	0.5	17.5614	188	7.45301e-12	8.56979	up	Biological Process: maltose metabolic process (GO:0000023);; Molecular Function: GTP binding (GO:0005525);; Biological Process: phosphatidylglycerol biosynthetic process (GO:0006655);; Biological Process: chloroplast relocation (GO:0009902);; Biological Process: thylakoid membrane organization (GO:0010027);; Biological Process: starch biosynthetic process (GO:0019252);; Biological Process: isopen…	--		flavanone 3-hydroxylase [Perilla frutescens]
SMil_00029266-augustus-gene-0.6	3.02692	87	0	0	1.89654e-09	#NAME?	down	--	--		PREDICTED: probable lipid-A-disaccharide synthase, mitochondrial isoform X1 [Sesamum indicum]
SMil_00029265-augustus-gene-0.5	1.26545	31	0	0	0.00113838	#NAME?	down	--	--		PREDICTED: mavicyanin [Sesamum indicum]
SMil_00029259-augustus-gene-0.3	9.86215	120.5	29.753	352	0.00616847	1.55135	up	--	K09338|1.20504e-57|sot:102597667|homeobox-leucine zipper protein HAT5-like; K09338 homeobox-leucine zipper protein (A)		PREDICTED: glyceraldehyde-3-phosphate dehydrogenase, cytosolic [Sesamum indicum]
SMil_00029248-augustus-gene-0.2	3.08685	144	0.495738	23	0.000282881	-2.64413	down	--	K03517|0|sly:101246910|quinolinate synthase, chloroplastic; K03517 quinolinate synthase [EC:2.5.1.72] (A)		PREDICTED: uncharacterized protein LOC105160964 [Sesamum indicum]
SMil_00029243-processed-gene-0.0	4.98918	24.5	59.9031	315	1.28633e-11	3.69387	up	--	--		hypothetical protein MIMGU_mgv1a022127mg [Erythranthe guttata]
SMil_00029222-augustus-gene-0.3	2.77921	81	0.357509	10	0.00157556	-3.01548	down	Cellular Component: membrane (GO:0016020);;	K15109|1.31755e-07|gmx:100815087|mitochondrial arginine transporter BAC1-like; K15109 solute carrier family 25 (mitochondrial carnitine/acylcarnitine transporter), member 20/29 (A)		unnamed protein product [Vitis vinifera]
SMil_00029190-processed-gene-0.1	0.141728	7.5	1.14671	69.5	0.00178442	3.21788	up	--	--		PREDICTED: GDSL esterase/lipase At1g54790 isoform X2 [Beta vulgaris subsp. vulgaris]
SMil_00029166-processed-gene-0.1	3871.74	18283.5	20874.5	94828.5	1.02869e-05	2.38323	up	Molecular Function: carbohydrate binding (GO:0030246);;	--		hypothetical protein MIMGU_mgv1a015026mg [Erythranthe guttata]
SMil_00029138-augustus-gene-0.1	7.69273	330	19.239	918	0.000224981	1.48235	up	--	--		PREDICTED: beta-taxilin-like isoform X1 [Pyrus x bretschneideri]
SMil_00029109-augustus-gene-0.5	17.9204	813	42.9402	2052.5	0.000406372	1.34442	up	--	K14638|0|sot:102597245|probable peptide/nitrate transporter At1g22540-like; K14638 solute carrier family 15 (peptide/histidine transporter), member 3/4 (A)		PREDICTED: putative late blight resistance protein homolog R1A-10 [Sesamum indicum]
SMil_00029093-augustus-gene-0.4	4.55476	26.5	0	0	0.00413296	#NAME?	down	--	--		PREDICTED: polyphenol oxidase I, chloroplastic-like [Sesamum indicum]
SMil_00029046-processed-gene-0.2	175.336	573.5	62.3956	212.5	0.00169377	-1.42015	down	Biological Process: gibberellic acid mediated signaling pathway (GO:0009740);; Biological Process: cysteine biosynthetic process (GO:0019344);; Biological Process: cell redox homeostasis (GO:0045454);;	--		PREDICTED: vacuolar protein sorting-associated protein 29 [Sesamum indicum]
SMil_00029041-processed-gene-0.3	3.19137	103.5	41.605	1285.5	2.56369e-19	3.64341	up	Molecular Function: hydrolase activity, acting on ester bonds (GO:0016788);;	--		hypothetical protein MIMGU_mgv1a009881mg [Erythranthe guttata]
SMil_00029038-processed-gene-0.1	0.259476	3.5	8.41439	139	1.03382e-09	5.31302	up	--	--		--
SMil_00028994-augustus-gene-0.2	62.4783	801	10.0442	151	4.49089e-10	-2.40093	down	--	--		RNA-dependent RNA polymerase 2 [Salvia miltiorrhiza]
SMil_00028991-processed-gene-0.1	37.1129	55	3.63419	5.5	0.00456756	-3.30762	down	--	--		photosystem II oxygen-evolving complex protein 2 precursor [Populus trichocarpa]
SMil_00028966-processed-gene-0.3	0	0	0.987421	24	0.00827446	Inf	up	--	--		PREDICTED: uncharacterized protein LOC105164603 [Sesamum indicum]
SMil_00028942-augustus-gene-0.4	16.1474	825	3.11654	182	1.22498e-08	-2.17517	down	--	--		hypothetical protein MIMGU_mgv1a000542mg [Erythranthe guttata]
SMil_00028928-augustus-gene-0.3	60.9089	908	10.9031	164	6.7488e-11	-2.46257	down	Molecular Function: transferase activity (GO:0016740);;	--		hypothetical protein POPTR_0009s03360g [Populus trichocarpa]
SMil_00028927-augustus-gene-0.2	1.62501	36.5	0	0	0.000253567	#NAME?	down	--	--		PREDICTED: MAR-binding filament-like protein 1-1 [Sesamum indicum]
SMil_00028916-augustus-gene-0.3	0	0	17.8268	278	1.10365e-24	Inf	up	--	--		PREDICTED: alcohol dehydrogenase-like 6 [Sesamum indicum]
SMil_00028915-augustus-gene-0.2	12.0343	188	64.0102	1051.5	0.000909164	2.49379	up	Biological Process: response to lead ion (GO:0010288);; Biological Process: response to cadmium ion (GO:0046686);;	--		hypothetical protein MIMGU_mgv1a012191mg [Erythranthe guttata]
SMil_00028898-augustus-gene-0.5	0.544248	2.5	21.6277	112.5	1.38276e-08	5.50596	up	--	--		PREDICTED: vacuolar cation/proton exchanger 3-like [Sesamum indicum]
SMil_00028895-augustus-gene-0.4	17.5349	434.5	5.35328	137.5	0.000237974	-1.65088	down	--	--		PREDICTED: transcriptional corepressor LEUNIG-like [Sesamum indicum]
SMil_00028884-processed-gene-0.0	1.66181	18.5	6.78013	193.5	2.632e-07	3.39293	up	--	--		MYB-related transcription factor [Salvia miltiorrhiza]
SMil_00028860-augustus-gene-0.1	5.99131	299.5	13.7476	738.5	0.00109006	1.30826	up	Molecular Function: protein kinase activity (GO:0004672);;	--		unnamed protein product [Coffea canephora]
SMil_00028855-augustus-gene-0.5	1.62868	10	15.3277	174.5	1.03981e-08	4.13487	up	Biological Process: maltose metabolic process (GO:0000023);; Molecular Function: serine-type endopeptidase activity (GO:0004252);; Biological Process: proteolysis (GO:0006508);; Cellular Component: chloroplast thylakoid (GO:0009534);; Cellular Component: chloroplastic endopeptidase Clp complex (GO:0009840);; Cellular Component: chloroplast envelope (GO:0009941);; Biological Process: starch biosyn…	K01358|1.3921e-15|vvi:100246849|ATP-dependent Clp protease proteolytic subunit 5, chloroplastic; K01358 ATP-dependent Clp protease, protease subunit [EC:3.4.21.92] (A)		cytochrome P450 monooxygenase CS&apos;3H isoform [Salvia miltiorrhiza]
SMil_00028834-augustus-gene-0.3	9.57739	362.5	66.7648	2383	4.51975e-14	2.72299	up	Molecular Function: transferase activity, transferring acyl groups other than amino-acyl groups (GO:0016747);;	--		PREDICTED: leucine-rich repeat receptor-like tyrosine-protein kinase At2g41820 [Sesamum indicum]
SMil_00028816-processed-gene-0.0	0.520508	24	0	0	0.00851594	#NAME?	down	--	--		--
SMil_00028801-augustus-gene-0.5	82.4195	1695	212.46	4498	0.00044554	1.41754	up	Molecular Function: catalytic activity (GO:0003824);; Biological Process: carboxylic acid metabolic process (GO:0019752);; Biological Process: primary metabolic process (GO:0044238);; Cellular Component: cytoplasmic part (GO:0044444);;	K01850|1.05062e-138|sot:102599197|chorismate mutase 1, chloroplastic-like; K01850 chorismate mutase [EC:5.4.99.5] (A)		UGT73A7 [Perilla frutescens]
SMil_00028775-augustus-gene-0.5	3.88013	129	0.636995	14.5	5.26197e-05	-3.15156	down	Molecular Function: catalytic activity (GO:0003824);;	--		PREDICTED: SPX domain-containing protein 1-like [Sesamum indicum]
SMil_00028745-augustus-gene-0.3	42.7637	331.5	85.953	1076	4.31804e-06	1.70708	up	Molecular Function: actin binding (GO:0003779);; Cellular Component: nucleus (GO:0005634);; Cellular Component: mitochondrion (GO:0005739);; Cellular Component: plasma membrane (GO:0005886);; Biological Process: response to oxidative stress (GO:0006979);; Cellular Component: chloroplast (GO:0009507);; Biological Process: defense response signaling pathway, resistance gene-dependent (GO:0009870);;…	K05765|6.79887e-86|brp:103851536|actin-depolymerizing factor 4; K05765 cofilin (A)		hypothetical protein MIMGU_mgv1a020957mg, partial [Erythranthe guttata]
SMil_00028724-augustus-gene-0.2	0.0392388	0.5	65.7515	938	1.61607e-06	10.8796	up	--	--		PREDICTED: glucan endo-1,3-beta-D-glucosidase isoform X2 [Sesamum indicum]
SMil_00028717-augustus-gene-0.3	0.712244	7.5	22.2377	249.5	0.0015081	5.06391	up	Molecular Function: DNA binding (GO:0003677);; Biological Process: regulation of transcription, DNA-templated (GO:0006355);;	--		PREDICTED: NHL repeat-containing protein 2 [Sesamum indicum]
SMil_00028713-processed-gene-0.1	0	0	17.2037	63.5	2.79345e-07	Inf	up	--	--		--
SMil_00028681-augustus-gene-0.4	1.70559	4	21.0142	52.5	0.00231186	3.72592	up	--	--		PREDICTED: uncharacterized protein LOC105168902 [Sesamum indicum]
SMil_00028664-processed-gene-0.2	0.137979	4	9.94241	305.5	1.19282e-09	6.27033	up	Biological Process: signal transduction (GO:0007165);; Biological Process: response to hormone (GO:0009725);; Biological Process: cellular catabolic process (GO:0044248);; Biological Process: single-organism metabolic process (GO:0044710);; Biological Process: organic substance metabolic process (GO:0071704);;	--		PREDICTED: alpha-glucosidase-like isoform X2 [Cicer arietinum]
SMil_00028649-processed-gene-0.3	282.88	1664	99.8872	619	0.000146129	-1.41538	down	--	--		--
SMil_00028641-augustus-gene-0.1	52.9809	1285.5	0	0	2.57967e-66	#NAME?	down	--	--		PREDICTED: protein NRT1/ PTR FAMILY 5.5-like isoform X1 [Sesamum indicum]
SMil_00028631-processed-gene-0.0	8.85922	240	41.4113	1074	3.61187e-09	2.16824	up	Molecular Function: catechol oxidase activity (GO:0004097);; Molecular Function: metal ion binding (GO:0046872);; Biological Process: oxidation-reduction process (GO:0055114);;	--		PREDICTED: early light-induced protein 1, chloroplastic isoform X1 [Sesamum indicum]
SMil_00028571-augustus-gene-0.2	8.69355	197.5	41.1984	938	1.60908e-09	2.25654	up	Cellular Component: nucleus (GO:0005634);; Biological Process: double fertilization forming a zygote and endosperm (GO:0009567);; Molecular Function: anthranilate N-benzoyltransferase activity (GO:0047672);;	--		PREDICTED: mitochondrial arginine transporter BAC2-like [Sesamum indicum]
SMil_00028558-augustus-gene-0.2	11.7978	83	0.11431	0.5	3.17958e-08	-7.35757	down	--	--		PREDICTED: amino acid permease 3-like [Sesamum indicum]
SMil_00028548-processed-gene-0.1	54.4059	924	0.208968	3	1.769e-50	-8.26551	down	--	--		hypothetical protein MIMGU_mgv1a022973mg [Erythranthe guttata]
SMil_00028540-processed-gene-0.2	2.95761	30	0	0	0.00153529	#NAME?	down	--	--		PREDICTED: ABC transporter B family member 2-like [Sesamum indicum]
SMil_00028533-augustus-gene-0.5	211.568	5553.5	84.1673	2310	0.00295823	-1.25641	down	Molecular Function: nucleic acid binding (GO:0003676);; Cellular Component: plastid (GO:0009536);;	K11294|6.39437e-87|vvi:100246501|29 kDa ribonucleoprotein A, chloroplastic; K11294 nucleolin (A)		PREDICTED: uncharacterized protein LOC105157217 isoform X2 [Sesamum indicum]
SMil_00028513-augustus-gene-0.4	0.072804	2.5	1.35889	60	0.000144374	4.59137	up	--	--		PREDICTED: polygalacturonase At1g48100 [Sesamum indicum]
SMil_00028492-processed-gene-0.0	0.918233	27	5.11721	147.5	0.000576011	2.45696	up	--	--		PREDICTED: uncharacterized protein LOC105176977 [Sesamum indicum]
SMil_00028484-processed-gene-0.0	16.5111	192	3.07728	34.5	0.000104194	-2.46795	down	--	--		PREDICTED: uncharacterized protein LOC104891636 [Beta vulgaris subsp. vulgaris]
SMil_00028465-augustus-gene-0.8	1.40522	22	6.99309	121.5	0.0015069	2.47466	up	--	--		unnamed protein product [Coffea canephora]
SMil_00028376-augustus-gene-0.4	3.23442	92.5	0.0783331	1.5	7.3102e-08	-5.9488	down	--	--		--
SMil_00028356-augustus-gene-0.3	0	0	8.25527	177	5.72715e-17	Inf	up	Molecular Function: DNA binding (GO:0003677);; Molecular Function: sequence-specific DNA binding transcription factor activity (GO:0003700);; Cellular Component: nucleus (GO:0005634);; Biological Process: regulation of transcription, DNA-templated (GO:0006355);; Molecular Function: protein dimerization activity (GO:0046983);;	--		PREDICTED: pheophytinase, chloroplastic [Sesamum indicum]
SMil_00028307-processed-gene-0.3	11.4687	223.5	0	0	1.96524e-20	#NAME?	down	--	--		PREDICTED: uncharacterized protein LOC105169796 [Sesamum indicum]
SMil_00028298-processed-gene-0.1	2.13888	82.5	0	0	4.88818e-09	#NAME?	down	--	--		PREDICTED: glucan endo-1,3-beta-glucosidase 14-like [Sesamum indicum]
SMil_00028291-processed-gene-0.2	34.4047	828	16.171	386.5	0.007322	-1.09174	down	Molecular Function: transferase activity (GO:0016740);;	--		PREDICTED: uncharacterized protein LOC105166056 isoform X1 [Sesamum indicum]
SMil_00028283-augustus-gene-0.4	1.52397	65.5	8.03464	359	0.000235097	2.46578	up	Molecular Function: magnesium ion binding (GO:0000287);; Biological Process: response to hypoxia (GO:0001666);; Molecular Function: pyruvate decarboxylase activity (GO:0004737);; Biological Process: metabolic process (GO:0008152);; Cellular Component: membrane (GO:0016020);; Molecular Function: thiamine pyrophosphate binding (GO:0030976);;	K01568|1.70781e-146|cit:102618817|pyruvate decarboxylase 1-like; K01568 pyruvate decarboxylase [EC:4.1.1.1] (A)		PREDICTED: DNA mismatch repair protein MSH3 isoform X1 [Sesamum indicum]
SMil_00028282-processed-gene-0.4	0.21659	0.5	13.3669	36.5	0.000926048	6.1901	up	--	--		PREDICTED: MLO-like protein 6 [Sesamum indicum]
SMil_00028249-augustus-gene-0.2	1.64663	76	0.224289	10.5	0.00352218	-2.84758	down	--	--		uncharacterized protein LOC105171779 precursor [Sesamum indicum]
SMil_00028218-augustus-gene-0.5	0	0	1.78612	26	0.00508495	Inf	up	--	--		hypothetical protein MIMGU_mgv1a000047mg [Erythranthe guttata]
SMil_00028214-processed-gene-0.6	0.102546	2	2.32109	58.5	0.00765208	4.87678	up	--	--		--
SMil_00028204-augustus-gene-0.6	4.02962	123	11.2358	351	0.00182195	1.51843	up	Molecular Function: sugar:proton symporter activity (GO:0005351);; Cellular Component: integral component of membrane (GO:0016021);; Molecular Function: 2-alkenal reductase [NAD(P)] activity (GO:0032440);; Biological Process: carbohydrate transmembrane transport (GO:0034219);; Biological Process: oxidation-reduction process (GO:0055114);;	--		hypothetical protein MIMGU_mgv1a026334mg [Erythranthe guttata]
SMil_00028188-augustus-gene-0.5	0.142305	3	2.74572	54	0.00208338	4.18422	up	Molecular Function: aldose 1-epimerase activity (GO:0004034);; Cellular Component: cytoplasm (GO:0005737);; Biological Process: galactose metabolic process (GO:0006012);;	K01785|1.88012e-167|sot:102585025|aldose 1-epimerase-like; K01785 aldose 1-epimerase [EC:5.1.3.3] (A)		PREDICTED: abscisic acid receptor PYL9-like [Nicotiana tomentosiformis]
SMil_00028123-processed-gene-0.0	6.71781	62	55.0365	506	0.00123142	3.03295	up	--	--		PREDICTED: polycomb group protein FERTILIZATION-INDEPENDENT ENDOSPERM-like isoform X1 [Sesamum indicum]
SMil_00028091-augustus-gene-0.7	19.0371	198	3.2003	33.5	4.86331e-05	-2.5565	down	--	K06617|2.79857e-86|pmum:103341116|probable galactinol--sucrose galactosyltransferase 6; K06617 raffinose synthase [EC:2.4.1.82] (A)		PREDICTED: beta-glucosidase 18-like [Sesamum indicum]
SMil_00028086-augustus-gene-0.5	6.61679	417.5	27.5383	2024	0.000143169	2.28637	up	Biological Process: long-chain fatty acid metabolic process (GO:0001676);; Biological Process: defense response to insect (GO:0002213);; Molecular Function: long-chain fatty acid-CoA ligase activity (GO:0004467);; Cellular Component: endoplasmic reticulum (GO:0005783);; Biological Process: fatty acid biosynthetic process (GO:0006633);; Cellular Component: plasmodesma (GO:0009506);; Biological Pro…	K01897|0|sly:101259379|long chain acyl-CoA synthetase 2; K01897 long-chain acyl-CoA synthetase [EC:6.2.1.3] (A)		PREDICTED: myosin heavy chain, striated muscle [Sesamum indicum]
SMil_00028079-augustus-gene-0.3	0.203452	7	1.59242	60.5	0.00452158	3.11782	up	Molecular Function: hydrolase activity, acting on glycosyl bonds (GO:0016798);;	K01188|1.07781e-161|tcc:TCM_040458|Beta-glucosidase 17; K01188 beta-glucosidase [EC:3.2.1.21] (A)		Acyl-[acyl-carrier-protein] desaturase, chloroplast precursor, putative [Ricinus communis]
SMil_00028057-augustus-gene-0.5	8.7443	318.5	1.03619	44	3.95849e-08	-2.84844	down	--	--		--
SMil_00028031-augustus-gene-0.2	0.192246	1	33.7446	201	7.46573e-17	7.66466	up	Cellular Component: plasma membrane (GO:0005886);; Biological Process: carbohydrate transport (GO:0008643);; Cellular Component: integral component of membrane (GO:0016021);;	K15382|4.20371e-86|rcu:RCOM_0681600|hypothetical protein; K15382 solute carrier family 50 (sugar transporter) (A)		--
SMil_00028029-augustus-gene-0.2	4.30915	238	10.9258	639	0.00043702	1.43271	up	Molecular Function: copper ion binding (GO:0005507);; Molecular Function: primary amine oxidase activity (GO:0008131);; Biological Process: amine metabolic process (GO:0009308);; Molecular Function: quinone binding (GO:0048038);; Biological Process: oxidation-reduction process (GO:0055114);;	K00276|0|rcu:RCOM_1509320|copper amine oxidase, putative; K00276 primary-amine oxidase [EC:1.4.3.21] (A)		cytochrome P450 CYP74A1 [Salvia miltiorrhiza]
SMil_00028027-augustus-gene-0.10	0.0211834	0.5	0.975121	31	0.00358308	5.97036	up	--	--		PREDICTED: uncharacterized protein LOC105160056 [Sesamum indicum]
SMil_00028017-augustus-gene-0.5	1.16371	19	12.7581	231.5	4.88934e-09	3.61871	up	--	--		PREDICTED: glutamyl-tRNA(Gln) amidotransferase subunit A, chloroplastic/mitochondrial [Sesamum indicum]
SMil_00028010-processed-gene-0.1	46.3435	637.5	10.7729	156	4.66086e-07	-2.02324	down	Molecular Function: nucleotide binding (GO:0000166);; Molecular Function: alcohol dehydrogenase (NAD) activity (GO:0004022);; Cellular Component: peroxisome (GO:0005777);; Cellular Component: cytosol (GO:0005829);; Biological Process: ethanol oxidation (GO:0006069);; Biological Process: tryptophan catabolic process (GO:0006569);; Biological Process: cell death (GO:0008219);; Molecular Function: z…	K00121|0|pper:PRUPE_ppa006317mg|hypothetical protein; K00121 S-(hydroxymethyl)glutathione dehydrogenase / alcohol dehydrogenase [EC:1.1.1.284 1.1.1.1] (A)		kinesin motor family protein [Populus trichocarpa]
SMil_00028008-augustus-gene-0.4	47.0692	239	159.689	933	1.3717e-07	1.97143	up	Biological Process: metabolic process (GO:0008152);; Biological Process: systemic acquired resistance, salicylic acid mediated signaling pathway (GO:0009862);; Molecular Function: lipase activity (GO:0016298);; Molecular Function: methyl salicylate esterase activity (GO:0080031);;	--		PREDICTED: psbQ-like protein 2, chloroplastic [Sesamum indicum]
SMil_00027997-augustus-gene-0.4	4.10269	117	10.237	299	0.00964575	1.36239	up	Molecular Function: transporter activity (GO:0005215);; Biological Process: transport (GO:0006810);; Cellular Component: integral component of membrane (GO:0016021);;	K15283|0|sot:102578523|glucose-6-phosphate/phosphate translocator 1, chloroplastic-like; K15283 solute carrier family 35, member E1 (A)		PREDICTED: myb-like protein X isoform X1 [Sesamum indicum]
SMil_00027994-augustus-gene-0.6	120.172	1378	343.372	4123.5	0.000106382	1.59053	up	Biological Process: metabolic process (GO:0008152);; Molecular Function: peptidase inhibitor activity (GO:0030414);;	--		PREDICTED: probable ribose-5-phosphate isomerase 2 [Sesamum indicum]
SMil_00027981-processed-gene-0.4	2.16921	26	86.7575	1030	5.45895e-13	5.30832	up	Molecular Function: hydrolase activity, hydrolyzing O-glycosyl compounds (GO:0004553);; Biological Process: metabolic process (GO:0008152);;	K01183|4.70357e-102|mtr:MTR_1g099320|Acidic endochitinase; K01183 chitinase [EC:3.2.1.14] (A)		hypothetical protein MIMGU_mgv1a010001mg [Erythranthe guttata]
SMil_00027973-augustus-gene-0.4	24.0756	560	6.98922	168	3.1908e-05	-1.72774	down	Cellular Component: integral component of membrane (GO:0016021);;	K13519|0|vvi:100251254|lysophospholipid acyltransferase 1; K13519 lysophospholipid acyltransferase [EC:2.3.1.51 2.3.1.23 2.3.1.-] (A)		PREDICTED: LOW QUALITY PROTEIN: microtubule-associated protein TORTIFOLIA1 [Sesamum indicum]
SMil_00027949-augustus-gene-0.5	7.68469	238	25.8928	820.5	2.84726e-06	1.79446	up	--	--		hypothetical protein MIMGU_mgv1a000328mg [Erythranthe guttata]
SMil_00027937-augustus-gene-0.2	7.76485	241	1.14305	36.5	6.17592e-05	-2.72244	down	Molecular Function: magnesium ion binding (GO:0000287);; Cellular Component: cytoplasm (GO:0005737);; Molecular Function: sesquiterpene synthase activity (GO:0010334);; Biological Process: farnesyl diphosphate metabolic process (GO:0045338);; Biological Process: sesquiterpene biosynthetic process (GO:0051762);;	--		cytochrome P450 CYP75B80 [Salvia miltiorrhiza]
SMil_00027902-augustus-gene-0.4	12.3165	264	3.52527	77.5	0.00128702	-1.7616	down	Molecular Function: translation elongation factor activity (GO:0003746);; Molecular Function: copper ion binding (GO:0005507);; Cellular Component: cell wall (GO:0005618);; Cellular Component: vacuole (GO:0005773);; Cellular Component: eukaryotic translation elongation factor 1 complex (GO:0005853);; Cellular Component: plasma membrane (GO:0005886);; Biological Process: translational elongation (…	K03233|0|vvi:100246571|elongation factor 1-gamma; K03233 elongation factor 1-gamma (A)		PREDICTED: WD repeat-containing protein RUP2-like [Sesamum indicum]
SMil_00027882-processed-gene-0.0	0.00137977	0	7.3222	55	2.12308e-06	Inf	up	Biological Process: cellular process (GO:0009987);;	--		PREDICTED: uncharacterized protein LOC105163853 [Sesamum indicum]
SMil_00027876-processed-gene-0.3	0	0	5.34338	32	0.000816629	Inf	up	--	--		PREDICTED: remorin-like [Sesamum indicum]
SMil_00027841-augustus-gene-0.7	6.06864	129.5	1.80218	19	0.000302214	-2.75894	down	--	--		PREDICTED: uncharacterized protein LOC105162126 isoform X1 [Sesamum indicum]
SMil_00027822-augustus-gene-0.10	0.0974999	4	3.70799	160	8.72933e-11	5.33172	up	--	--		PREDICTED: uncharacterized protein LOC104443364 [Eucalyptus grandis]
SMil_00027817-processed-gene-0.2	7.25033	21.5	46.0583	148.5	0.000101166	2.79862	up	Molecular Function: DNA binding (GO:0003677);; Molecular Function: sequence-specific DNA binding transcription factor activity (GO:0003700);; Cellular Component: nucleus (GO:0005634);; Biological Process: regulation of transcription, DNA-templated (GO:0006355);;	--		PREDICTED: receptor-like protein kinase HSL1 [Sesamum indicum]
SMil_00027810-augustus-gene-0.4	13.8219	289	54.7253	1087	1.873e-07	1.91927	up	Cellular Component: endoplasmic reticulum (GO:0005783);; Biological Process: protein targeting to membrane (GO:0006612);; Biological Process: positive regulation of flavonoid biosynthetic process (GO:0009963);; Biological Process: regulation of plant-type hypersensitive response (GO:0010363);;	--		--
SMil_00027771-augustus-gene-0.7	2.12034	44.5	0.0259697	0.5	0.000142366	-6.47779	down	Molecular Function: structural constituent of ribosome (GO:0003735);; Biological Process: translation (GO:0006412);; Cellular Component: small ribosomal subunit (GO:0015935);; Molecular Function: rRNA binding (GO:0019843);;	K02997|7.50224e-51|sly:101261708|40S ribosomal protein S9-2; K02997 small subunit ribosomal protein S9e (A)		PREDICTED: splicing factor 3B subunit 1-like [Sesamum indicum]
SMil_00027739-processed-gene-0.2	20.4966	66	89.5035	287	5.33497e-05	2.12967	up	--	--		PREDICTED: formin-1 isoform X1 [Sesamum indicum]
SMil_00027725-processed-gene-0.4	9984.54	114758	57029.9	634616	7.56676e-05	2.47835	up	Molecular Function: carbohydrate binding (GO:0030246);;	--		PREDICTED: ABC transporter B family member 19-like [Sesamum indicum]
SMil_00027714-processed-gene-0.1	6.95445	30.5	29.8995	128.5	0.00600388	2.08528	up	--	--		PREDICTED: homeobox-leucine zipper protein MERISTEM L1-like [Sesamum indicum]
SMil_00027654-processed-gene-0.6	1.60201e-18	0	1.61441	113	0.00200625	Inf	up	--	--		PREDICTED: chlorophyllide a oxygenase, chloroplastic [Sesamum indicum]
SMil_00027634-processed-gene-0.1	0.654379	32	0	0	0.000863391	#NAME?	down	--	--		hypothetical protein MIMGU_mgv1a017723mg [Erythranthe guttata]
SMil_00027621-augustus-gene-0.7	0.438191	8.5	2.84756	133.5	0.000876364	3.97437	up	--	--		PREDICTED: uncharacterized protein LOC105173224 isoform X1 [Sesamum indicum]
SMil_00027616-augustus-gene-0.3	0.947402	54.5	5.55074	327.5	4.20501e-05	2.59404	up	Biological Process: cellular process (GO:0009987);; Molecular Function: kinase activity (GO:0016301);;	--		hypothetical protein MIMGU_mgv1a001106mg [Erythranthe guttata]
SMil_00027606-augustus-gene-0.4	7.53617	432.5	1.08653	61.5	1.13146e-09	-2.80592	down	--	--		PREDICTED: soluble inorganic pyrophosphatase-like isoform X2 [Sesamum indicum]
SMil_00027595-augustus-gene-0.2	4.59625	198.5	0.0134959	0.5	2.1425e-17	-8.61588	down	--	--		PREDICTED: 3-hydroxyisobutyryl-CoA hydrolase-like protein 5 [Sesamum indicum]
SMil_00027581-augustus-gene-0.6	6.68309	124	0.118524	2	8.53208e-10	-5.94655	down	Molecular Function: GTPase activity (GO:0003924);; Molecular Function: sphingomyelin phosphodiesterase activity (GO:0004767);; Molecular Function: GTP binding (GO:0005525);; Cellular Component: intracellular (GO:0005622);; Cellular Component: plasma membrane (GO:0005886);; Biological Process: GTP catabolic process (GO:0006184);; Biological Process: actin filament organization (GO:0007015);; Biolo…	K04392|2.73866e-81|pxb:103929410|rac-like GTP-binding protein ARAC7; K04392 Ras-related C3 botulinum toxin substrate 1 (A)		PREDICTED: cyclase-associated protein 1-like [Sesamum indicum]
SMil_00027549-augustus-gene-0.2	10.5873	31.5	0	0	0.000996698	#NAME?	down	Cellular Component: plastid (GO:0009536);;	--		7-deoxyloganetic acid UDP-glucosyltransferase-like protein [Amsonia hubrichtii]
SMil_00027548-augustus-gene-0.4	25.3528	718.5	10.9832	320.5	0.00486097	-1.15908	down	--	--		hypothetical protein MIMGU_mgv1a014917mg [Erythranthe guttata]
SMil_00027473-augustus-gene-0.4	0.0837445	1	2.57662	39	0.00127313	5.29818	up	--	--		PREDICTED: alpha-1,4 glucan phosphorylase L-2 isozyme, chloroplastic/amyloplastic-like [Sesamum indicum]
SMil_00027453-augustus-gene-0.2	3.01588	50.5	9.42253	168	0.00965526	1.74261	up	Cellular Component: plastid (GO:0009536);; Molecular Function: kinase activity (GO:0016301);;	K04733|1.14329e-105|sot:102602779|protein kinase APK1B, chloroplastic-like; K04733 interleukin-1 receptor-associated kinase 4 [EC:2.7.11.1] (A)		hypothetical protein MIMGU_mgv1a007476mg [Erythranthe guttata]
SMil_00027451-processed-gene-0.3	0.139987	6	3.27265	161.5	1.14261e-09	4.75684	up	--	--		caffeoyl CoA O-methyltransferase [Salvia miltiorrhiza]
SMil_00027444-augustus-gene-0.6	58.9352	1058.5	25.8888	474	0.00333438	-1.1506	down	Biological Process: maltose metabolic process (GO:0000023);; Molecular Function: methyltransferase activity (GO:0008168);; Biological Process: mRNA modification (GO:0016556);; Biological Process: starch biosynthetic process (GO:0019252);; Biological Process: methylation (GO:0032259);;	--		hypothetical protein MIMGU_mgv1a018989mg [Erythranthe guttata]
SMil_00027439-augustus-gene-0.3	2.73969	30.5	15.7849	160.5	0.000461311	2.40265	up	--	--		unnamed protein product [Daucus carota]
SMil_00027429-augustus-gene-0.3	1.39246	40.5	0	0	8.72428e-05	#NAME?	down	--	K07466|1.84847e-24|eus:EUTSA_v10027364mg|hypothetical protein; K07466 replication factor A1 (A)		PREDICTED: pathogenesis-related protein PR-1-like [Sesamum indicum]
SMil_00027427-augustus-gene-0.6	71.7963	508.5	23.4678	175.5	0.00037832	-1.52484	down	Cellular Component: mitochondrial proton-transporting ATP synthase complex, coupling factor F(o) (GO:0000276);; Molecular Function: hydrogen ion transmembrane transporter activity (GO:0015078);; Biological Process: ATP synthesis coupled proton transport (GO:0015986);;	--		hypothetical protein POPTR_0009s12400g [Populus trichocarpa]
SMil_00027396-processed-gene-0.0	0	0	193.63	64	2.52878e-07	Inf	up	Biological Process: metal ion transport (GO:0030001);; Molecular Function: metal ion binding (GO:0046872);;	K07213|3.1485e-33|sot:102580838|copper transport protein ATX1-like; K07213 copper chaperone (A)		PREDICTED: dirigent protein 21-like [Sesamum indicum]
SMil_00027384-augustus-gene-0.3	0.273633	8.5	6.39946	216.5	0.00217733	4.68663	up	--	K13356|5.13188e-148|sot:102597036|fatty acyl-CoA reductase 2-like; K13356 fatty acyl-CoA reductase [EC:1.2.1.-] (A)		PREDICTED: uncharacterized protein LOC105169775 isoform X1 [Sesamum indicum]
SMil_00027373-augustus-gene-0.3	0.16953	1.5	21.0658	278	1.20276e-21	7.53959	up	Molecular Function: phosphoprotein phosphatase activity (GO:0004721);; Biological Process: metabolic process (GO:0008152);;	K17508|8.8486e-40|sly:101244356|probable protein phosphatase 2C 55; K17508 protein phosphatase 2C homolog 7 [EC:3.1.3.16] (A)		PREDICTED: GDSL esterase/lipase At5g45920 [Sesamum indicum]
SMil_00027350-augustus-gene-0.6	1.93676	35.5	11.2376	185.5	0.00020042	2.39194	up	Biological Process: single-organism cellular process (GO:0044763);; Biological Process: response to stimulus (GO:0050896);; Biological Process: organic substance metabolic process (GO:0071704);;	--		--
SMil_00027347-augustus-gene-0.8	0	0	12.8992	91	7.29587e-10	Inf	up	--	--		hypothetical protein MIMGU_mgv1a014978mg [Erythranthe guttata]
SMil_00027325-augustus-gene-0.8	15.3161	121	1.86416	13.5	0.000218104	-3.15608	down	--	--		PREDICTED: G-type lectin S-receptor-like serine/threonine-protein kinase At1g11330 [Sesamum indicum]
SMil_00027307-augustus-gene-0.7	1.35806	34.5	0.0215925	0.5	0.00161367	-6.11026	down	--	--		PREDICTED: protein trichome birefringence-like 23 [Sesamum indicum]
SMil_00027273-augustus-gene-0.4	1.12326	28.5	4.56429	123	0.00616809	2.117	up	--	--		--
SMil_00027256-augustus-gene-0.3	34.8387	191.5	4.23402	24	4.31804e-06	-2.98796	down	Molecular Function: serine-type endopeptidase activity (GO:0004252);; Molecular Function: identical protein binding (GO:0042802);; Biological Process: negative regulation of catalytic activity (GO:0043086);;	--		cytochrome P450 CYP74B21 [Salvia miltiorrhiza]
SMil_00027251-augustus-gene-0.11	13.4489	245.5	4.20336	77	0.00326479	-1.66458	down	Biological Process: catabolic process (GO:0009056);; Molecular Function: hydrolase activity, acting on glycosyl bonds (GO:0016798);; Biological Process: macromolecule metabolic process (GO:0043170);;	K01183|1.38811e-91|vvi:100233077|VVCHI4A; class IV endochitinase; K01183 chitinase [EC:3.2.1.14] (A)		PREDICTED: triacylglycerol lipase SDP1-like [Sesamum indicum]
SMil_00027246-augustus-gene-0.7	0.0863899	1	67.0278	1702.5	1.55323e-28	10.7392	up	Molecular Function: kinase activity (GO:0016301);;	K13416|7.13232e-108|gmx:100305355|somatic embryogenesis receptor-like kinase-like protein; K13416 brassinosteroid insensitive 1-associated receptor kinase 1 [EC:2.7.10.1 2.7.11.1] (A)		PREDICTED: vacuolar iron transporter homolog 1-like [Sesamum indicum]
SMil_00027245-augustus-gene-0.3	0.605579	8	9.14508	132.5	0.00423412	4.05747	up	Biological Process: anthocyanin-containing compound biosynthetic process (GO:0009718);; Biological Process: response to sucrose (GO:0009744);; Biological Process: response to UV-B (GO:0010224);; Biological Process: cellular modified amino acid biosynthetic process (GO:0042398);; Molecular Function: chalcone isomerase activity (GO:0045430);; Biological Process: response to karrikin (GO:0080167);;	--		hypothetical protein MIMGU_mgv1a017316mg [Erythranthe guttata]
SMil_00027213-augustus-gene-0.6	2.53608	39.5	0	0	0.000114053	#NAME?	down	--	--		PREDICTED: F-box protein At3g07870-like [Sesamum indicum]
SMil_00027205-augustus-gene-0.8	26.713	107	0.158094	0.5	3.02502e-10	-7.72362	down	--	--		--
SMil_00027171-augustus-gene-0.5	0.813816	35	0.0379298	1.5	0.00635507	-4.54721	down	--	--		PREDICTED: probable diphthine synthase [Sesamum indicum]
SMil_00027169-augustus-gene-0.2	0.540015	12	13.3429	332.5	3.01531e-13	4.79767	up	--	K01191|3.11413e-10|pper:PRUPE_ppa000707mg|hypothetical protein; K01191 alpha-mannosidase [EC:3.2.1.24] (A)		--
SMil_00027166-augustus-gene-0.5	6.67016	364	2.39717	132	0.00261037	-1.45877	down	--	--		PREDICTED: LOW QUALITY PROTEIN: intracellular protein transport protein USO1-like [Sesamum indicum]
SMil_00027155-augustus-gene-0.8	94.2344	2297	51.0803	997	0.00233482	-1.19458	down	Molecular Function: nucleotide binding (GO:0000166);; Molecular Function: enoyl-[acyl-carrier-protein] reductase (NADH) activity (GO:0004318);; Molecular Function: copper ion binding (GO:0005507);; Cellular Component: fatty acid synthase complex (GO:0005835);; Biological Process: acetyl-CoA metabolic process (GO:0006084);; Biological Process: fatty acid biosynthetic process (GO:0006633);; Biologi…	K00208|0|sly:101248511|enoyl-[acyl-carrier-protein] reductase [NADH], chloroplastic-like; K00208 enoyl-[acyl-carrier protein] reductase I [EC:1.3.1.9 1.3.1.10] (A)		PREDICTED: ammonium transporter 2 [Sesamum indicum]
SMil_00027154-augustus-gene-0.10	5.28318	61	45.2723	773.5	1.95356e-19	3.6714	up	Molecular Function: oxidoreductase activity, acting on the CH-OH group of donors, NAD or NADP as acceptor (GO:0016616);; Molecular Function: NAD binding (GO:0051287);; Biological Process: oxidation-reduction process (GO:0055114);;	K15893|6.79618e-14|gmx:100794030|glycerate dehydrogenase HPR, peroxisomal-like; K15893 hydroxypyruvate reductase 1 (A)		unnamed protein product [Coffea canephora]
SMil_00027150-augustus-gene-0.8	0	0	0.9045	35	0.000352642	Inf	up	--	--		--
SMil_00027133-processed-gene-0.0	2.53384	38	7.49891	201	0.00616847	2.40867	up	Molecular Function: aminopeptidase activity (GO:0004177);; Cellular Component: cytosol (GO:0005829);; Cellular Component: plasma membrane (GO:0005886);; Biological Process: protein N-linked glycosylation (GO:0006487);; Biological Process: lipid transport (GO:0006869);; Biological Process: intra-Golgi vesicle-mediated transport (GO:0006891);; Biological Process: auxin polar transport (GO:0009926);…	K01262|7.70822e-40|gmx:100803268|probable Xaa-Pro aminopeptidase P-like; K01262 Xaa-Pro aminopeptidase [EC:3.4.11.9] (A)		--
SMil_00027107-processed-gene-0.3	0.981664	39	0.0686192	2.5	0.00774397	-3.95695	down	--	--		hypothetical protein JCGZ_00233 [Jatropha curcas]
SMil_00027104-augustus-gene-0.5	9.82807	54.5	0.821697	4	0.00178442	-3.75371	down	Molecular Function: oxidoreductase activity (GO:0016491);; Molecular Function: transition metal ion binding (GO:0046914);; Biological Process: oxidation-reduction process (GO:0055114);;	--		hypothetical protein MIMGU_mgv1a000612mg [Erythranthe guttata]
SMil_00027103-augustus-gene-0.4	89.8326	1951.5	35.5291	784.5	0.00059783	-1.3056	down	Biological Process: maltose metabolic process (GO:0000023);; Molecular Function: ATP binding (GO:0005524);; Biological Process: folic acid-containing compound biosynthetic process (GO:0009396);; Biological Process: carotenoid biosynthetic process (GO:0016117);; Biological Process: starch biosynthetic process (GO:0019252);; Molecular Function: 5-formyltetrahydrofolate cyclo-ligase activity (GO:003…	K01934|1.07179e-179|vvi:100248560|5-formyltetrahydrofolate cyclo-ligase-like protein COG0212; K01934 5-formyltetrahydrofolate cyclo-ligase [EC:6.3.3.2] (A)		PREDICTED: putative protease Do-like 14 [Solanum lycopersicum]
SMil_00027093-augustus-gene-0.4	2.89743	103	0.0607514	1.5	1.09644e-08	-6.10371	down	--	--		hypothetical protein MIMGU_mgv1a009600mg [Erythranthe guttata]
SMil_00027086-augustus-gene-0.4	15.8261	95	0.0949948	0.5	2.97697e-09	-7.57186	down	--	K11778|8.52062e-06|sly:101250227|dehydrodolichyl diphosphate syntase complex subunit NUS1; K11778 ditrans,polycis-polyprenyl diphosphate synthase [EC:2.5.1.87] (A)		PREDICTED: BTB/POZ domain-containing protein At5g41330-like [Sesamum indicum]
SMil_00027070-processed-gene-0.0	27.2761	158	90.5655	511	6.56772e-05	1.70198	up	--	--		hypothetical protein MIMGU_mgv1a004830mg [Erythranthe guttata]
SMil_00027058-processed-gene-0.0	6.78795	247	0.0944584	3	4.05599e-16	-6.35023	down	Molecular Function: ATP binding (GO:0005524);; Biological Process: signal transduction (GO:0007165);; Molecular Function: nucleoside-triphosphatase activity (GO:0017111);; Molecular Function: ADP binding (GO:0043531);;	--		PREDICTED: probable amino acid permease 7 [Sesamum indicum]
SMil_00027054-processed-gene-0.1	311.491	797	717.972	1826	0.00597667	1.20526	up	Molecular Function: copper ion transmembrane transporter activity (GO:0005375);; Cellular Component: vacuole (GO:0005773);; Biological Process: copper ion transport (GO:0006825);; Cellular Component: membrane (GO:0016020);; Biological Process: single-organism cellular process (GO:0044763);;	K14686|1.66823e-44|mus:103983988|copper transporter 5.1; K14686 solute carrier family 31 (copper transporter), member 1 (A)		CSN5 protein [Solanum lycopersicum]
SMil_00026987-processed-gene-0.1	0.0935676	1	15.0374	181.5	2.7861e-07	7.51428	up	Biological Process: carbohydrate metabolic process (GO:0005975);; Biological Process: cellular metabolic process (GO:0044237);; Molecular Function: UDP-glucuronate 5'-epimerase activity (GO:0050379);; Molecular Function: coenzyme binding (GO:0050662);;	K08679|0|cit:102630639|UDP-glucuronate 4-epimerase 1-like; K08679 UDP-glucuronate 4-epimerase [EC:5.1.3.6] (A)		hypothetical protein MIMGU_mgv1a000968mg [Erythranthe guttata]
SMil_00026958-augustus-gene-0.7	0.869668	15	5.99263	120	0.00403949	3.01219	up	Cellular Component: peroxisomal membrane (GO:0005778);; Cellular Component: chloroplast envelope (GO:0009941);; Cellular Component: integral component of membrane (GO:0016021);;	K13347|4.73297e-100|pop:POPTR_0016s02950g|POPTRDRAFT_808345; hypothetical protein; K13347 peroxisomal membrane protein 2 (A)		PREDICTED: uncharacterized protein LOC101262187 [Solanum lycopersicum]
SMil_00026928-augustus-gene-0.8	2.69693	46	8.71393	161.5	0.00785977	1.82019	up	Biological Process: tryptophan biosynthetic process (GO:0000162);; Molecular Function: anthranilate phosphoribosyltransferase activity (GO:0004048);; Biological Process: tryptophan catabolic process (GO:0006569);; Cellular Component: chloroplast stroma (GO:0009570);; Biological Process: systemic acquired resistance (GO:0009627);; Biological Process: indoleacetic acid biosynthetic process (GO:0009…	K00766|8.28919e-156|vvi:100252445|anthranilate phosphoribosyltransferase, chloroplastic; K00766 anthranilate phosphoribosyltransferase [EC:2.4.2.18] (A)		verticillium wilt resistance-like protein [Mentha x piperita]
SMil_00026905-augustus-gene-0.6	1.19184	18	3.24059	105.5	0.0094254	2.55977	up	--	--		--
SMil_00026885-processed-gene-0.1	46.3785	301.5	16.2882	106.5	0.00410198	-1.49455	down	Cellular Component: chloroplast (GO:0009507);;	--		hypothetical protein MIMGU_mgv1a020010mg, partial [Erythranthe guttata]
SMil_00026873-augustus-gene-0.7	186.901	5032	64.444	1694.5	0.00600128	-1.55886	down	Biological Process: response to cold (GO:0009409);; Cellular Component: chloroplast stroma (GO:0009570);; Biological Process: photosynthetic electron transport in photosystem I (GO:0009773);; Cellular Component: stromule (GO:0010319);; Biological Process: reductive pentose-phosphate cycle (GO:0019253);; Molecular Function: 2-alkenal reductase [NAD(P)] activity (GO:0032440);; Molecular Function: f…	K03841|0|mdm:103433550|fructose-1,6-bisphosphatase, chloroplastic; K03841 fructose-1,6-bisphosphatase I [EC:3.1.3.11] (A)		PREDICTED: elongation factor 1-gamma-like [Sesamum indicum]
SMil_00026870-augustus-gene-0.6	16.1986	435	53.4787	1455.5	1.5755e-06	1.75048	up	Molecular Function: oxidoreductase activity, acting on the CH-OH group of donors, NAD or NADP as acceptor (GO:0016616);;	--		PREDICTED: secretory carrier-associated membrane protein 1-like [Sesamum indicum]
SMil_00026856-augustus-gene-0.7	14.151	687	5.55276	274.5	0.00119719	-1.31833	down	Biological Process: carbohydrate metabolic process (GO:0005975);; Molecular Function: beta-glucosidase activity (GO:0008422);;	--		--
SMil_00026842-augustus-gene-0.7	117.33	1562.5	42.7738	587.5	0.00103769	-1.39993	down	Biological Process: protein folding (GO:0006457);; Biological Process: protein transport (GO:0015031);;	--		hypothetical protein MIMGU_mgv1a023908mg [Erythranthe guttata]
SMil_00026814-augustus-gene-0.7	30.0707	101	87.5098	286.5	0.00433888	1.51313	up	Molecular Function: oxidoreductase activity (GO:0016491);;	--		hypothetical protein MIMGU_mgv1a0033343mg, partial [Erythranthe guttata]
SMil_00026811-processed-gene-0.0	54.9746	1852.5	12.1737	422.5	3.37143e-09	-2.12809	down	Molecular Function: magnesium ion binding (GO:0000287);; Molecular Function: acetolactate synthase activity (GO:0003984);; Biological Process: isoleucine biosynthetic process (GO:0009097);; Biological Process: valine biosynthetic process (GO:0009099);; Cellular Component: chloroplast (GO:0009507);; Biological Process: response to herbicide (GO:0009635);; Molecular Function: thiamine pyrophosphate…	K01652|0|sly:101247891|acetolactate synthase 2, chloroplastic; K01652 acetolactate synthase I/II/III large subunit [EC:2.2.1.6] (A)		PREDICTED: F-box protein SKIP8 isoform X1 [Sesamum indicum]
SMil_00026809-augustus-gene-0.6	27.5882	994.5	12.3643	464	0.00615161	-1.09149	down	Biological Process: rRNA processing (GO:0006364);; Biological Process: tRNA metabolic process (GO:0006399);; Cellular Component: chloroplast (GO:0009507);; Biological Process: chloroplast organization (GO:0009658);; Biological Process: isopentenyl diphosphate biosynthetic process, methylerythritol 4-phosphate pathway (GO:0019288);; Biological Process: protein targeting to chloroplast (GO:0045036)…	--		PREDICTED: phospholipase D alpha 1-like [Sesamum indicum]
SMil_00026779-processed-gene-0.1	11.7751	111.5	68.8559	635	5.09652e-10	2.51989	up	Biological Process: fatty acid biosynthetic process (GO:0006633);; Cellular Component: membrane (GO:0016020);; Molecular Function: transferase activity, transferring acyl groups other than amino-acyl groups (GO:0016747);;	K15397|4.66461e-155|sot:102603922|CER6; 3-ketoacyl-CoA synthase 6-like; K15397 3-ketoacyl-CoA synthase [EC:2.3.1.199] (A)		hypothetical protein MIMGU_mgv1a015664mg [Erythranthe guttata]
SMil_00026769-augustus-gene-0.6	6.71493	57	51.445	436.5	4.95426e-09	2.9473	up	--	--		PREDICTED: putative late blight resistance protein homolog R1B-16 [Sesamum indicum]
SMil_00026741-augustus-gene-0.7	37.4592	37.5	0	0	0.000195304	#NAME?	down	--	--		PREDICTED: protochlorophyllide-dependent translocon component 52, chloroplastic [Sesamum indicum]
SMil_00026715-processed-gene-0.0	0.135693	1	4.47071	38	0.00160489	5.24969	up	Cellular Component: intracellular part (GO:0044424);;	K12621|5.86423e-29|mtr:MTR_7g104700|SnRNP core Sm protein Sm-X5-like protein; K12621 U6 snRNA-associated Sm-like protein LSm2 (A)		PREDICTED: anthocyanin 5-aromatic acyltransferase-like [Sesamum indicum]
SMil_00026708-augustus-gene-0.6	24.1348	284.5	4.26721	51	1.9231e-05	-2.4709	down	Molecular Function: DNA binding (GO:0003677);; Molecular Function: chromatin binding (GO:0003682);; Molecular Function: sequence-specific DNA binding transcription factor activity (GO:0003700);; Biological Process: regulation of transcription, DNA-templated (GO:0006355);;	K09422|2.78346e-71|fve:101298063|transcription factor RAX3-like; K09422 myb proto-oncogene protein, plant (A)		PREDICTED: phosphoglycerate mutase-like protein 1 isoform X1 [Sesamum indicum]
SMil_00026704-processed-gene-0.5	163.111	2016.5	59.2322	722	0.000496099	-1.47105	down	Biological Process: lipid metabolic process (GO:0006629);; Molecular Function: oxidoreductase activity, acting on paired donors, with oxidation of a pair of donors resulting in the reduction of molecular oxygen to two molecules of water (GO:0016717);; Molecular Function: delta12-fatty acid dehydrogenase activity (GO:0016720);; Biological Process: oxidation-reduction process (GO:0055114);;	K10256|0|sot:102580407|omega-6 fatty acid desaturase, endoplasmic reticulum-like; K10256 omega-6 fatty acid desaturase (delta-12 desaturase) [EC:1.14.19.-] (A)		PREDICTED: cinnamoyl-CoA reductase 2 [Sesamum indicum]
SMil_00026687-augustus-gene-0.4	8.28372	261.5	1.68593	60	0.000117741	-2.11231	down	Biological Process: primary metabolic process (GO:0044238);; Biological Process: cellular macromolecule metabolic process (GO:0044260);; Biological Process: regulation of cell cycle (GO:0051726);;	K18810|1.63831e-23|cic:CICLE_v10032080mg|hypothetical protein; K18810 cyclin D1/2/4, plant (A)		PREDICTED: UPF0057 membrane protein At2g24040-like [Sesamum indicum]
SMil_00026675-augustus-gene-0.7	25.3011	446	9.89343	186.5	0.00624336	-1.25027	down	Molecular Function: phosphoprotein phosphatase activity (GO:0004721);; Biological Process: rRNA processing (GO:0006364);; Cellular Component: chloroplast stroma (GO:0009570);; Biological Process: thylakoid membrane organization (GO:0010027);; Biological Process: regulation of proton transport (GO:0010155);; Biological Process: photosystem II assembly (GO:0010207);; Biological Process: peptidyl-th…	K17508|5.69957e-116|tcc:TCM_042221|Phosphatase 2C family protein isoform 1; K17508 protein phosphatase 2C homolog 7 [EC:3.1.3.16] (A)		PREDICTED: uncharacterized protein LOC105170130 [Sesamum indicum]
SMil_00026663-augustus-gene-0.8	0.92572	19	4.8785	111.5	0.00159731	2.56009	up	--	--		unnamed protein product [Coffea canephora]
SMil_00026637-processed-gene-0.6	28.7102	337	7.75968	117.5	0.00234089	-1.51743	down	--	K18213|4.80702e-30|sot:102606104|proteinaceous RNase P 1, chloroplastic/mitochondrial-like; K18213 proteinaceous RNase P [EC:3.1.26.5] (A)		PREDICTED: serine carboxypeptidase-like 45 [Sesamum indicum]
SMil_00026609-augustus-gene-0.8	129.187	4328	398.166	13372	0.000313444	1.63744	up	Molecular Function: iron ion binding (GO:0005506);; Molecular Function: electron carrier activity (GO:0009055);; Molecular Function: flavonoid 3'-monooxygenase activity (GO:0016711);; Molecular Function: heme binding (GO:0020037);; Biological Process: oxidation-reduction process (GO:0055114);;	K09754|0|pop:POPTR_0006s03180g|POPTRDRAFT_685839; Cytochrome P450 98A3 family protein; K09754 coumaroylquinate(coumaroylshikimate) 3'-monooxygenase [EC:1.14.13.36] (A)		--
SMil_00026589-processed-gene-0.4	17.552	432	2.0551	49	2.29093e-11	-3.12962	down	Biological Process: metabolic process (GO:0008152);; Molecular Function: transferase activity, transferring hexosyl groups (GO:0016758);;	K13496|6.95157e-135|sly:101257246|UDP-glycosyltransferase 73C1-like; K13496 UDP-glucosyl transferase 73C [EC:2.4.1.-] (A)		hydroxycinnamoyl-CoA shikimate/quinate hydroxycinnamoyltransferase [Salvia miltiorrhiza]
SMil_00026533-augustus-gene-0.7	41.4402	705	11.8573	194	2.45952e-06	-1.85421	down	--	--		--
SMil_00026516-augustus-gene-0.9	1.95256	31	0.0784996	1	0.00836166	-4.93495	down	--	--		PREDICTED: uncharacterized protein LOC105161435 [Sesamum indicum]
SMil_00026496-augustus-gene-0.11	0	0	4.00775	98	1.73865e-10	Inf	up	--	K14505|1.36044e-45|tcc:TCM_033764|D3-type cyclin isoform 1; K14505 cyclin D3, plant (A)		hypothetical protein MIMGU_mgv1a005324mg [Erythranthe guttata]
SMil_00026494-augustus-gene-0.4	32.1251	609	97.81	1593	0.00166352	1.39752	up	--	--		hypothetical protein JCGZ_15313 [Jatropha curcas]
SMil_00026480-augustus-gene-0.10	4.23537	91	20.9668	494	1.62503e-08	2.4481	up	--	--		PREDICTED: rac-like GTP-binding protein ARAC7 [Pyrus x bretschneideri]
SMil_00026468-augustus-gene-0.4	10.0991	222	1.4547	30	2.06451e-06	-2.88255	down	--	--		PREDICTED: long chain acyl-CoA synthetase 1 [Sesamum indicum]
SMil_00026467-augustus-gene-0.3	89.6832	1015.5	19.9946	227	5.91761e-09	-2.153	down	--	K08360|3.17926e-74|sly:101259871|probable ascorbate-specific transmembrane electron transporter 1; K08360 cytochrome b-561 (A)		PREDICTED: polyphenol oxidase I, chloroplastic-like [Sesamum indicum]
SMil_00026453-augustus-gene-0.5	0.286803	7.5	2.74185	73	0.00111624	3.29423	up	--	--		hypothetical protein MIMGU_mgv1a005557mg [Erythranthe guttata]
SMil_00026423-augustus-gene-0.10	29.6113	449.5	85.6504	1286.5	3.96292e-05	1.52582	up	--	--		hypothetical protein MIMGU_mgv1a009467mg [Erythranthe guttata]
SMil_00026411-augustus-gene-0.5	29.0175	358.5	0.501385	6	7.65038e-22	-5.8935	down	Biological Process: phosphatidylinositol biosynthetic process (GO:0006661);; Biological Process: cytochrome b6f complex assembly (GO:0010190);; Cellular Component: thylakoid membrane (GO:0042651);;	--		PREDICTED: uncharacterized protein LOC105167066 [Sesamum indicum]
SMil_00026384-augustus-gene-0.8	4.07141	42	0.054488	0.5	0.000254435	-6.39533	down	--	--		hypothetical protein MIMGU_mgv1a005336mg [Erythranthe guttata]
SMil_00026381-augustus-gene-0.5	16.7766	721	5.73777	254	0.000159393	-1.497	down	Biological Process: microtubule cytoskeleton organization (GO:0000226);; Biological Process: cytokinesis (GO:0000910);; Cellular Component: spindle (GO:0005819);; Cellular Component: microtubule (GO:0005874);; Molecular Function: microtubule binding (GO:0008017);; Cellular Component: phragmoplast (GO:0009524);;	K16732|0|vvi:100264256|65-kDa microtubule-associated protein 8; K16732 protein regulator of cytokinesis 1 (A)		Methyltransferase-like protein 1 [Glycine soja]
SMil_00026363-augustus-gene-0.9	0.183035	1	3.07092	48.5	0.000152803	5.61124	up	Molecular Function: calcium ion binding (GO:0005509);;	K17800|1.04369e-44|cit:102623210|LETM1 and EF-hand domain-containing protein 1, mitochondrial-like; K17800 LETM1 and EF-hand domain-containing protein 1, mitochondrial (A)		--
SMil_00026356-augustus-gene-0.7	5.72646	79	50.6936	416	1.58488e-07	2.40529	up	Molecular Function: GTPase activity (GO:0003924);; Molecular Function: GTP binding (GO:0005525);; Cellular Component: intracellular (GO:0005622);; Cellular Component: plasma membrane (GO:0005886);; Biological Process: GTP catabolic process (GO:0006184);; Biological Process: actin filament organization (GO:0007015);; Biological Process: small GTPase mediated signal transduction (GO:0007264);; Biol…	K04392|8.13388e-62|mdm:103449213|rac-like GTP-binding protein ARAC7; K04392 Ras-related C3 botulinum toxin substrate 1 (A)		PREDICTED: uncharacterized protein LOC105164278 isoform X1 [Sesamum indicum]
SMil_00026350-processed-gene-0.2	1.07297	28.5	4.91882	134	0.00258512	2.24245	up	Molecular Function: transferase activity, transferring hexosyl groups (GO:0016758);;	K13648|1.03467e-115|pmum:103328758|probable galacturonosyltransferase 15; K13648 alpha-1,4-galacturonosyltransferase [EC:2.4.1.43] (A)		hypothetical protein MIMGU_mgv1a017269mg [Erythranthe guttata]
SMil_00026349-augustus-gene-0.4	7.34571	290.5	2.588	109	0.00819319	-1.40553	down	--	--		PREDICTED: alpha/beta hydrolase domain-containing protein 11 [Eucalyptus grandis]
SMil_00026346-processed-gene-0.2	23.8668	605.5	10.4543	257	0.00354313	-1.228	down	Biological Process: metabolic process (GO:0008152);;	--		SMLII [Salvia miltiorrhiza]
SMil_00026345-augustus-gene-0.7	30.8882	191	5.62282	35.5	0.000282881	-2.42212	down	Cellular Component: cytoplasmic membrane-bounded vesicle (GO:0016023);;	--		PREDICTED: probable small nuclear ribonucleoprotein F [Nicotiana sylvestris]
SMil_00026335-augustus-gene-0.9	89.3366	1931	26.0521	593.5	3.75941e-06	-1.69108	down	Molecular Function: nucleotide binding (GO:0000166);; Molecular Function: poly(U) RNA binding (GO:0008266);; Biological Process: response to cold (GO:0009409);; Cellular Component: chloroplast thylakoid membrane (GO:0009535);; Cellular Component: chloroplast stroma (GO:0009570);; Biological Process: salicylic acid biosynthetic process (GO:0009697);; Biological Process: response to abscisic acid (…	K11294|2.97865e-107|vvi:100246501|29 kDa ribonucleoprotein A, chloroplastic; K11294 nucleolin (A)		PREDICTED: uncharacterized protein LOC105161555 [Sesamum indicum]
SMil_00026330-processed-gene-0.0	23.8177	386	8.77351	153	0.00540116	-1.32772	down	--	--		PREDICTED: ribulose-1,5 bisphosphate carboxylase/oxygenase large subunit N-methyltransferase, chloroplastic [Sesamum indicum]
SMil_00026309-processed-gene-0.5	0.338595	3.5	4.54536	52	0.00168103	3.89727	up	--	--		PREDICTED: CASP-like protein 2A1 [Sesamum indicum]
SMil_00026289-augustus-gene-0.6	28.0517	1534	11.4342	611	0.000469418	-1.32039	down	--	--		--
SMil_00026286-augustus-gene-0.4	7.65717	99.5	18.4642	402	1.13539e-05	2.02137	up	--	--		--
SMil_00026284-augustus-gene-0.7	0.555987	12.5	3.17936	73.5	0.00910932	2.56046	up	--	--		PREDICTED: homeobox-leucine zipper protein HDG11 [Sesamum indicum]
SMil_00026283-augustus-gene-0.5	55.9379	1344.5	290.342	5425.5	0.000209961	2.02257	up	Biological Process: unsaturated fatty acid biosynthetic process (GO:0006636);; Cellular Component: chloroplast envelope (GO:0009941);; Biological Process: chlorophyll biosynthetic process (GO:0015995);; Biological Process: cellular response to phosphate starvation (GO:0016036);; Biological Process: carotenoid biosynthetic process (GO:0016117);; Biological Process: isopentenyl diphosphate biosynth…	K06119|0|pop:POPTR_0006s09880g|POPTRDRAFT_417124; hypothetical protein; K06119 sulfoquinovosyltransferase [EC:2.4.1.-] (A)		PREDICTED: flavonol synthase/flavanone 3-hydroxylase-like [Sesamum indicum]
SMil_00026246-processed-gene-0.5	1377.01	3473	379.421	1001.5	2.5826e-06	-1.78403	down	Biological Process: tetrahydrobiopterin biosynthetic process (GO:0006729);; Molecular Function: 4-alpha-hydroxytetrahydrobiopterin dehydratase activity (GO:0008124);;	--		PREDICTED: laccase-14-like [Sesamum indicum]
SMil_00026193-augustus-gene-0.7	69.2924	687	199.063	2042.5	2.00169e-05	1.58025	up	Biological Process: response to stimulus (GO:0050896);;	--		PREDICTED: uncharacterized protein LOC105176065 [Sesamum indicum]
SMil_00026172-augustus-gene-0.7	33.2417	567.5	0.60911	10	1.18027e-29	-5.82166	down	Biological Process: fatty acid metabolic process (GO:0006631);; Molecular Function: oxidoreductase activity (GO:0016491);; Molecular Function: metal ion binding (GO:0046872);;	K03921|0|vvi:100242444|acyl-[acyl-carrier-protein] desaturase, chloroplastic; K03921 acyl-[acyl-carrier-protein] desaturase [EC:1.14.19.2] (A)		PREDICTED: uncharacterized protein LOC105174972 isoform X1 [Sesamum indicum]
SMil_00026161-augustus-gene-0.6	26.7712	926	3.87584	141	8.05243e-13	-2.70888	down	--	--		PREDICTED: probable galactinol--sucrose galactosyltransferase 6 [Sesamum indicum]
SMil_00026160-augustus-gene-0.9	7.01176	227.5	24.7296	600.5	0.000764147	1.40556	up	--	--		PREDICTED: uncharacterized protein LOC105157280 [Sesamum indicum]
SMil_00026146-augustus-gene-0.8	15.0858	391.5	59.4072	1599	1.50741e-08	2.03886	up	Molecular Function: iron ion binding (GO:0005506);; Molecular Function: electron carrier activity (GO:0009055);; Molecular Function: flavonoid 3'-monooxygenase activity (GO:0016711);; Molecular Function: heme binding (GO:0020037);; Biological Process: oxidation-reduction process (GO:0055114);;	K09754|0|rcu:RCOM_1106600|cytochrome P450, putative (EC:1.14.13.21); K09754 coumaroylquinate(coumaroylshikimate) 3'-monooxygenase [EC:1.14.13.36] (A)		--
SMil_00026145-augustus-gene-0.6	0.552003	8.5	6.45475	111.5	0.00020042	3.71747	up	--	--		PREDICTED: WD repeat-containing protein RUP2-like [Sesamum indicum]
SMil_00026135-augustus-gene-0.8	387.57	13991	1157.01	42498.5	0.00172618	1.61325	up	Molecular Function: 3-deoxy-7-phosphoheptulonate synthase activity (GO:0003849);; Cellular Component: mitochondrion (GO:0005739);; Biological Process: aromatic amino acid family biosynthetic process (GO:0009073);; Biological Process: chorismate biosynthetic process (GO:0009423);; Cellular Component: chloroplast (GO:0009507);; Biological Process: response to wounding (GO:0009611);; Biological Proc…	K01626|0|vvi:100258475|3-deoxy-D-arabino-heptulosonate-7-phosphate synthase; K01626 3-deoxy-7-phosphoheptulonate synthase [EC:2.5.1.54] (A)		MYB-related transcription factor [Salvia miltiorrhiza]
SMil_00026131-processed-gene-0.2	3.46415	79.5	13.81	364	4.33241e-06	2.20499	up	--	--		--
SMil_00026097-augustus-gene-0.7	60.1313	1639	19.6705	551	2.15204e-05	-1.56519	down	Molecular Function: transferase activity, transferring acyl groups (GO:0016746);;	--		PREDICTED: ELMO domain-containing protein A-like isoform X1 [Sesamum indicum]
SMil_00026093-augustus-gene-0.7	18.4546	713.5	5.42548	209.5	0.00102223	-1.76088	down	Biological Process: metabolic process (GO:0008152);; Cellular Component: membrane (GO:0016020);; Molecular Function: oxidoreductase activity (GO:0016491);; Molecular Function: transferase activity, transferring phosphorus-containing groups (GO:0016772);;	--		hypothetical protein MIMGU_mgv1a015064mg [Erythranthe guttata]
SMil_00026077-augustus-gene-0.7	215.724	1617.5	50.3184	642.5	0.000451106	-1.32321	down	--	K16546|2.67491e-126|pper:PRUPE_ppa010045mg|hypothetical protein; K16546 FGFR1 oncogene partner (A)		PREDICTED: GTPase Era, mitochondrial [Sesamum indicum]
SMil_00026060-processed-gene-0.3	3.77337	38.5	0.284132	2.5	0.0084485	-3.94705	down	--	--		PREDICTED: uncharacterized protein LOC105180227 [Sesamum indicum]
SMil_00026055-augustus-gene-0.14	2.7268	64	10.2657	237.5	0.000885122	1.90017	up	--	K03294|4.66212e-108|pmum:103325826|cationic amino acid transporter 8, vacuolar; K03294 basic amino acid/polyamine antiporter, APA family (A)		SMLII [Salvia miltiorrhiza]
SMil_00026031-augustus-gene-0.4	2.75914	96	7.18923	277.5	0.00414492	1.53797	up	Cellular Component: integral component of membrane (GO:0016021);;	--		Protein transport protein Sec61 subunit alpha [Morus notabilis]
SMil_00026009-augustus-gene-0.7	0	0	8.03135	56.5	1.48785e-06	Inf	up	Cellular Component: membrane (GO:0016020);; Molecular Function: oxidoreductase activity (GO:0016491);; Molecular Function: metal ion binding (GO:0046872);;	K15472|1.6886e-40|sly:101251277|premnaspirodiene oxygenase; K15472 premnaspirodiene oxygenase [EC:1.14.13.121] (A)		hypothetical protein MIMGU_mgv1a012543mg [Erythranthe guttata]
SMil_00026008-processed-gene-0.4	0	0	52.3409	82	8.90658e-07	Inf	up	Molecular Function: monooxygenase activity (GO:0004497);; Molecular Function: iron ion binding (GO:0005506);; Molecular Function: electron carrier activity (GO:0009055);; Molecular Function: oxidoreductase activity, acting on paired donors, with incorporation or reduction of molecular oxygen (GO:0016705);; Molecular Function: heme binding (GO:0020037);; Biological Process: oxidation-reduction pro…	--		PREDICTED: uroporphyrinogen-III C-methyltransferase [Sesamum indicum]
SMil_00025991-processed-gene-0.4	1.91109	11.5	38.7514	243	1.00927e-11	4.40456	up	Molecular Function: hydrolase activity, acting on ester bonds (GO:0016788);;	--		PREDICTED: BEL1-like homeodomain protein 4 [Sesamum indicum]
SMil_00025963-processed-gene-0.2	0.141983	6	1.40332	68.5	0.000824001	3.52215	up	--	--		--
SMil_00025956-augustus-gene-0.9	404.49	3174	100.519	812	1.49678e-07	-1.96024	down	Molecular Function: cysteine synthase activity (GO:0004124);; Biological Process: cysteine biosynthetic process from serine (GO:0006535);; Molecular Function: transferase activity (GO:0016740);;	K01738|1.15713e-99|vvi:100264196|cysteine synthase; K01738 cysteine synthase A [EC:2.5.1.47] (A)		--
SMil_00025952-augustus-gene-0.9	1.07769	25.5	5.14605	126	0.0024896	2.31052	up	--	--		PREDICTED: polyphenol oxidase I, chloroplastic-like [Sesamum indicum]
SMil_00025946-augustus-gene-0.8	0.963739	16	7.16837	130.5	0.00284699	3.0386	up	--	--		Uncharacterized protein TCM_002293 [Theobroma cacao]
SMil_00025944-processed-gene-0.0	0.434772	4.5	5.59645	60.5	0.00861817	3.76406	up	--	--		PREDICTED: uncharacterized protein LOC105164595 [Sesamum indicum]
SMil_00025933-processed-gene-0.2	85.9592	3026	6.89748	245	2.37795e-05	-3.62	down	Cellular Component: mitochondrion (GO:0005739);; Cellular Component: chloroplast stroma (GO:0009570);; Biological Process: response to nitrate (GO:0010167);; Cellular Component: membrane (GO:0016020);; Molecular Function: heme binding (GO:0020037);; Cellular Component: apoplast (GO:0048046);; Molecular Function: ferredoxin-nitrite reductase activity (GO:0048307);; Molecular Function: iron-sulfur …	K00366|0|sot:102596437|ferredoxin--nitrite reductase, chloroplastic-like; K00366 ferredoxin-nitrite reductase [EC:1.7.7.1] (A)		PREDICTED: uncharacterized protein LOC105158286 [Sesamum indicum]
SMil_00025913-augustus-gene-0.9	29.7582	721.5	16.143	327.5	0.00608183	-1.1288	down	Molecular Function: serine-type carboxypeptidase activity (GO:0004185);; Biological Process: proteolysis (GO:0006508);;	K16297|0|cit:102609406|serine carboxypeptidase-like 45-like; K16297 serine carboxypeptidase-like clade II [EC:3.4.16.-] (A)		PREDICTED: rho GTPase-activating protein 2 [Sesamum indicum]
SMil_00025905-processed-gene-0.4	156.027	2985.5	443.161	8277	0.000586406	1.48048	up	Molecular Function: DNA binding (GO:0003677);; Molecular Function: sequence-specific DNA binding transcription factor activity (GO:0003700);; Cellular Component: nucleus (GO:0005634);; Biological Process: regulation of transcription, DNA-templated (GO:0006355);;	K09287|7.36018e-158|rcu:RCOM_0705620|DNA-binding protein RAV1, putative; K09287 RAV-like factor (A)		PREDICTED: mannose-1-phosphate guanyltransferase alpha-B [Sesamum indicum]
SMil_00025904-augustus-gene-0.5	24.9752	635.5	5.96405	161.5	0.0041831	-1.97038	down	Molecular Function: aminopeptidase activity (GO:0004177);; Biological Process: proteolysis (GO:0006508);; Molecular Function: metalloexopeptidase activity (GO:0008235);; Biological Process: cellular process (GO:0009987);; Molecular Function: metal ion binding (GO:0046872);;	K01265|0|sly:101264420|methionine aminopeptidase 1B, chloroplastic; K01265 methionyl aminopeptidase [EC:3.4.11.18] (A)		PREDICTED: uncharacterized protein At4g17910 isoform X1 [Sesamum indicum]
SMil_00025899-processed-gene-0.2	990.49	4504	19.0586	95	5.11584e-41	-5.55442	down	Cellular Component: extracellular region (GO:0005576);;	--		PREDICTED: uncharacterized protein LOC105169959 isoform X1 [Sesamum indicum]
SMil_00025893-augustus-gene-0.8	10.9218	118	0.945613	10.5	2.27665e-05	-3.48435	down	--	--		PREDICTED: arogenate dehydratase/prephenate dehydratase 1, chloroplastic [Sesamum indicum]
SMil_00025886-processed-gene-0.5	10.4981	83	1.8963	15	0.00809947	-2.45869	down	--	--		PREDICTED: LOW QUALITY PROTEIN: metal-nicotianamine transporter YSL3 [Sesamum indicum]
SMil_00025865-processed-gene-0.3	98.2463	383	711.205	2808	2.9121e-15	2.88121	up	Biological Process: lipid transport (GO:0006869);; Molecular Function: lipid binding (GO:0008289);;	--		PREDICTED: uncharacterized protein LOC105174138 [Sesamum indicum]
SMil_00025840-processed-gene-0.3	166.491	1877	8.52397	93.5	5.02947e-30	-4.31602	down	--	--		MYB-related transcription factor [Salvia miltiorrhiza]
SMil_00025800-augustus-gene-0.8	65.5004	988.5	21.5204	337	4.30365e-05	-1.54225	down	Molecular Function: ATP binding (GO:0005524);; Molecular Function: transferase activity (GO:0016740);; Molecular Function: nucleoside-triphosphatase activity (GO:0017111);; Molecular Function: nucleotide phosphatase activity (GO:0019204);;	K06928|5.27802e-105|mus:103975805|cancer-related nucleoside-triphosphatase homolog; K06928 nucleoside-triphosphatase [EC:3.6.1.15] (A)		SMLII [Salvia miltiorrhiza]
SMil_00025794-augustus-gene-0.9	0.158744	1	5.8042	54	0.000300828	5.76467	up	--	--		PREDICTED: DNA (cytosine-5)-methyltransferase DRM1 isoform X3 [Sesamum indicum]
SMil_00025776-augustus-gene-0.7	0.155161	6	2.75999	148.5	8.35399e-07	4.6355	up	--	--		PREDICTED: probable ADP-ribosylation factor GTPase-activating protein AGD14 [Sesamum indicum]
SMil_00025772-augustus-gene-0.4	1593.92	24707.5	624.464	9588.5	0.00674198	-1.35922	down	Biological Process: MAPK cascade (GO:0000165);; Molecular Function: ATP binding (GO:0005524);; Biological Process: pentose-phosphate shunt (GO:0006098);; Biological Process: rRNA processing (GO:0006364);; Biological Process: protein targeting to membrane (GO:0006612);; Molecular Function: phosphoribulokinase activity (GO:0008974);; Biological Process: response to cold (GO:0009409);; Cellular Comp…	K00855|0|pop:POPTR_0001s01630g|Phosphoribulokinase family protein; K00855 phosphoribulokinase [EC:2.7.1.19] (A)		--
SMil_00025768-augustus-gene-0.7	381.408	4338.5	151.189	2000.5	0.00906964	-1.10734	down	Cellular Component: chloroplast thylakoid membrane (GO:0009535);; Biological Process: leaf morphogenesis (GO:0009965);; Biological Process: cell differentiation (GO:0030154);; Biological Process: positive regulation of transcription, DNA-templated (GO:0045893);;	--		copalyl diphosphate synthase [Salvia miltiorrhiza]
SMil_00025741-augustus-gene-0.10	44.4421	616	104.721	1521.5	0.000515774	1.3115	up	--	--		TNP2 [Antirrhinum majus]
SMil_00025728-augustus-gene-0.8	0.0224058	0.5	8.94619	46.5	7.99112e-05	6.54426	up	Molecular Function: syntaxin binding (GO:0019905);;	--		cytochrome P450 CYP92B28 [Salvia miltiorrhiza]
SMil_00025718-augustus-gene-0.5	4.56135	112.5	13.9751	370	0.000278518	1.72637	up	Biological Process: anthocyanin-containing compound biosynthetic process (GO:0009718);; Biological Process: response to sucrose (GO:0009744);; Biological Process: response to UV-B (GO:0010224);; Molecular Function: naringenin 3-dioxygenase activity (GO:0045486);; Biological Process: oxidation-reduction process (GO:0055114);;	K00475|0|vvi:100253950|flavanone 3-dioxygenase-like; K00475 naringenin 3-dioxygenase [EC:1.14.11.9] (A)		PREDICTED: pre-mRNA-splicing factor ISY1 homolog [Beta vulgaris subsp. vulgaris]
SMil_00025712-augustus-gene-0.9	6.85518	207	0.478019	41	0.000144829	-2.32677	down	Molecular Function: binding (GO:0005488);; Cellular Component: nucleus (GO:0005634);; Cellular Component: mitochondrion (GO:0005739);; Cellular Component: plastid (GO:0009536);;	K12126|2.37966e-16|pvu:PHAVU_007G208500g|hypothetical protein; K12126 phytochrome-interacting factor 3 (A)		PREDICTED: uncharacterized protein LOC105168483 [Sesamum indicum]
SMil_00025711-augustus-gene-0.10	26.1619	437.5	9.22418	157.5	0.00118125	-1.46531	down	Molecular Function: magnesium ion binding (GO:0000287);; Molecular Function: inorganic diphosphatase activity (GO:0004427);; Cellular Component: cytosol (GO:0005829);; Biological Process: phosphate-containing compound metabolic process (GO:0006796);; Cellular Component: membrane (GO:0016020);;	K01507|1.67071e-68|pda:103710805|soluble inorganic pyrophosphatase-like; K01507 inorganic pyrophosphatase [EC:3.6.1.1] (A)		hypothetical protein MIMGU_mgv1a012585mg [Erythranthe guttata]
SMil_00025701-augustus-gene-0.6	31.129	396	132.063	1567	1.97792e-07	1.99217	up	--	--		cytochrome P450 CYP707A102 [Salvia miltiorrhiza]
SMil_00025692-processed-gene-0.1	1.74455	40	7.35432	167	0.00208296	2.06788	up	--	--		PREDICTED: uncharacterized protein LOC105160986 [Sesamum indicum]
SMil_00025689-augustus-gene-0.11	12.3819	155	2.35821	31.5	0.00103701	-2.29618	down	Molecular Function: O-methyltransferase activity (GO:0008171);; Biological Process: flavonoid metabolic process (GO:0009812);; Molecular Function: 8-hydroxyquercitin 8-O-methyltransferase activity (GO:0030761);; Biological Process: methylation (GO:0032259);; Molecular Function: protein dimerization activity (GO:0046983);;	--		hypothetical protein MIMGU_mgv1a007919mg [Erythranthe guttata]
SMil_00025669-augustus-gene-0.3	23.7904	144.5	2.79824	17	3.06496e-05	-3.08223	down	--	--		hypothetical protein MIMGU_mgv1a015167mg [Erythranthe guttata]
SMil_00025664-processed-gene-0.4	1.23129	28	0.00121833	0	0.0026988	#NAME?	down	--	K15032|0|vvi:100249461|uncharacterized LOC100249461; K15032 mTERF domain-containing protein, mitochondrial (A)		PREDICTED: isoamylase 3, chloroplastic-like [Camelina sativa]
SMil_00025663-augustus-gene-0.5	13.1453	318	4.03578	101.5	0.00119628	-1.64195	down	--	K01101|8.77493e-165|sot:102596229|phosphoglycolate phosphatase 2-like; K01101 4-nitrophenyl phosphatase [EC:3.1.3.41] (A)		PREDICTED: uncharacterized protein LOC105157237 [Sesamum indicum]
SMil_00025662-processed-gene-0.2	49.5382	237.5	0	0	2.3903e-19	#NAME?	down	Molecular Function: DNA binding (GO:0003677);; Molecular Function: RNA binding (GO:0003723);; Biological Process: regulation of transcription, DNA-templated (GO:0006355);; Molecular Function: zinc ion binding (GO:0008270);;	--		hypothetical protein MIMGU_mgv1a006553mg [Erythranthe guttata]
SMil_00025660-processed-gene-0.8	231.878	523.5	55.8959	130	2.23775e-06	-2.00149	down	--	--		PREDICTED: uncharacterized protein LOC105178437 [Sesamum indicum]
SMil_00025648-processed-gene-0.0	91.394	610	20.857	148.5	0.000112598	-2.0278	down	Molecular Function: copper ion binding (GO:0005507);; Molecular Function: electron carrier activity (GO:0009055);;	--		hypothetical protein MIMGU_mgv1a014196mg [Erythranthe guttata]
SMil_00025642-augustus-gene-0.7	3.49923	123.5	0.0448077	1.5	2.96846e-10	-6.35873	down	Molecular Function: hydrolase activity (GO:0016787);; Biological Process: single-organism metabolic process (GO:0044710);;	K11752|3.95758e-158|pper:PRUPE_ppa020208mg|hypothetical protein; K11752 diaminohydroxyphosphoribosylaminopyrimidine deaminase / 5-amino-6-(5-phosphoribosylamino)uracil reductase [EC:3.5.4.26 1.1.1.193] (A)		hypothetical protein MIMGU_mgv1a024130mg [Erythranthe guttata]
SMil_00025590-processed-gene-0.3	10.5877	45.5	0	0	2.39552e-05	#NAME?	down	--	--		--
SMil_00025575-augustus-gene-0.9	3.95023	76	0.426438	8.5	0.0013979	-3.15267	down	Molecular Function: magnesium ion binding (GO:0000287);; Cellular Component: chloroplast (GO:0009507);; Molecular Function: terpene synthase activity (GO:0010333);; Biological Process: terpenoid biosynthetic process (GO:0016114);; Molecular Function: hydrolase activity (GO:0016787);; Molecular Function: manganese ion binding (GO:0030145);; Biological Process: geranyl diphosphate metabolic process…	K15086|6.76026e-174|rcu:RCOM_1764780|1,8-cineole synthase, chloroplast precursor, putative (EC:4.2.3.20); K15086 (3S)-linalool synthase [EC:4.2.3.25] (A)		hypothetical protein MIMGU_mgv1a003926mg [Erythranthe guttata]
SMil_00025572-augustus-gene-0.8	27.0671	351.5	7.47026	98.5	0.000163938	-1.83098	down	Biological Process: fatty acid biosynthetic process (GO:0006633);; Cellular Component: chloroplast (GO:0009507);; Molecular Function: acyl-[acyl-carrier-protein] desaturase activity (GO:0045300);; Molecular Function: transition metal ion binding (GO:0046914);; Biological Process: oxidation-reduction process (GO:0055114);;	K03921|1.93331e-49|vvi:100853715|acyl-[acyl-carrier-protein] desaturase, chloroplastic-like; K03921 acyl-[acyl-carrier-protein] desaturase [EC:1.14.19.2] (A)		hypothetical protein EUGRSUZ_B01002 [Eucalyptus grandis]
SMil_00025546-augustus-gene-0.6	3.11162	114	17.9088	676	1.14343e-10	2.5742	up	--	--		--
SMil_00025537-augustus-gene-0.7	46.7387	753.5	143.676	2268	0.00608368	1.59804	up	Biological Process: lipid metabolic process (GO:0006629);; Molecular Function: hydrolase activity, acting on ester bonds (GO:0016788);; Cellular Component: apoplast (GO:0048046);;	--		--
SMil_00025493-processed-gene-0.0	55.3394	521	0.060711	0.5	1.52499e-15	-10.026	down	--	--		PREDICTED: uncharacterized protein LOC102616098 [Citrus sinensis]
SMil_00025480-augustus-gene-0.9	96.328	2023	264.005	5604	0.000306775	1.47972	up	Cellular Component: cytosol (GO:0005829);; Biological Process: polyamine catabolic process (GO:0006598);; Biological Process: response to wounding (GO:0009611);; Biological Process: coumarin biosynthetic process (GO:0009805);; Biological Process: lignin biosynthetic process (GO:0009809);; Biological Process: positive regulation of flavonoid biosynthetic process (GO:0009963);; Biological Process: …	K00588|1.25611e-168|vvi:100243978|caffeoyl-CoA O-methyltransferase; K00588 caffeoyl-CoA O-methyltransferase [EC:2.1.1.104] (A)		PREDICTED: probable fructose-bisphosphate aldolase 3, chloroplastic [Sesamum indicum]
SMil_00025457-augustus-gene-0.9	44.8672	1078.5	128.879	2836	0.000290867	1.40225	up	Molecular Function: zinc ion binding (GO:0008270);; Molecular Function: oxidoreductase activity (GO:0016491);; Biological Process: oxidation-reduction process (GO:0055114);;	--		12-oxophytodienoate reductase [Isodon eriocalyx]
SMil_00025449-processed-gene-0.5	11.8491	267	4.01073	98	0.00900532	-1.43613	down	Molecular Function: protein serine/threonine phosphatase activity (GO:0004722);; Biological Process: metabolic process (GO:0008152);;	K17506|7.00864e-159|sot:102593800|probable protein phosphatase 2C 39-like; K17506 protein phosphatase 1L [EC:3.1.3.16] (A)		PREDICTED: uncharacterized protein LOC105166786 isoform X1 [Sesamum indicum]
SMil_00025446-augustus-gene-0.5	2.78929	64	9.49109	231	0.00131574	1.85901	up	Molecular Function: DNA binding (GO:0003677);; Molecular Function: sequence-specific DNA binding transcription factor activity (GO:0003700);; Biological Process: regulation of transcription, DNA-templated (GO:0006355);; Molecular Function: zinc ion binding (GO:0008270);;	--		PREDICTED: protein CLP1 homolog [Sesamum indicum]
SMil_00025442-augustus-gene-0.5	63.5087	1088	16.7113	296	3.99237e-07	-1.86933	down	--	--		PREDICTED: GDP-L-galactose phosphorylase 2-like [Sesamum indicum]
SMil_00025414-processed-gene-0.5	0.014067	1	0.622659	50.5	0.00267235	5.65673	up	--	--		PREDICTED: monothiol glutaredoxin-S16, chloroplastic [Sesamum indicum]
SMil_00025413-augustus-gene-0.11	0.90734	12.5	10.4737	158.5	5.37603e-07	3.672	up	Biological Process: metabolic process (GO:0008152);; Molecular Function: hydrolase activity (GO:0016787);;	--		PREDICTED: putative callose synthase 8 [Sesamum indicum]
SMil_00025388-augustus-gene-0.5	1.66548	41	7.41172	191.5	0.000404858	2.23079	up	--	--		PREDICTED: uncharacterized protein LOC105172662 [Sesamum indicum]
SMil_00025351-processed-gene-0.3	15.9124	62.5	0	0	3.98494e-07	#NAME?	down	--	--		PREDICTED: uncharacterized protein LOC104109962 [Nicotiana tomentosiformis]
SMil_00025321-processed-gene-0.3	0.219425	3	3.41644	49.5	0.00168103	4.05575	up	--	--		PREDICTED: protease Do-like 7 [Sesamum indicum]
SMil_00025283-augustus-gene-0.8	1.43599	27.5	7.30933	149	0.000576011	2.44738	up	--	K18811|7.39936e-78|vvi:100248932|cyclin-D5-1; K18811 cyclin D5, plant (A)		--
SMil_00025272-processed-gene-0.3	17.0352	905.5	6.58341	350.5	0.000435035	-1.36024	down	Molecular Function: nucleotide binding (GO:0000166);; Molecular Function: protein kinase activity (GO:0004672);; Biological Process: phosphorylation (GO:0016310);;	--		PREDICTED: putative receptor-like protein kinase At5g39000 [Sesamum indicum]
SMil_00025271-augustus-gene-0.8	18.1148	689.5	3.45001	138	4.98141e-09	-2.31533	down	--	--		PREDICTED: probable rhamnogalacturonate lyase B isoform X2 [Sesamum indicum]
SMil_00025270-augustus-gene-0.7	2.22733	28	26.1212	183.5	0.00100838	2.72228	up	--	--		uncharacterized protein LOC105171779 precursor [Sesamum indicum]
SMil_00025260-augustus-gene-0.5	1.10069	17.5	19.3485	317.5	8.80362e-14	4.18923	up	Biological Process: phenylpropanoid biosynthetic process (GO:0009699);; Molecular Function: oxidoreductase activity (GO:0016491);; Biological Process: oxidation-reduction process (GO:0055114);;	--		--
SMil_00025252-augustus-gene-0.8	41.0967	566	3.4976	48.5	2.02271e-14	-3.53331	down	Molecular Function: hydrolase activity, hydrolyzing O-glycosyl compounds (GO:0004553);; Cellular Component: cell wall (GO:0005618);; Biological Process: cellular glucan metabolic process (GO:0006073);; Molecular Function: xyloglucan:xyloglucosyl transferase activity (GO:0016762);; Cellular Component: apoplast (GO:0048046);;	K08235|1.33476e-144|pmum:103326039|probable xyloglucan endotransglucosylase/hydrolase protein 31; K08235 xyloglucan:xyloglucosyl transferase [EC:2.4.1.207] (A)		PREDICTED: RING-H2 finger protein ATL39-like [Sesamum indicum]
SMil_00025230-processed-gene-0.4	1068.46	5734	198.133	1056	0.00198301	-2.42881	down	Cellular Component: extracellular region (GO:0005576);; Molecular Function: manganese ion binding (GO:0030145);; Molecular Function: nutrient reservoir activity (GO:0045735);;	--		PREDICTED: DNA excision repair protein ERCC-1 isoform X1 [Sesamum indicum]
SMil_00025215-augustus-gene-0.6	1.0161	58.5	6.10082	371.5	0.00561227	2.67429	up	Molecular Function: protein serine/threonine kinase activity (GO:0004674);; Molecular Function: ATP binding (GO:0005524);; Biological Process: protein phosphorylation (GO:0006468);;	--		--
SMil_00025201-augustus-gene-0.9	28.1352	768.5	60.1275	1780.5	0.00153611	1.22192	up	Molecular Function: 3-oxoacyl-[acyl-carrier-protein] reductase (NADPH) activity (GO:0004316);; Biological Process: oxidation-reduction process (GO:0055114);;	--		PREDICTED: plasma membrane ATPase 4-like [Sesamum indicum]
SMil_00025190-augustus-gene-0.6	350.889	10525	1207.97	36686.5	0.000237129	1.81194	up	Biological Process: metabolic process (GO:0008152);; Molecular Function: rosmarinate synthase activity (GO:0050266);;	K13065|2.90827e-173|tcc:TCM_027499|Hydroxycinnamoyl-CoA shikimate/quinate hydroxycinnamoyl transferase isoform 1; K13065 shikimate O-hydroxycinnamoyltransferase [EC:2.3.1.133] (A)		hypothetical protein M569_01863, partial [Genlisea aurea]
SMil_00025187-processed-gene-0.0	2.73222	31	0	0	0.00114697	#NAME?	down	--	--		--
SMil_00025175-processed-gene-0.1	0.393484	10	3.15641	77	0.0023464	2.95399	up	--	--		PREDICTED: vegetative cell wall protein gp1-like [Sesamum indicum]
SMil_00025166-augustus-gene-0.9	7.93785	370	2.48139	114.5	0.000703834	-1.68973	down	--	--		PREDICTED: F-box/kelch-repeat protein At1g67480-like [Sesamum indicum]
SMil_00025156-augustus-gene-0.8	3.75669	44	0	0	3.52601e-05	#NAME?	down	Cellular Component: Golgi apparatus (GO:0005794);; Biological Process: protein glycosylation (GO:0006486);; Cellular Component: integral component of membrane (GO:0016021);; Molecular Function: galactosylxylosylprotein 3-beta-galactosyltransferase activity (GO:0047220);;	--		PREDICTED: uncharacterized protein LOC104596624 [Nelumbo nucifera]
SMil_00025147-augustus-gene-0.5	0.473631	26	91.0964	5326.5	5.34275e-26	7.68761	up	--	--		--
SMil_00025138-augustus-gene-0.10	3.21855	35.5	0	0	0.00032981	#NAME?	down	--	--		PREDICTED: G-type lectin S-receptor-like serine/threonine-protein kinase At4g27290 [Sesamum indicum]
SMil_00025108-augustus-gene-0.10	3.12406	61.5	0.054719	1	1.02869e-05	-5.9452	down	--	--		hypothetical protein MIMGU_mgv11b019116mg [Erythranthe guttata]
SMil_00025100-augustus-gene-0.10	23.472	606.5	61.976	1652	9.48705e-05	1.4527	up	Molecular Function: oxidoreductase activity (GO:0016491);; Molecular Function: metal ion binding (GO:0046872);;	--		hypothetical protein MIMGU_mgv1a008655mg [Erythranthe guttata]
SMil_00025090-augustus-gene-0.5	13.976	479	0.133696	4	9.60903e-31	-6.89146	down	--	--		hypothetical protein PHAVU_007G208500g [Phaseolus vulgaris]
SMil_00025088-augustus-gene-0.12	23.5856	383	1.74106	28.5	1.71878e-13	-3.74095	down	Molecular Function: transferase activity, transferring glycosyl groups (GO:0016757);;	K13496|5.15132e-74|sly:101257246|UDP-glycosyltransferase 73C1-like; K13496 UDP-glucosyl transferase 73C [EC:2.4.1.-] (A)		PREDICTED: expansin-A4-like [Sesamum indicum]
SMil_00025068-augustus-gene-0.7	5.42782	374.5	1.14829	81	8.07555e-06	-2.19874	down	Molecular Function: protein serine/threonine kinase activity (GO:0004674);; Molecular Function: ATP binding (GO:0005524);; Cellular Component: plasma membrane (GO:0005886);; Biological Process: protein phosphorylation (GO:0006468);; Biological Process: response to brassinosteroid (GO:0009741);; Biological Process: regulation of unidimensional cell growth (GO:0051510);;	--		PREDICTED: BTB/POZ and TAZ domain-containing protein 1 [Sesamum indicum]
SMil_00025060-augustus-gene-0.7	0.103359	1	5.46913	68	2.49448e-06	6.09906	up	Molecular Function: calcium ion binding (GO:0005509);; Cellular Component: integral component of membrane (GO:0016021);;	K17800|1.70671e-30|cic:CICLE_v10014374mg|hypothetical protein; K17800 LETM1 and EF-hand domain-containing protein 1, mitochondrial (A)		PREDICTED: paired amphipathic helix protein Sin3-like 3 [Sesamum indicum]
SMil_00025055-augustus-gene-0.8	2.55127	75	0.233534	6.5	0.000488438	-3.52763	down	Biological Process: metabolic process (GO:0008152);; Molecular Function: oxidoreductase activity, acting on CH-OH group of donors (GO:0016614);;	K00279|1.40622e-154|sly:101055579|SlCKX6; cytokinin dehydrogenase 3; K00279 cytokinin dehydrogenase [EC:1.5.99.12] (A)		hypothetical protein MIMGU_mgv1a019579mg [Erythranthe guttata]
SMil_00025008-augustus-gene-0.9	35.9078	232	2.14506	30.5	9.55587e-07	-2.91552	down	--	--		--
SMil_00024986-augustus-gene-0.5	34.4318	1089	14.7663	491	0.00361652	-1.14337	down	Molecular Function: transporter activity (GO:0005215);; Biological Process: oligopeptide transport (GO:0006857);; Cellular Component: integral component of membrane (GO:0016021);;	K14638|0|sot:102606337|nitrate transporter 1.1-like; K14638 solute carrier family 15 (peptide/histidine transporter), member 3/4 (A)		putative aldo/keto reductase 2 [Salvia miltiorrhiza]
SMil_00024971-processed-gene-0.5	8.55277	212	2.13874	56	0.0059156	-1.91603	down	Molecular Function: catalytic activity (GO:0003824);; Biological Process: circadian rhythm (GO:0007623);; Biological Process: metabolic process (GO:0008152);; Biological Process: regulation of biological process (GO:0050789);;	--		PREDICTED: leucine aminopeptidase 2, chloroplastic-like [Sesamum indicum]
SMil_00024929-processed-gene-0.3	29.5304	790	10.4867	290.5	0.000250749	-1.43575	down	--	--		PREDICTED: ribulose-1,5 bisphosphate carboxylase/oxygenase large subunit N-methyltransferase, chloroplastic [Sesamum indicum]
SMil_00024926-augustus-gene-0.9	25.9948	198	3.38244	25.5	4.00545e-06	-2.94929	down	Cellular Component: chloroplast (GO:0009507);;	--		hypothetical protein MIMGU_mgv1a011768mg [Erythranthe guttata]
SMil_00024925-augustus-gene-0.9	290	7067	1070.66	28849.5	1.61313e-05	2.04004	up	Molecular Function: L-tyrosine:2-oxoglutarate aminotransferase activity (GO:0004838);; Biological Process: cellular amino acid metabolic process (GO:0006520);; Biological Process: iron ion transport (GO:0006826);; Cellular Component: plastid (GO:0009536);; Biological Process: vitamin E biosynthetic process (GO:0010189);; Molecular Function: pyridoxal phosphate binding (GO:0030170);; Molecular Fun…	K00815|9.91182e-177|sly:101264863|probable aminotransferase TAT2; K00815 tyrosine aminotransferase [EC:2.6.1.5] (A)		PREDICTED: uncharacterized protein LOC105157082 [Sesamum indicum]
SMil_00024909-processed-gene-0.0	22.149	436	9.80487	186.5	0.00846248	-1.21818	down	Biological Process: transcription, DNA-templated (GO:0006351);;	--		PREDICTED: tryptophan--tRNA ligase, mitochondrial isoform X2 [Sesamum indicum]
SMil_00024887-augustus-gene-0.8	3.61005	158	13.1327	617	1.05662e-06	1.97427	up	--	--		PREDICTED: uncharacterized protein LOC105163276 [Sesamum indicum]
SMil_00024877-augustus-gene-0.4	0	0	3.20268	24.5	0.00699078	Inf	up	--	--		--
SMil_00024868-augustus-gene-0.2	7.0848	454.5	1.24083	80.5	2.51674e-08	-2.4939	down	Biological Process: MAPK cascade (GO:0000165);; Molecular Function: protein serine/threonine kinase activity (GO:0004674);; Molecular Function: ATP binding (GO:0005524);; Biological Process: protein phosphorylation (GO:0006468);;	--		PREDICTED: peroxisomal membrane protein PMP22-like [Sesamum indicum]
SMil_00024858-augustus-gene-0.6	10.9129	342.5	38.8873	1302	5.64361e-06	1.9371	up	Molecular Function: binding (GO:0005488);;	--		PREDICTED: putative late blight resistance protein homolog R1B-16 [Sesamum indicum]
SMil_00024855-augustus-gene-0.12	17.9781	1097.5	5.49568	344.5	7.54785e-06	-1.66562	down	--	K12349|0|sot:102606157|neutral ceramidase-like; K12349 neutral ceramidase [EC:3.5.1.23] (A)		PREDICTED: uncharacterized protein LOC104093672 [Nicotiana tomentosiformis]
SMil_00024840-processed-gene-0.4	0	0	3.23421	26.5	0.00395219	Inf	up	Biological Process: single-organism cellular process (GO:0044763);; Molecular Function: monosaccharide binding (GO:0048029);; Biological Process: positive regulation of cellular process (GO:0048522);;	--		PREDICTED: ubiquitin-like protein 5-like [Cicer arietinum]
SMil_00024812-augustus-gene-0.12	1.05981	37.5	0	0	0.000193929	#NAME?	down	Biological Process: pollen tube growth (GO:0009860);; Cellular Component: apical plasma membrane (GO:0016324);; Cellular Component: pollen tube tip (GO:0090404);;	--		PREDICTED: uncharacterized protein LOC105168676 [Sesamum indicum]
SMil_00024785-augustus-gene-0.12	6.7447	176.5	0.37598	10	9.63855e-09	-4.13288	down	--	--		--
SMil_00024716-augustus-gene-0.11	23.7669	413	117.062	1731.5	0.00710342	2.07401	up	Molecular Function: iron ion binding (GO:0005506);; Molecular Function: electron carrier activity (GO:0009055);; Molecular Function: flavonoid 3'-monooxygenase activity (GO:0016711);; Molecular Function: heme binding (GO:0020037);; Biological Process: oxidation-reduction process (GO:0055114);;	K17961|9.35282e-112|sot:102585194|cytochrome P450 82C4-like; K17961 cytochrome P450, family 82, subfamily G, polypeptide 1 [EC:1.14.-.-] (A)		PREDICTED: UDP-glucuronate 4-epimerase 1 [Sesamum indicum]
SMil_00024710-augustus-gene-0.8	5.60428	182	0	0	3.01088e-17	#NAME?	down	Molecular Function: catalytic activity (GO:0003824);; Biological Process: cellular metabolic process (GO:0044237);; Molecular Function: coenzyme binding (GO:0050662);;	--		--
SMil_00024698-processed-gene-0.1	174.012	3439	65.7315	1372	0.00174093	-1.31416	down	Molecular Function: monooxygenase activity (GO:0004497);; Molecular Function: iron ion binding (GO:0005506);; Molecular Function: electron carrier activity (GO:0009055);; Molecular Function: oxidoreductase activity, acting on paired donors, with incorporation or reduction of molecular oxygen (GO:0016705);; Molecular Function: lyase activity (GO:0016829);; Molecular Function: heme binding (GO:0020…	K10528|3.58669e-106|sly:543642|HPL, CYP74B; fatty acid hydroperoxide lyase; K10528 hydroperoxide lyase [EC:4.1.2.-] (A)		unknown [Lotus japonicus]
SMil_00024678-augustus-gene-0.7	4.96531	206	23.1046	978	1.32765e-09	2.25415	up	Molecular Function: 6-phosphofructokinase activity (GO:0003872);; Molecular Function: ATP binding (GO:0005524);; Cellular Component: 6-phosphofructokinase complex (GO:0005945);; Biological Process: fructose 6-phosphate metabolic process (GO:0006002);; Biological Process: glycolytic process (GO:0006096);; Biological Process: phosphorylation (GO:0016310);;	K00850|0|pper:PRUPE_ppa003994mg|hypothetical protein; K00850 6-phosphofructokinase 1 [EC:2.7.1.11] (A)		PREDICTED: uncharacterized protein LOC100785239 [Glycine max]
SMil_00024670-processed-gene-0.0	15.918	95	3.22765	19.5	0.00901132	-2.28367	down	--	--		PREDICTED: protein LIM1-like [Nicotiana sylvestris]
SMil_00024669-augustus-gene-0.8	0	0	6.28314	124.5	5.57827e-07	Inf	up	Cellular Component: membrane (GO:0016020);; Molecular Function: oxidoreductase activity (GO:0016491);; Molecular Function: metal ion binding (GO:0046872);;	--		PREDICTED: F-box protein At2g32560-like [Sesamum indicum]
SMil_00024656-augustus-gene-0.6	5.15809	45.5	0	0	0.00208338	#NAME?	down	--	--		PREDICTED: uncharacterized protein LOC105178397 [Sesamum indicum]
SMil_00024653-augustus-gene-0.8	73.7706	1781.5	23.4177	596.5	2.03498e-05	-1.56949	down	Molecular Function: hydrolase activity (GO:0016787);;	K17508|7.26042e-92|cit:102616336|probable protein phosphatase 2C 80-like; K17508 protein phosphatase 2C homolog 7 [EC:3.1.3.16] (A)		hypothetical protein MIMGU_mgv1a006026mg [Erythranthe guttata]
SMil_00024635-augustus-gene-0.10	0.837059	48	5.13134	172	0.00536545	1.84775	up	--	--		PREDICTED: aldo-keto reductase [Sesamum indicum]
SMil_00024624-augustus-gene-0.7	37.4878	759.5	9.46641	197.5	2.00169e-05	-1.93804	down	Biological Process: developmental process involved in reproduction (GO:0003006);; Biological Process: embryo development (GO:0009790);; Biological Process: gametophyte development (GO:0048229);;	--		PREDICTED: probable protein phosphatase 2C 55 [Sesamum indicum]
SMil_00024623-processed-gene-0.2	5.56739	193	1.12052	39	0.000273739	-2.30711	down	--	--		PREDICTED: UDP-glycosyltransferase 91C1-like [Sesamum indicum]
SMil_00024621-augustus-gene-0.9	24.7295	1651.5	11.8398	740	0.00306673	-1.15112	down	Molecular Function: metalloendopeptidase activity (GO:0004222);; Molecular Function: ATP binding (GO:0005524);; Biological Process: ATP catabolic process (GO:0006200);; Biological Process: proteolysis (GO:0006508);; Biological Process: microtubule nucleation (GO:0007020);; Cellular Component: chloroplast envelope (GO:0009941);; Biological Process: chloroplast fission (GO:0010020);; Molecular Func…	--		PREDICTED: putative B3 domain-containing protein At5g66980 [Sesamum indicum]
SMil_00024620-augustus-gene-0.8	181.032	2037	15.2628	167	1.32821e-22	-3.59814	down	Cellular Component: extracellular region (GO:0005576);; Biological Process: plant-type cell wall organization (GO:0009664);; Cellular Component: membrane (GO:0016020);;	--		cytochrome P450 CYP71AT92 [Salvia miltiorrhiza]
SMil_00024617-augustus-gene-0.6	0.470494	4.5	4.77372	48.5	0.00626008	3.43692	up	Molecular Function: methyltransferase activity (GO:0008168);;	--		PREDICTED: ornithine aminotransferase, mitochondrial [Sesamum indicum]
SMil_00024609-augustus-gene-0.11	1.36978	20.5	6.0088	96	0.00976007	2.23662	up	Biological Process: gene expression (GO:0010467);; Biological Process: cellular macromolecule biosynthetic process (GO:0034645);; Biological Process: primary metabolic process (GO:0044238);; Biological Process: regulation of cellular process (GO:0050794);; Biological Process: response to stimulus (GO:0050896);;	K14484|7.07811e-83|pop:POPTR_0013s03870g|POPTRDRAFT_814326; hypothetical protein; K14484 auxin-responsive protein IAA (A)		PREDICTED: eukaryotic peptide chain release factor subunit 1-3 [Eucalyptus grandis]
SMil_00024573-augustus-gene-0.8	58.168	1320.5	24.8943	603.5	0.00405644	-1.12179	down	Cellular Component: chloroplast thylakoid membrane (GO:0009535);; Cellular Component: chloroplast envelope (GO:0009941);; Biological Process: carotenoid biosynthetic process (GO:0016117);;	--		--
SMil_00024547-processed-gene-0.2	2.40284	32.5	10.5876	184	0.00169272	2.50946	up	Molecular Function: transferase activity, transferring glycosyl groups (GO:0016757);;	K13648|4.68762e-106|csv:101203797|probable galacturonosyltransferase 10-like; K13648 alpha-1,4-galacturonosyltransferase [EC:2.4.1.43] (A)		PREDICTED: probable inactive purple acid phosphatase 29 isoform X1 [Sesamum indicum]
SMil_00024528-augustus-gene-0.10	7.85957	57	0.956722	6.5	0.00606866	-3.11658	down	--	--		PREDICTED: probable inactive leucine-rich repeat receptor-like protein kinase At3g03770 [Sesamum indicum]
SMil_00024513-processed-gene-0.8	109.705	449.5	8.70581	41	4.11702e-07	-3.44185	down	--	--		PREDICTED: uncharacterized protein LOC105172175 [Sesamum indicum]
SMil_00024506-augustus-gene-0.9	22.7857	694	8.89791	299.5	0.00335561	-1.20323	down	--	--		PREDICTED: cysteine-rich and transmembrane domain-containing protein A-like [Sesamum indicum]
SMil_00024504-processed-gene-0.5	3.53807	119	0.0165861	0.5	3.44788e-06	-7.89522	down	--	--		hypothetical protein MIMGU_mgv1a012489mg [Erythranthe guttata]
SMil_00024497-augustus-gene-0.7	11.7786	337	26.2019	751.5	0.009305	1.16449	up	--	K14638|2.94367e-163|tcc:TCM_036497|Major facilitator superfamily protein; K14638 solute carrier family 15 (peptide/histidine transporter), member 3/4 (A)		--
SMil_00024496-augustus-gene-0.8	1.10268	33	7.96005	248.5	4.0871e-07	2.92257	up	Molecular Function: nucleotide binding (GO:0000166);; Molecular Function: protein kinase activity (GO:0004672);; Cellular Component: plasma membrane (GO:0005886);; Biological Process: phosphorylation (GO:0016310);;	K08857|5.8778e-179|pop:POPTR_0001s05610g|POPTRDRAFT_1065868; hypothetical protein; K08857 NIMA (never in mitosis gene a)-related kinase [EC:2.7.11.1] (A)		--
SMil_00024480-augustus-gene-0.9	2.70371	57	0.362804	7	0.00777915	-3.0206	down	--	--		hypothetical protein MIMGU_mgv1a000806mg [Erythranthe guttata]
SMil_00024447-augustus-gene-0.9	17.4494	202.5	44.2396	488	0.0039095	1.27753	up	--	--		--
SMil_00024440-processed-gene-0.1	24.5591	70.5	0	0	6.4851e-08	#NAME?	down	--	--		Vesicle-associated protein 4-2 [Morus notabilis]
SMil_00024385-augustus-gene-0.10	23.5151	546	6.06028	148	7.17717e-06	-1.87632	down	--	--		PREDICTED: BTB/POZ and TAZ domain-containing protein 1 [Sesamum indicum]
SMil_00024373-augustus-gene-0.9	82.8062	1894	25.5253	570	4.22123e-06	-1.72037	down	--	--		PREDICTED: vestitone reductase-like [Sesamum indicum]
SMil_00024362-processed-gene-0.8	51.3445	752.5	17.7125	192	4.11702e-07	-1.96274	down	Biological Process: menthol biosynthetic process (GO:0031525);; Biological Process: terpene metabolic process (GO:0042214);; Molecular Function: (-)-isopiperitenone reductase activity (GO:0052581);; Molecular Function: NADPH binding (GO:0070402);;	K15095|1.54022e-95|cit:102610350|(+)-neomenthol dehydrogenase-like; K15095 (+)-neomenthol dehydrogenase [EC:1.1.1.208] (A)		PREDICTED: putative late blight resistance protein homolog R1B-16 [Sesamum indicum]
SMil_00024353-processed-gene-0.8	5.01157	139	17.4171	476	0.00114075	1.78714	up	--	--		hypothetical protein MIMGU_mgv1a024130mg [Erythranthe guttata]
SMil_00024331-processed-gene-0.1	22.803	436	4.11939	84	1.55227e-07	-2.36592	down	Biological Process: transport (GO:0006810);; Cellular Component: membrane (GO:0016020);;	K15382|9.63896e-111|sot:102584909|bidirectional sugar transporter SWEET16-like; K15382 solute carrier family 50 (sugar transporter) (A)		phenylalanine ammonia-lyase [Salvia miltiorrhiza]
SMil_00024330-augustus-gene-0.6	38.6867	240.5	9.16946	55.5	0.000217707	-2.10551	down	Cellular Component: nucleus (GO:0005634);; Molecular Function: protein dimerization activity (GO:0046983);;	--		PREDICTED: dirigent protein 21-like [Sesamum indicum]
SMil_00024300-augustus-gene-0.11	20.4702	604.5	40.9686	1284	0.00533481	1.09495	up	Molecular Function: polygalacturonase activity (GO:0004650);; Cellular Component: extracellular region (GO:0005576);; Biological Process: carbohydrate metabolic process (GO:0005975);; Molecular Function: galacturan 1,4-alpha-galacturonidase activity (GO:0047911);;	--		PREDICTED: probable serine incorporator [Sesamum indicum]
SMil_00024280-processed-gene-0.5	0.996857	58.5	3.2215	202	0.00356805	1.79446	up	--	--		hypothetical protein MIMGU_mgv1a021088mg [Erythranthe guttata]
SMil_00024265-processed-gene-0.5	3.19281	58	0.248256	4.5	0.0015081	-3.69101	down	--	K15032|1.78538e-83|rcu:RCOM_1034690|hypothetical protein; K15032 mTERF domain-containing protein, mitochondrial (A)		--
SMil_00024236-augustus-gene-0.14	73.3829	1424	24.5675	577.5	0.000636162	-1.2959	down	Molecular Function: RNA binding (GO:0003723);; Molecular Function: GTP binding (GO:0005525);; Cellular Component: intracellular (GO:0005622);; Biological Process: embryo development ending in seed dormancy (GO:0009793);; Biological Process: iron-sulfur cluster assembly (GO:0016226);; Biological Process: isopentenyl diphosphate biosynthetic process, methylerythritol 4-phosphate pathway (GO:0019288…	K03595|6.40321e-155|vvi:100265087|GTPase Era, mitochondrial; K03595 GTP-binding protein Era (A)		PREDICTED: protein GLE1 [Sesamum indicum]
SMil_00024228-processed-gene-0.4	2.53978	28.5	6.25331	164	0.000208202	2.53246	up	Molecular Function: oxidoreductase activity, acting on CH-OH group of donors (GO:0016614);;	--		Proteinase inhibitor, putative [Ricinus communis]
SMil_00024190-augustus-gene-0.7	15.5017	362.5	5.67886	129	0.00216675	-1.48377	down	--	--		PREDICTED: vegetative cell wall protein gp1-like [Sesamum indicum]
SMil_00024170-augustus-gene-0.10	0.157226	7	1.34218	63.5	0.00302505	3.18721	up	--	K17756|2.0601e-128|pper:PRUPE_ppa014756mg|hypothetical protein; K17756 long-chain-alcohol oxidase [EC:1.1.3.20] (A)		hypothetical protein MIMGU_mgv1a005459mg [Erythranthe guttata]
SMil_00024156-augustus-gene-0.8	9.75296	35.5	0	0	0.00032939	#NAME?	down	--	--		hypothetical protein MIMGU_mgv1a013053mg [Erythranthe guttata]
SMil_00024153-augustus-gene-0.8	0.0663734	1	12.3072	257.5	5.40271e-13	8.0128	up	--	--		hypothetical protein JCGZ_00233 [Jatropha curcas]
SMil_00024114-augustus-gene-0.12	54.0399	1222	19.7284	467	0.000250762	-1.37927	down	Biological Process: aromatic amino acid family biosynthetic process (GO:0009073);; Cellular Component: chloroplast thylakoid membrane (GO:0009535);; Cellular Component: chloroplast stroma (GO:0009570);; Biological Process: NAD(P)H dehydrogenase complex assembly (GO:0010275);; Biological Process: iron-sulfur cluster assembly (GO:0016226);;	--		PREDICTED: uncharacterized protein LOC105156318 [Sesamum indicum]
SMil_00024108-processed-gene-0.0	8.85232	385	2.28466	92.5	1.23537e-05	-2.05005	down	Biological Process: maltose metabolic process (GO:0000023);; Biological Process: starch catabolic process (GO:0005983);; Biological Process: protein dephosphorylation (GO:0006470);; Molecular Function: protein tyrosine/serine/threonine phosphatase activity (GO:0008138);; Cellular Component: chloroplast stroma (GO:0009570);; Biological Process: starch biosynthetic process (GO:0019252);; Cellular C…	--		PREDICTED: zinc finger BED domain-containing protein RICESLEEPER 2-like [Nicotiana sylvestris]
SMil_00024100-augustus-gene-0.11	4.03874	70	16.1674	294	6.67091e-05	2.07822	up	Molecular Function: protein serine/threonine kinase activity (GO:0004674);; Molecular Function: ATP binding (GO:0005524);; Biological Process: protein phosphorylation (GO:0006468);;	--		hypothetical protein MIMGU_mgv1a003824mg [Erythranthe guttata]
SMil_00024099-augustus-gene-0.10	9.23209	42	31.6062	190	0.0024142	2.18848	up	Biological Process: transport (GO:0006810);;	--		hypothetical protein MIMGU_mgv1a014013mg [Erythranthe guttata]
SMil_00024088-augustus-gene-0.11	22.197	687.5	10.2876	322.5	0.00975898	-1.08341	down	--	--		--
SMil_00024062-augustus-gene-0.9	51.9344	910.5	4.77198	109	1.66791e-15	-3.05425	down	--	--		PREDICTED: 60S ribosomal protein L35-like [Sesamum indicum]
SMil_00024010-augustus-gene-0.15	0.403761	12	5.83324	182.5	1.80071e-08	3.9324	up	Molecular Function: metal ion binding (GO:0046872);;	--		hypothetical protein MIMGU_mgv1a009672mg [Erythranthe guttata]
SMil_00023992-augustus-gene-0.11	0.991692	14.5	36.6053	415	7.31411e-20	4.8508	up	--	K14572|9.08692e-22|vvi:100244657|midasin; K14572 midasin (A)		PREDICTED: LOW QUALITY PROTEIN: DUF21 domain-containing protein At4g14240 [Sesamum indicum]
SMil_00023989-augustus-gene-0.10	27.5863	871.5	10.8151	340.5	0.00269517	-1.34521	down	Molecular Function: hydroxymethylglutaryl-CoA reductase (NADPH) activity (GO:0004420);; Cellular Component: endoplasmic reticulum membrane (GO:0005789);; Biological Process: isoprenoid biosynthetic process (GO:0008299);; Biological Process: coenzyme A metabolic process (GO:0015936);; Cellular Component: integral component of membrane (GO:0016021);; Cellular Component: mitochondrial membrane (GO:0…	K00021|0|rcu:RCOM_1602200|hmg-CoA reductase, putative (EC:1.1.1.34); K00021 hydroxymethylglutaryl-CoA reductase (NADPH) [EC:1.1.1.34] (A)		PREDICTED: probable anion transporter 2, chloroplastic [Sesamum indicum]
SMil_00023972-augustus-gene-0.8	63.0982	2529	27.1298	1138	0.00423784	-1.14457	down	Biological Process: maltose metabolic process (GO:0000023);; Molecular Function: ferrochelatase activity (GO:0004325);; Biological Process: pentose-phosphate shunt (GO:0006098);; Biological Process: heme biosynthetic process (GO:0006783);; Biological Process: carotenoid biosynthetic process (GO:0016117);; Biological Process: methylglyoxal catabolic process to D-lactate (GO:0019243);; Biological P…	K01772|0|vvi:100254236|ferrochelatase-2, chloroplastic; K01772 ferrochelatase [EC:4.99.1.1] (A)		PREDICTED: zinc finger BED domain-containing protein RICESLEEPER 2-like [Elaeis guineensis]
SMil_00023970-processed-gene-0.0	22.9786	426.5	67.3058	1299.5	1.17848e-05	1.61535	up	Molecular Function: oxidoreductase activity (GO:0016491);; Molecular Function: transition metal ion binding (GO:0046914);;	--		--
SMil_00023964-augustus-gene-0.9	3.58207	171.5	0.882765	41	0.00200625	-2.0567	down	--	--		PREDICTED: aquaporin TIP1-3 [Nicotiana sylvestris]
SMil_00023939-augustus-gene-0.9	0.715554	77	0.0112898	1	4.44925e-07	-6.24854	down	--	--		PREDICTED: probable LRR receptor-like serine/threonine-protein kinase At4g26540 [Sesamum indicum]
SMil_00023908-processed-gene-0.1	3.0462	13	20.4468	83.5	0.00367285	2.69442	up	--	--		hypothetical protein MIMGU_mgv1a005922mg [Erythranthe guttata]
SMil_00023892-augustus-gene-0.10	6.83714	79	0	0	1.03867e-08	#NAME?	down	--	--		PREDICTED: uncharacterized protein LOC105155189 [Sesamum indicum]
SMil_00023879-augustus-gene-0.7	0	0	0.904907	51	0.00270184	Inf	up	--	--		PREDICTED: uncharacterized protein LOC105159610 [Sesamum indicum]
SMil_00023870-augustus-gene-0.7	30.715	87.5	156.274	461.5	5.37699e-08	2.40705	up	--	--		PREDICTED: ABC transporter C family member 2-like [Sesamum indicum]
SMil_00023862-processed-gene-0.3	4.63281	60	0.214464	2.5	0.000156429	-4.58753	down	--	--		PREDICTED: putative cyclin-A3-1 [Sesamum indicum]
SMil_00023848-augustus-gene-0.11	72.7381	944	164.547	2006	0.00583131	1.09609	up	Molecular Function: glutathione peroxidase activity (GO:0004602);; Cellular Component: plasma membrane (GO:0005886);; Biological Process: response to oxidative stress (GO:0006979);; Cellular Component: chloroplast (GO:0009507);; Biological Process: response to salt stress (GO:0009651);; Biological Process: response to cadmium ion (GO:0046686);; Biological Process: oxidation-reduction process (GO:…	K00432|7.493e-108|pop:POPTR_0003s12620g|POPTRDRAFT_749200; glutathione peroxidase family protein; K00432 glutathione peroxidase [EC:1.11.1.9] (A)		PREDICTED: probable histone H2B.1 [Solanum lycopersicum]
SMil_00023839-augustus-gene-0.13	37.3347	619	79.328	1365	0.00309075	1.14711	up	--	--		PREDICTED: vacuolar amino acid transporter 1 isoform X2 [Sesamum indicum]
SMil_00023826-augustus-gene-0.9	17.2417	310.5	0.12014	2	5.57949e-23	-7.27976	down	--	--		PREDICTED: UPF0496 protein 1-like [Sesamum indicum]
SMil_00023797-augustus-gene-0.6	0.442878	10.5	2.66374	70	0.00879424	2.74867	up	--	--		hypothetical protein MIMGU_mgv1a011404mg [Erythranthe guttata]
SMil_00023796-processed-gene-0.3	77.1588	1676.5	25.3345	583.5	4.22409e-05	-1.51447	down	Molecular Function: magnesium ion transmembrane transporter activity (GO:0015095);; Biological Process: magnesium ion transport (GO:0015693);; Cellular Component: membrane (GO:0016020);; Biological Process: transmembrane transport (GO:0055085);;	K16075|0|sot:102597243|magnesium transporter MRS2-I-like; K16075 magnesium transporter (A)		PREDICTED: pentatricopeptide repeat-containing protein At2g42920, chloroplastic [Sesamum indicum]
SMil_00023782-augustus-gene-0.12	340.889	4605.5	83.9027	1166	2.88712e-07	-1.97358	down	Cellular Component: chloroplast thylakoid membrane (GO:0009535);; Cellular Component: chloroplast thylakoid lumen (GO:0009543);;	--		PREDICTED: solute carrier family 35 member F1-like isoform X1 [Sesamum indicum]
SMil_00023741-processed-gene-0.7	0.885325	37.5	0.000850453	0	0.000193929	#NAME?	down	--	K06184|0|sly:101257279|ABC transporter F family member 4-like; K06184 ATP-binding cassette, subfamily F, member 1 (A)		hypothetical protein MIMGU_mgv1a013851mg [Erythranthe guttata]
SMil_00023736-augustus-gene-0.16	1.55682	78.5	6.96946	357	5.64361e-06	2.19201	up	Molecular Function: DNA binding (GO:0003677);;	--		PREDICTED: protein EXORDIUM-like 2 [Sesamum indicum]
SMil_00023711-augustus-gene-0.10	87.0177	729.5	22.7684	250.5	0.000101757	-1.53337	down	--	--		PREDICTED: uncharacterized protein LOC105172973 [Sesamum indicum]
SMil_00023708-augustus-gene-0.9	1.01003	53	0.121494	6	0.00813998	-3.13805	down	--	--		PREDICTED: protein GAST1-like [Sesamum indicum]
SMil_00023675-processed-gene-0.7	60.3417	323	169.374	982.5	0.00413691	1.61387	up	Cellular Component: nucleosome (GO:0000786);; Molecular Function: DNA binding (GO:0003677);; Cellular Component: nucleolus (GO:0005730);; Biological Process: nucleosome assembly (GO:0006334);; Molecular Function: protein heterodimerization activity (GO:0046982);;	K11252|8.67955e-61|sly:101253792|probable histone H2B.1; K11252 histone H2B (A)		PREDICTED: serine/threonine-protein kinase STN8, chloroplastic [Sesamum indicum]
SMil_00023651-processed-gene-0.7	0	0	1.95504	27	0.00755617	Inf	up	--	K13457|9.44097e-33|mdm:103400187|disease resistance protein RPM1-like; K13457 disease resistance protein RPM1 (A)		PREDICTED: uncharacterized protein LOC105179467 isoform X2 [Sesamum indicum]
SMil_00023635-processed-gene-0.4	29.6688	572	4.19988	86	1.43828e-09	-2.72331	down	--	--		hypothetical protein MIMGU_mgv1a007806mg [Erythranthe guttata]
SMil_00023628-augustus-gene-0.12	2.60221	25.5	0	0	0.00556457	#NAME?	down	Cellular Component: mitochondrial outer membrane (GO:0005741);; Molecular Function: voltage-gated anion channel activity (GO:0008308);; Molecular Function: porin activity (GO:0015288);; Biological Process: regulation of anion transport (GO:0044070);; Cellular Component: pore complex (GO:0046930);; Biological Process: transmembrane transport (GO:0055085);;	K15040|1.16106e-96|pmum:103329969|mitochondrial outer membrane protein porin of 34 kDa-like; K15040 voltage-dependent anion channel protein 2 (A)		hypothetical protein MIMGU_mgv1a019937mg [Erythranthe guttata]
SMil_00023626-augustus-gene-0.11	3.47623	54	0.104906	1.5	0.000122633	-5.17244	down	Biological Process: lipid metabolic process (GO:0006629);; Molecular Function: hydrolase activity, acting on ester bonds (GO:0016788);;	--		PREDICTED: G-type lectin S-receptor-like serine/threonine-protein kinase At4g27290 [Sesamum indicum]
SMil_00023600-augustus-gene-0.5	221.055	10798	54.9659	2622.5	1.68859e-06	-2.03687	down	Molecular Function: hydrolase activity, hydrolyzing O-glycosyl compounds (GO:0004553);; Biological Process: metabolic process (GO:0008152);; Cellular Component: plasmodesma (GO:0009506);; Biological Process: response to sucrose (GO:0009744);; Biological Process: response to fructose (GO:0009750);;	K06617|0|pper:PRUPE_ppa001896mg|hypothetical protein; K06617 raffinose synthase [EC:2.4.1.82] (A)		PREDICTED: uncharacterized protein LOC105173853 [Sesamum indicum]
SMil_00023583-augustus-gene-0.11	49.05	625.5	15.4787	207.5	9.7384e-05	-1.58218	down	--	--		hypothetical protein MIMGU_mgv1a007287mg [Erythranthe guttata]
SMil_00023574-processed-gene-0.3	7.69469	24.5	0	0	0.00745986	#NAME?	down	--	--		hypothetical protein MIMGU_mgv1a021638mg [Erythranthe guttata]
SMil_00023541-augustus-gene-0.7	56.5629	3902	22.2317	1597.5	0.00161367	-1.28265	down	Molecular Function: transferase activity, transferring phosphorus-containing groups (GO:0016772);;	--		PREDICTED: glutamate-rich WD repeat-containing protein 1 [Sesamum indicum]
SMil_00023512-augustus-gene-0.9	13.7686	526	55.8415	2218	8.44766e-09	2.08572	up	Molecular Function: protein serine/threonine kinase activity (GO:0004674);; Molecular Function: ATP binding (GO:0005524);; Biological Process: protein phosphorylation (GO:0006468);; Cellular Component: integral component of membrane (GO:0016021);;	--		PREDICTED: auxin-induced protein 15A-like [Sesamum indicum]
SMil_00023503-augustus-gene-0.11	11.6727	400.5	27.424	934.5	0.00169537	1.23088	up	Molecular Function: anthranilate N-benzoyltransferase activity (GO:0047672);;	--		hypothetical protein MIMGU_mgv1a012429mg [Erythranthe guttata]
SMil_00023459-processed-gene-0.8	28.0569	100	0.329477	1	5.31464e-09	-6.62625	down	Molecular Function: structural constituent of ribosome (GO:0003735);; Biological Process: translation (GO:0006412);; Cellular Component: large ribosomal subunit (GO:0015934);;	K02898|5.17488e-71|tcc:TCM_025183|Translation protein SH3-like family protein; K02898 large subunit ribosomal protein L26e (A)		PREDICTED: uncharacterized protein At5g41620-like [Sesamum indicum]
SMil_00023442-augustus-gene-0.12	378.702	1121.5	168.876	526.5	0.00620547	-1.08098	down	--	--		PREDICTED: caffeoylshikimate esterase [Sesamum indicum]
SMil_00023429-processed-gene-0.5	0.744785	60.5	3.54291	302	7.17717e-06	2.32559	up	Molecular Function: ATP binding (GO:0005524);; Biological Process: ATP catabolic process (GO:0006200);; Biological Process: transport (GO:0006810);; Molecular Function: organic phosphonate transmembrane-transporting ATPase activity (GO:0015416);; Cellular Component: integral component of membrane (GO:0016021);;	--		cytochrome P450 CYP71AT92 [Salvia miltiorrhiza]
SMil_00023402-augustus-gene-0.19	0.0610793	3	1.03568	54	0.000748837	4.17971	up	--	--		PREDICTED: uncharacterized protein ycf45 isoform X1 [Sesamum indicum]
SMil_00023390-augustus-gene-0.6	234.605	11453	71.0152	3653.5	0.000215816	-1.64072	down	Biological Process: response to reactive oxygen species (GO:0000302);; Molecular Function: translation elongation factor activity (GO:0003746);; Molecular Function: GTPase activity (GO:0003924);; Molecular Function: GTP binding (GO:0005525);; Biological Process: GTP catabolic process (GO:0006184);; Biological Process: translational elongation (GO:0006414);; Cellular Component: chloroplast stroma …	K06207|0|gmx:100785222|translation factor GUF1 homolog, mitochondrial-like; K06207 GTP-binding protein (A)		PREDICTED: 3-ketoacyl-CoA synthase 11-like [Sesamum indicum]
SMil_00023364-augustus-gene-0.11	3.92471	66.5	0.0322759	0.5	1.01843e-06	-7.05631	down	Biological Process: malate metabolic process (GO:0006108);; Molecular Function: malate dehydrogenase (decarboxylating) (NAD+) activity (GO:0016619);; Molecular Function: metal ion binding (GO:0046872);; Molecular Function: NAD binding (GO:0051287);; Biological Process: oxidation-reduction process (GO:0055114);;	K00029|6.77596e-160|csv:101226715|NADP-dependent malic enzyme-like; K00029 malate dehydrogenase (oxaloacetate-decarboxylating)(NADP+) [EC:1.1.1.40] (A)		PREDICTED: glycerol-3-phosphate 2-O-acyltransferase 6-like [Sesamum indicum]
SMil_00023346-augustus-gene-0.11	1.89152	12.5	12.8045	74	0.00863593	2.56983	up	--	--		PREDICTED: CBL-interacting serine/threonine-protein kinase 6-like [Sesamum indicum]
SMil_00023343-augustus-gene-0.7	4.37242	87	13.3735	266.5	0.00290215	1.62334	up	Molecular Function: peroxidase activity (GO:0004601);; Biological Process: response to oxidative stress (GO:0006979);; Molecular Function: heme binding (GO:0020037);; Molecular Function: metal ion binding (GO:0046872);; Biological Process: oxidation-reduction process (GO:0055114);;	K00430|8.4732e-165|sly:101266098|peroxidase 66; K00430 peroxidase [EC:1.11.1.7] (A)		PREDICTED: uncharacterized protein LOC105172005 isoform X2 [Sesamum indicum]
SMil_00023329-augustus-gene-0.6	1.46821	129.5	4.78242	447.5	5.05095e-05	1.79676	up	Molecular Function: ATP binding (GO:0005524);; Cellular Component: plasma membrane (GO:0005886);; Biological Process: ATP catabolic process (GO:0006200);; Biological Process: drug transmembrane transport (GO:0006855);; Biological Process: cuticle development (GO:0042335);; Molecular Function: ATPase activity, coupled to transmembrane movement of substances (GO:0042626);;	--		PREDICTED: uncharacterized protein LOC105161869 isoform X1 [Sesamum indicum]
SMil_00023314-augustus-gene-0.7	0.950395	85	3.35445	310	0.00322339	1.87414	up	Molecular Function: ATP binding (GO:0005524);; Biological Process: ATP catabolic process (GO:0006200);; Biological Process: transport (GO:0006810);; Molecular Function: organic phosphonate transmembrane-transporting ATPase activity (GO:0015416);; Molecular Function: polyamine-transporting ATPase activity (GO:0015417);; Cellular Component: integral component of membrane (GO:0016021);;	--		PREDICTED: copper transport protein CCH-like [Sesamum indicum]
SMil_00023289-augustus-gene-0.10	82.5729	1445.5	14.3571	249	2.26296e-12	-2.52617	down	--	--		--
SMil_00023262-processed-gene-0.7	9.83818	231	0.378846	8.5	1.39774e-12	-4.76708	down	Molecular Function: transferase activity, transferring glycosyl groups (GO:0016757);;	--		--
SMil_00023261-processed-gene-0.6	0.485421	1.5	28.6452	111	5.82917e-06	6.22169	up	--	K13993|2.01957e-69|pxb:103936175|18.1 kDa class I heat shock protein-like; K13993 HSP20 family protein (A)		PREDICTED: uncharacterized protein LOC105159950 isoform X2 [Sesamum indicum]
SMil_00023233-augustus-gene-0.7	25.401	777	11.8101	369.5	0.0098525	-1.06179	down	--	--		PREDICTED: pentatricopeptide repeat-containing protein At4g33990 isoform X2 [Sesamum indicum]
SMil_00023216-augustus-gene-0.14	18.8261	337	6.55523	119	0.00266298	-1.49255	down	Molecular Function: methyltransferase activity (GO:0008168);; Biological Process: methylation (GO:0032259);;	--		PREDICTED: putative lipid-transfer protein DIR1 [Sesamum indicum]
SMil_00023206-augustus-gene-0.10	16.7026	40.5	0.966932	2	0.00359209	-4.32635	down	Biological Process: inflorescence development (GO:0010229);; Biological Process: phyllome development (GO:0048827);;	K12456|4.74529e-08|tcc:TCM_026060|Uncharacterized protein isoform 1; K12456 anaphase-promoting complex subunit 13 (A)		hypothetical protein MIMGU_mgv1a005194mg [Erythranthe guttata]
SMil_00023202-processed-gene-0.4	10.5712	170	1.33873	18.5	3.98193e-06	-3.18726	down	Molecular Function: ATP binding (GO:0005524);; Biological Process: ATP catabolic process (GO:0006200);; Cellular Component: membrane (GO:0016020);; Molecular Function: ATPase activity (GO:0016887);;	--		PREDICTED: probable DNA helicase MCM9 isoform X1 [Sesamum indicum]
SMil_00023169-processed-gene-0.4	4.20418	132.5	0.000154634	0	2.55672e-13	#NAME?	down	--	--		PREDICTED: putative late blight resistance protein homolog R1B-16 [Sesamum indicum]
SMil_00023153-augustus-gene-0.11	16.2646	696.5	5.40478	249.5	0.000228021	-1.4739	down	Biological Process: carbohydrate metabolic process (GO:0005975);; Molecular Function: glucan endo-1,3-beta-D-glucosidase activity (GO:0042973);;	--		hypothetical protein MIMGU_mgv1a0087053mg, partial [Erythranthe guttata]
SMil_00023130-augustus-gene-0.10	20.2205	1106	8.41235	474	0.00171028	-1.21649	down	--	--		PREDICTED: ALBINO3-like protein 1, chloroplastic [Sesamum indicum]
SMil_00023124-processed-gene-0.1	7.26314	272	0.535412	19.5	8.78466e-11	-3.78821	down	Molecular Function: NAD+ ADP-ribosyltransferase activity (GO:0003950);; Cellular Component: nucleus (GO:0005634);; Biological Process: protein ADP-ribosylation (GO:0006471);; Molecular Function: 2-alkenal reductase [NAD(P)] activity (GO:0032440);; Biological Process: oxidation-reduction process (GO:0055114);;	K10798|8.34988e-46|sot:102589868|poly [ADP-ribose] polymerase 3-like; K10798 poly [ADP-ribose] polymerase [EC:2.4.2.30] (A)		hypothetical protein MIMGU_mgv1a001106mg [Erythranthe guttata]
SMil_00023114-augustus-gene-0.8	16.2714	555	33.5828	1240.5	0.00260735	1.16741	up	Biological Process: carbohydrate transport (GO:0008643);; Cellular Component: integral component of membrane (GO:0016021);; Molecular Function: oxidoreductase activity (GO:0016491);; Molecular Function: substrate-specific transmembrane transporter activity (GO:0022891);; Biological Process: transmembrane transport (GO:0055085);;	--		hypothetical protein MIMGU_mgv1a013647mg [Erythranthe guttata]
SMil_00023098-augustus-gene-0.9	4.78795	53.5	12.7286	192	0.00331313	1.85023	up	Biological Process: lipid metabolic process (GO:0006629);; Molecular Function: hydrolase activity, acting on ester bonds (GO:0016788);;	--		PREDICTED: dual specificity protein phosphatase PHS1 [Sesamum indicum]
SMil_00023096-processed-gene-0.0	12.2642	26	0	0	0.00472771	#NAME?	down	--	--		PREDICTED: putative glutamine amidotransferase YLR126C [Sesamum indicum]
SMil_00023063-processed-gene-0.5	701.405	3451.5	153.903	780.5	5.06057e-07	-2.13415	down	--	--		PREDICTED: serine hydroxymethyltransferase 2, mitochondrial-like [Sesamum indicum]
SMil_00023047-processed-gene-0.2	4.83439	70	0.559862	8.5	0.00296177	-3.02479	down	--	--		PREDICTED: serine carboxypeptidase-like 13 isoform X1 [Sesamum indicum]
SMil_00023033-augustus-gene-0.9	19.4795	393	2.59078	53.5	1.99662e-09	-2.86992	down	Cellular Component: ribosome (GO:0005840);; Cellular Component: intracellular organelle part (GO:0044446);;	K02937|8.72099e-100|sly:101268852|60S ribosomal protein L7-1; K02937 large subunit ribosomal protein L7e (A)		PREDICTED: condensin complex subunit 3 [Sesamum indicum]
SMil_00022981-augustus-gene-0.12	0	0	5.00315	123.5	1.1554e-12	Inf	up	--	--		PREDICTED: probable receptor-like protein kinase At5g47070 isoform X2 [Sesamum indicum]
SMil_00022957-augustus-gene-0.13	0.201526	4.5	2.20445	65	0.00045165	3.86367	up	Biological Process: drug transmembrane transport (GO:0006855);; Molecular Function: drug transmembrane transporter activity (GO:0015238);; Molecular Function: antiporter activity (GO:0015297);; Cellular Component: membrane (GO:0016020);;	K03327|0|sot:102600655|protein TRANSPARENT TESTA 12-like; K03327 multidrug resistance protein, MATE family (A)		hypothetical protein MIMGU_mgv1a026399mg [Erythranthe guttata]
SMil_00022945-augustus-gene-0.10	12.8024	362	4.77549	136	0.00384114	-1.40349	down	--	--		PREDICTED: DEAD-box ATP-dependent RNA helicase 53-like [Sesamum indicum]
SMil_00022896-augustus-gene-0.13	77.9892	1231	20.5444	322	0.00302337	-1.92713	down	--	--		PREDICTED: MADS-box transcription factor 23 isoform X3 [Nelumbo nucifera]
SMil_00022893-augustus-gene-0.8	0.33878	11.5	10.5054	183.5	6.47859e-05	4.01157	up	--	--		PREDICTED: uncharacterized protein LOC105170805 [Sesamum indicum]
SMil_00022891-augustus-gene-0.13	0.194456	4	2.43273	56.5	0.00119536	3.8244	up	Molecular Function: oxidoreductase activity, acting on the aldehyde or oxo group of donors, NAD or NADP as acceptor (GO:0016620);; Biological Process: oxidation-reduction process (GO:0055114);;	K12355|0|pmum:103340918|aldehyde dehydrogenase family 2 member C4; K12355 coniferyl-aldehyde dehydrogenase [EC:1.2.1.68] (A)		hypothetical protein MIMGU_mgv1a0201063mg, partial [Erythranthe guttata]
SMil_00022885-augustus-gene-0.10	4.15726	32	19.6632	150	0.00345922	2.23957	up	--	--		PREDICTED: non-specific phospholipase C6 [Sesamum indicum]
SMil_00022853-processed-gene-0.7	6.77948	62	0	0	4.46912e-07	#NAME?	down	--	--		hypothetical protein MIMGU_mgv1a024130mg [Erythranthe guttata]
SMil_00022847-augustus-gene-0.7	4.09496	219.5	10.1851	535	0.00268015	1.29273	up	--	--		PREDICTED: putative disease resistance protein At1g50180 [Sesamum indicum]
SMil_00022846-augustus-gene-0.6	1.1202	15	6.76697	91	0.00334558	2.61138	up	--	--		PREDICTED: uncharacterized protein LOC105158308 [Sesamum indicum]
SMil_00022833-processed-gene-0.0	2.20864	55.5	14.9816	366	6.89491e-05	2.72701	up	Molecular Function: monooxygenase activity (GO:0004497);; Molecular Function: iron ion binding (GO:0005506);; Molecular Function: electron carrier activity (GO:0009055);; Molecular Function: oxidoreductase activity, acting on paired donors, with incorporation or reduction of molecular oxygen (GO:0016705);; Molecular Function: heme binding (GO:0020037);; Biological Process: oxidation-reduction pro…	K00517|0|vvi:100245465|cytochrome P450 77A2; K00517 [EC:1.14.-.-] (A)		--
SMil_00022803-augustus-gene-0.11	0.251332	1.5	19.5118	226	6.0194e-18	7.24521	up	--	--		PREDICTED: probable LRR receptor-like serine/threonine-protein kinase At3g47570 isoform X1 [Nicotiana sylvestris]
SMil_00022786-augustus-gene-0.5	0.034222	0.5	1.9068	35	0.00131836	6.14537	up	--	--		PREDICTED: 50S ribosomal protein 5, chloroplastic [Sesamum indicum]
SMil_00022773-augustus-gene-0.14	8.64924	78	0	0	1.26572e-08	#NAME?	down	Cellular Component: origin recognition complex (GO:0000808);; Molecular Function: DNA binding (GO:0003677);; Molecular Function: ATP binding (GO:0005524);; Cellular Component: nucleus (GO:0005634);; Biological Process: DNA replication (GO:0006260);; Molecular Function: zinc ion binding (GO:0008270);; Molecular Function: nucleoside-triphosphatase activity (GO:0017111);;	K02603|9.82746e-34|tcc:TCM_040678|Origin of replication complex 1B isoform 1; K02603 origin recognition complex subunit 1 (A)		PREDICTED: annexin D3 [Sesamum indicum]
SMil_00022766-augustus-gene-0.10	2.89743	106	0	0	4.21301e-11	#NAME?	down	--	--		gibberellin-regulated protein 1-like precursor [Populus euphratica]
SMil_00022765-augustus-gene-0.9	11.5889	269	3.4166	82	0.0016793	-1.70759	down	Molecular Function: kinase activity (GO:0016301);; Biological Process: phosphorylation (GO:0016310);;	--		hypothetical protein CICLE_v10012138mg [Citrus clementina]
SMil_00022740-augustus-gene-0.12	1.50597	26	9.05104	160	0.000146211	2.62722	up	Biological Process: sucrose metabolic process (GO:0005985);; Biological Process: biosynthetic process (GO:0009058);; Molecular Function: sucrose synthase activity (GO:0016157);;	K00695|9.99357e-119|pda:103711450|sucrose synthase 4-like; K00695 sucrose synthase [EC:2.4.1.13] (A)		Major facilitator superfamily protein [Theobroma cacao]
SMil_00022733-augustus-gene-0.12	2.58134	43	21.1811	381.5	2.91564e-05	3.15428	up	--	--		PREDICTED: uncharacterized protein LOC105172865 [Sesamum indicum]
SMil_00022720-processed-gene-0.4	11.3515	259	3.51805	84	0.00348726	-1.61845	down	Cellular Component: nucleoid (GO:0009295);; Cellular Component: plastid (GO:0009536);;	--		--
SMil_00022718-augustus-gene-0.12	0	0	1.84378	62	4.0618e-07	Inf	up	Molecular Function: binding (GO:0005488);; Molecular Function: oxidoreductase activity (GO:0016491);;	--		--
SMil_00022675-augustus-gene-0.11	2.30543	90.5	6.00578	249	0.00952437	1.46876	up	Biological Process: signal transduction (GO:0007165);; Molecular Function: phosphoric diester hydrolase activity (GO:0008081);;	K05857|0|vvi:100241574|phosphoinositide phospholipase C 2-like; K05857 phosphatidylinositol phospholipase C, delta [EC:3.1.4.11] (A)		PREDICTED: uncharacterized protein LOC105179668 [Sesamum indicum]
SMil_00022668-augustus-gene-0.5	0.185528	6	4.92136	174	2.452e-06	4.86215	up	Molecular Function: catalytic activity (GO:0003824);;	K18195|0|sot:102588214|probable rhamnogalacturonate lyase B-like; K18195 rhamnogalacturonan endolyase [EC:4.2.2.23] (A)		--
SMil_00022623-processed-gene-0.10	1.48922	24.5	0	0	0.00742868	#NAME?	down	--	K13457|9.56877e-51|sot:102595981|putative disease resistance protein At1g50180-like (A)		PREDICTED: probable sodium/metabolite cotransporter BASS2, chloroplastic isoform X1 [Sesamum indicum]
SMil_00022612-processed-gene-0.6	13.8076	838	67.0435	4369	2.18193e-05	2.3894	up	Biological Process: response to superoxide (GO:0000303);; Molecular Function: copper ion binding (GO:0005507);; Molecular Function: ATP binding (GO:0005524);; Cellular Component: endosome (GO:0005768);; Cellular Component: Golgi apparatus (GO:0005794);; Cellular Component: trans-Golgi network (GO:0005802);; Biological Process: protein N-linked glycosylation (GO:0006487);; Biological Process: ATP …	K17686|0|sly:101263483|copper-transporting ATPase RAN1; K17686 Cu+-exporting ATPase [EC:3.6.3.54] (A)		lignan glucosyltransferase [Sesamum alatum]
SMil_00022610-augustus-gene-0.6	3.92853	121.5	21.8949	710.5	1.73038e-08	2.55355	up	--	--		PREDICTED: uncharacterized protein LOC105160445 [Sesamum indicum]
SMil_00022602-augustus-gene-0.8	1.70193	48.5	8.09409	241	4.75979e-05	2.31953	up	Molecular Function: binding (GO:0005488);;	--		PREDICTED: cadmium-induced protein AS8 isoform X1 [Sesamum indicum]
SMil_00022589-augustus-gene-0.11	12.2625	645	3.84877	226	0.000204787	-1.50326	down	--	--		hypothetical protein MIMGU_mgv1a004214mg [Erythranthe guttata]
SMil_00022577-processed-gene-0.10	53.9535	149	3.26539	9	1.51892e-07	-4.03868	down	--	--		PREDICTED: uncharacterized protein LOC105157238 isoform X1 [Sesamum indicum]
SMil_00022570-processed-gene-0.3	1.9586	68.5	10.2757	370.5	3.48665e-07	2.44561	up	Molecular Function: inorganic phosphate transmembrane transporter activity (GO:0005315);; Molecular Function: sugar:proton symporter activity (GO:0005351);; Molecular Function: organic anion transmembrane transporter activity (GO:0008514);; Cellular Component: plastid (GO:0009536);; Biological Process: nitrate transport (GO:0015706);; Biological Process: organic anion transport (GO:0015711);; Cel…	K08193|0|sot:102580589|probable anion transporter 3, chloroplastic-like; K08193 MFS transporter, ACS family, solute carrier family 17 (sodium-dependent inorganic phosphate cotransporter), other (A)		hypothetical protein MIMGU_mgv1a020693mg [Erythranthe guttata]
SMil_00022506-augustus-gene-0.6	0.166979	3	12.3323	235	7.9376e-17	6.3025	up	Molecular Function: nucleotide binding (GO:0000166);; Cellular Component: chloroplast thylakoid membrane (GO:0009535);;	--		PREDICTED: xyloglucan galactosyltransferase KATAMARI1 homolog [Sesamum indicum]
SMil_00022498-processed-gene-0.4	1.31951	48.5	11.1609	411	7.77281e-11	3.09167	up	Molecular Function: iron ion binding (GO:0005506);; Molecular Function: electron carrier activity (GO:0009055);; Molecular Function: flavonoid 3'-monooxygenase activity (GO:0016711);; Molecular Function: heme binding (GO:0020037);; Biological Process: oxidation-reduction process (GO:0055114);;	K05280|0|vvi:100232999|F3'H, VvF3'h4; flavonoid 3' hydroxylase; K05280 flavonoid 3'-monooxygenase [EC:1.14.13.21] (A)		PREDICTED: uncharacterized protein LOC105155475 [Sesamum indicum]
SMil_00022491-augustus-gene-0.12	0	0	2.65925	32	0.000813901	Inf	up	--	--		PREDICTED: phosphoglucan, water dikinase, chloroplastic [Sesamum indicum]
SMil_00022488-augustus-gene-0.8	26.2639	215.5	4.19967	41	7.47309e-05	-2.38263	down	--	--		hypothetical protein MIMGU_mgv1a001258mg [Erythranthe guttata]
SMil_00022484-processed-gene-0.5	0.441351	10	3.14018	76.5	0.00249379	2.94497	up	--	--		PREDICTED: uncharacterized protein LOC105169689 [Sesamum indicum]
SMil_00022432-processed-gene-0.5	0.640585	25.5	3.5924	146	0.000435382	2.52505	up	Molecular Function: protein kinase activity (GO:0004672);; Molecular Function: binding (GO:0005488);;	--		PREDICTED: piezo-type mechanosensitive ion channel homolog [Sesamum indicum]
SMil_00022424-augustus-gene-0.6	2.09973	76	0.0163233	0.5	1.34738e-07	-7.23115	down	--	--		PREDICTED: LOW QUALITY PROTEIN: dehydrin DHN1 [Sesamum indicum]
SMil_00022368-augustus-gene-0.15	14.7698	342.5	59.2259	1362	3.28284e-08	2.00142	up	Molecular Function: structural molecule activity (GO:0005198);; Biological Process: response to stress (GO:0006950);; Cellular Component: chloroplast thylakoid membrane (GO:0009535);; Molecular Function: 2-alkenal reductase [NAD(P)] activity (GO:0032440);; Biological Process: oxidation-reduction process (GO:0055114);;	--		UDP-sugar:glycosyltransferase [Forsythia x intermedia]
SMil_00022363-augustus-gene-0.19	439.978	5857	175.906	2404.5	0.00263763	-1.27677	down	Cellular Component: cell wall (GO:0005618);; Biological Process: glycerol ether metabolic process (GO:0006662);; Biological Process: response to oxidative stress (GO:0006979);; Molecular Function: enzyme activator activity (GO:0008047);; Molecular Function: electron carrier activity (GO:0009055);; Cellular Component: chloroplast thylakoid membrane (GO:0009535);; Cellular Component: chloroplast en…	K03671|1.60179e-70|pop:POPTR_0011s12120g|POPTRDRAFT_728401; Thioredoxin M-type 4 family protein; K03671 thioredoxin 1 (A)		PREDICTED: phospholipid hydroperoxide glutathione peroxidase 1, chloroplastic-like [Sesamum indicum]
SMil_00022346-augustus-gene-0.10	0.264822	2.5	9.03137	104	5.82725e-08	5.38901	up	--	--		PREDICTED: macrophage migration inhibitory factor homolog [Vitis vinifera]
SMil_00022336-augustus-gene-0.10	49.9429	1476.5	140.415	4422	5.57498e-05	1.59106	up	Molecular Function: oxidoreductase activity (GO:0016491);; Biological Process: oxidation-reduction process (GO:0055114);;	--		PREDICTED: K(+) efflux antiporter 2, chloroplastic [Sesamum indicum]
SMil_00022329-processed-gene-0.1	2.0919	55.5	0.095814	2.5	0.000353497	-4.47582	down	--	--		PREDICTED: ribonuclease 2 [Sesamum indicum]
SMil_00022325-augustus-gene-0.11	0	0	0.823739	24	0.00826556	Inf	up	Cellular Component: membrane (GO:0016020);; Molecular Function: oxidoreductase activity (GO:0016491);; Molecular Function: metal ion binding (GO:0046872);;	K15472|0|sly:101251277|premnaspirodiene oxygenase; K15472 premnaspirodiene oxygenase [EC:1.14.13.121] (A)		PREDICTED: uncharacterized protein LOC105164560 [Sesamum indicum]
SMil_00022312-processed-gene-0.0	41.3654	248	6.59292	43.5	1.06134e-05	-2.49775	down	--	--		hypothetical protein MIMGU_mgv1a017615mg [Erythranthe guttata]
SMil_00022297-augustus-gene-0.15	231.537	9358	84.557	3753	0.0036449	-1.30875	down	Molecular Function: dihydrolipoyl dehydrogenase activity (GO:0004148);; Biological Process: cell redox homeostasis (GO:0045454);; Molecular Function: flavin adenine dinucleotide binding (GO:0050660);; Biological Process: oxidation-reduction process (GO:0055114);;	K00382|0|sly:544237|dihydrolipoamide dehydrogenase precursor (EC:1.8.1.4); K00382 dihydrolipoamide dehydrogenase [EC:1.8.1.4] (A)		PREDICTED: UDP-glycosyltransferase 86A1-like [Sesamum indicum]
SMil_00022291-processed-gene-0.4	1.60979	60.5	0.157116	6	0.00280729	-3.33562	down	--	--		PREDICTED: putative disease resistance protein At1g50180 [Sesamum indicum]
SMil_00022249-augustus-gene-0.9	1.46714	52	5.49898	207.5	0.000975516	2.0041	up	Molecular Function: DNA binding (GO:0003677);; Molecular Function: sequence-specific DNA binding transcription factor activity (GO:0003700);; Cellular Component: nucleus (GO:0005634);; Biological Process: regulation of transcription, DNA-templated (GO:0006355);;	K09284|2.07016e-128|vvi:100268051|AP2; transcription factor APETALA2; K09284 AP2-like factor, euAP2 lineage (A)		hypothetical protein MIMGU_mgv1a017784mg [Erythranthe guttata]
SMil_00022224-processed-gene-0.6	168.417	1430	79.1181	661.5	0.00474967	-1.10209	down	--	K01358|2.17245e-79|tcc:TCM_007305|CLP protease proteolytic subunit 6 isoform 1; K01358 ATP-dependent Clp protease, protease subunit [EC:3.4.21.92] (A)		hypothetical protein MIMGU_mgv1a0052691mg, partial [Erythranthe guttata]
SMil_00022204-augustus-gene-0.8	21.6069	976	7.39597	340	6.56628e-05	-1.51227	down	--	--		PREDICTED: upstream activation factor subunit spp27-like [Sesamum indicum]
SMil_00022193-augustus-gene-0.13	0.0496868	1.5	1.75616	60.5	0.00324861	5.33239	up	--	--		PREDICTED: probable serine/threonine-protein kinase At1g01540 [Sesamum indicum]
SMil_00022149-augustus-gene-0.22	81.7283	1010.5	26.5439	345	4.25644e-05	-1.54068	down	Cellular Component: nucleosome (GO:0000786);; Molecular Function: DNA binding (GO:0003677);; Cellular Component: cell wall (GO:0005618);; Cellular Component: nucleolus (GO:0005730);; Biological Process: nucleosome assembly (GO:0006334);; Biological Process: DNA mediated transformation (GO:0009294);; Biological Process: response to wounding (GO:0009611);; Biological Process: response to bacterium …	K11251|7.95026e-58|cam:101489870|probable histone H2A.1-like; K11251 histone H2A (A)		PREDICTED: jasmonate O-methyltransferase [Sesamum indicum]
SMil_00022119-augustus-gene-0.9	45.6162	187	8.41361	34	0.000139918	-2.45239	down	--	--		hypothetical protein MIMGU_mgv1a005273mg [Erythranthe guttata]
SMil_00022080-augustus-gene-0.5	17.2191	110.5	0	0	1.70334e-11	#NAME?	down	--	--		hypothetical protein MIMGU_mgv1a001245mg [Erythranthe guttata]
SMil_00022056-processed-gene-0.8	10.3873	233.5	2.02553	44.5	4.12558e-05	-2.38189	down	--	--		Thioredoxin M-type 4 family protein [Populus trichocarpa]
SMil_00022024-augustus-gene-0.10	6.65195	343.5	1.50801	79.5	1.78803e-05	-2.10397	down	Molecular Function: acetyl-CoA carboxylase activity (GO:0003989);; Biological Process: fatty acid biosynthetic process (GO:0006633);; Cellular Component: acetyl-CoA carboxylase complex (GO:0009317);; Molecular Function: transferase activity (GO:0016740);;	K01962|0|sot:102583167|acetyl-coenzyme A carboxylase carboxyl transferase subunit alpha, chloroplastic-like; K01962 acetyl-CoA carboxylase carboxyl transferase subunit alpha [EC:6.4.1.2] (A)		PREDICTED: uncharacterized protein LOC105174666 [Sesamum indicum]
SMil_00021980-augustus-gene-0.9	3.86063	77.5	0.363416	6.5	0.00034457	-3.56855	down	--	--		hypothetical protein MIMGU_mgv1a003296mg [Erythranthe guttata]
SMil_00021976-augustus-gene-0.16	3.11189	49.5	12.8042	212.5	0.000448299	2.10835	up	Cellular Component: plasma membrane (GO:0005886);; Cellular Component: plasmodesma (GO:0009506);; Molecular Function: FMN binding (GO:0010181);; Molecular Function: oxidoreductase activity (GO:0016491);; Biological Process: negative regulation of transcription, DNA-templated (GO:0045892);; Biological Process: oxidation-reduction process (GO:0055114);;	K03809|7.38494e-109|rcu:RCOM_0066700|Minor allergen Alt a, putative; K03809 Trp repressor binding protein (A)		PREDICTED: probable LRR receptor-like serine/threonine-protein kinase At3g47570 isoform X1 [Sesamum indicum]
SMil_00021974-augustus-gene-0.9	0.0270125	0.5	2.53541	67	4.26916e-05	7.07592	up	--	--		PREDICTED: calcium and calcium/calmodulin-dependent serine/threonine-protein kinase-like [Sesamum indicum]
SMil_00021966-augustus-gene-0.10	57.9624	1311.5	14.1887	311.5	3.13738e-05	-2.06702	down	Molecular Function: aspartic-type endopeptidase activity (GO:0004190);; Biological Process: proteolysis (GO:0006508);;	--		hypothetical protein MIMGU_mgv1a019417mg, partial [Erythranthe guttata]
SMil_00021964-augustus-gene-0.6	10.102	85.5	0.757377	6.5	0.000112798	-3.70632	down	--	--		hypothetical protein MIMGU_mgv1a001245mg [Erythranthe guttata]
SMil_00021956-augustus-gene-0.9	0.472459	5	6.66472	83	4.27319e-05	4.05765	up	--	K01867|5.00237e-10|tcc:TCM_041147|Nucleotidylyl transferase superfamily protein isoform 1; K01867 tryptophanyl-tRNA synthetase [EC:6.1.1.2] (A)		PREDICTED: 29 kDa ribonucleoprotein A, chloroplastic-like [Sesamum indicum]
SMil_00021954-augustus-gene-0.10	11.0983	287	54.2912	1427.5	1.12742e-10	2.32315	up	Molecular Function: phosphoglycerate mutase activity (GO:0004619);; Biological Process: glycolytic process (GO:0006096);;	K01834|6.12265e-166|rcu:RCOM_1034140|phosphoglycerate mutase, putative (EC:5.4.2.1); K01834 2,3-bisphosphoglycerate-dependent phosphoglycerate mutase [EC:5.4.2.11] (A)		hypothetical protein MIMGU_mgv11b023454mg [Erythranthe guttata]
SMil_00021922-augustus-gene-0.8	0.386161	13.5	2.56404	96.5	0.00109098	2.84607	up	Molecular Function: hydrolase activity (GO:0016787);;	--		--
SMil_00021906-augustus-gene-0.11	84.3838	1675.5	29.9357	631	0.000680288	-1.39708	down	Biological Process: carbohydrate metabolic process (GO:0005975);; Molecular Function: 2-alkenal reductase [NAD(P)] activity (GO:0032440);; Molecular Function: fructose 1,6-bisphosphate 1-phosphatase activity (GO:0042132);; Biological Process: oxidation-reduction process (GO:0055114);;	K03841|0|sot:102590424|fructose-1,6-bisphosphatase, chloroplastic-like; K03841 fructose-1,6-bisphosphatase I [EC:3.1.3.11] (A)		MYB-related transcription factor [Salvia miltiorrhiza]
SMil_00021903-augustus-gene-0.13	67.4031	2379.5	16.1583	573.5	1.82491e-08	-2.04488	down	Molecular Function: monooxygenase activity (GO:0004497);; Molecular Function: iron ion binding (GO:0005506);; Molecular Function: electron carrier activity (GO:0009055);; Cellular Component: chloroplast stroma (GO:0009570);; Cellular Component: chloroplast envelope (GO:0009941);; Molecular Function: oxidoreductase activity, acting on paired donors, with incorporation or reduction of molecular oxy…	--		PREDICTED: probable WRKY transcription factor 53-like [Citrus sinensis]
SMil_00021873-augustus-gene-0.10	3.19777	110	17.8853	640.5	2.9638e-10	2.54798	up	Molecular Function: dimethylallyltranstransferase activity (GO:0004161);; Molecular Function: farnesyltranstransferase activity (GO:0004311);; Molecular Function: geranyltranstransferase activity (GO:0004337);; Cellular Component: chloroplast (GO:0009507);; Biological Process: carotenoid biosynthetic process (GO:0016117);; Biological Process: geranyl diphosphate biosynthetic process (GO:0033384);…	K13789|5.88559e-111|vvi:100257359|geranylgeranyl pyrophosphate synthase, chloroplastic; K13789 geranylgeranyl diphosphate synthase, type II [EC:2.5.1.1 2.5.1.10 2.5.1.29] (A)		PREDICTED: very-long-chain (3R)-3-hydroxyacyl-CoA dehydratase PASTICCINO 2 [Sesamum indicum]
SMil_00021864-augustus-gene-0.10	0.143386	1	1.91919	30	0.00997163	4.91895	up	--	--		PREDICTED: LOW QUALITY PROTEIN: GDSL esterase/lipase At5g33370-like [Sesamum indicum]
SMil_00021849-augustus-gene-0.15	209.965	149	33.6478	33	0.00229071	-2.16869	down	--	--		PREDICTED: uncharacterized protein LOC105160466 [Sesamum indicum]
SMil_00021827-augustus-gene-0.9	0.214699	8	2.89031	115.5	5.16962e-06	3.86069	up	--	--		PREDICTED: arabinogalactan peptide 22-like [Sesamum indicum]
SMil_00021825-processed-gene-0.0	4.4023	95	0.766448	15	0.00243144	-2.66004	down	--	--		PREDICTED: protein TRIGALACTOSYLDIACYLGLYCEROL 4, chloroplastic [Sesamum indicum]
SMil_00021802-augustus-gene-0.14	0.0764567	3.5	1.43737	69	0.00951215	4.31478	up	--	--		hypothetical protein MIMGU_mgv1a007181mg [Erythranthe guttata]
SMil_00021783-processed-gene-0.3	37.858	49.5	0	0	1.55514e-05	#NAME?	down	Biological Process: auxin-activated signaling pathway (GO:0009734);; Molecular Function: oxidoreductase activity (GO:0016491);; Biological Process: oxidation-reduction process (GO:0055114);;	--		PREDICTED: proline--tRNA ligase [Sesamum indicum]
SMil_00021766-augustus-gene-0.15	17.3052	367.5	77.0979	1655.5	1.27997e-09	2.18091	up	--	--		PREDICTED: protein OSB3, chloroplastic/mitochondrial-like [Sesamum indicum]
SMil_00021765-augustus-gene-0.14	9.17092	115	40.6442	785	9.94859e-13	2.78075	up	Molecular Function: hydrolase activity (GO:0016787);;	--		PREDICTED: putative lysozyme-like protein [Eucalyptus grandis]
SMil_00021738-augustus-gene-0.10	1.56859	30	0	0	0.00152034	#NAME?	down	--	--		PREDICTED: wound-induced protein 1 [Sesamum indicum]
SMil_00021696-processed-gene-0.6	61.5723	1362.5	15.3289	334.5	2.39797e-08	-2.01998	down	Molecular Function: transferase activity, transferring glycosyl groups (GO:0016757);;	K12338|0|sot:102587964|anthocyanidin 3-O-glucoside 5-O-glucosyltransferase 1-like; K12338 anthocyanidin 3-O-glucoside 5-O-glucosyltransferase [EC:2.4.1.298] (A)		PREDICTED: uncharacterized protein LOC105165107 isoform X2 [Sesamum indicum]
SMil_00021690-augustus-gene-0.11	57.9907	1514	255.547	5085	8.49629e-06	1.75721	up	Molecular Function: catalytic activity (GO:0003824);; Biological Process: metabolic process (GO:0008152);;	K05605|3.37829e-176|tcc:TCM_002029|ATP-dependent caseinolytic (Clp) protease/crotonase family protein isoform 1; K05605 3-hydroxyisobutyryl-CoA hydrolase [EC:3.1.2.4] (A)		--
SMil_00021641-augustus-gene-0.11	60.6229	851	149.176	2167.5	0.000812536	1.35823	up	Cellular Component: plasma membrane (GO:0005886);; Biological Process: syncytium formation (GO:0006949);; Cellular Component: integral component of membrane (GO:0016021);; Biological Process: response to karrikin (GO:0080167);;	--		PREDICTED: probable serine/threonine-protein kinase NAK [Nicotiana sylvestris]
SMil_00021627-augustus-gene-0.9	8.85695	127	33.6844	494	4.64662e-06	1.96792	up	Molecular Function: silicate transmembrane transporter activity (GO:0015115);; Biological Process: silicate transport (GO:0015708);; Cellular Component: integral component of membrane (GO:0016021);; Cellular Component: Casparian strip (GO:0048226);;	K09874|4.30027e-142|sot:102586416|aquaporin NIP2-1-like; K09874 aquaporin NIP (A)		hypothetical protein POPTR_0014s17230g [Populus trichocarpa]
SMil_00021584-augustus-gene-0.8	0	0	5.25397	75	2.14407e-08	Inf	up	Molecular Function: binding (GO:0005488);; Cellular Component: mitochondrion (GO:0005739);; Cellular Component: cytosol (GO:0005829);; Cellular Component: chloroplast stroma (GO:0009570);; Biological Process: response to nitrate (GO:0010167);; Biological Process: nitrate transport (GO:0015706);; Cellular Component: membrane (GO:0016020);; Molecular Function: oxidoreductase activity, acting on oth…	K00366|8.00387e-100|pop:POPTR_0004s14810g|Ferredoxin--nitrite reductase family protein; K00366 ferredoxin-nitrite reductase [EC:1.7.7.1] (A)		PREDICTED: glycine-rich protein 2-like [Sesamum indicum]
SMil_00021547-augustus-gene-0.8	1.50323	66.5	0.152639	6.5	0.00162915	-3.34957	down	Biological Process: single-organism process (GO:0044699);;	K06678|0|sly:101260195|condensin complex subunit 3; K06678 condensin complex subunit 3 (A)		hypothetical protein MIMGU_mgv1a002430mg [Erythranthe guttata]
SMil_00021541-processed-gene-0.5	0.47697	8.5	6.87457	131	0.000279154	3.95236	up	--	--		geranylgeranyl diphosphate synthase 3 [Salvia miltiorrhiza]
SMil_00021501-augustus-gene-0.8	111.376	3600.5	27.8584	944.5	3.57122e-07	-1.92212	down	Molecular Function: GTPase activity (GO:0003924);; Molecular Function: GTP binding (GO:0005525);; Cellular Component: nucleolus (GO:0005730);; Biological Process: GTP catabolic process (GO:0006184);; Biological Process: ribosome biogenesis (GO:0042254);;	K14537|0|vvi:100246891|nucleolar GTP-binding protein 2; K14537 nuclear GTP-binding protein (A)		PREDICTED: preprotein translocase subunit SCY1, chloroplastic [Sesamum indicum]
SMil_00021498-augustus-gene-0.10	10.8164	356	26.9701	933.5	0.000273121	1.3996	up	--	--		tnp1 protein
SMil_00021496-processed-gene-0.5	26.441	464	9.778	184	0.00305072	-1.32621	down	Cellular Component: exosome (RNase complex) (GO:0000178);; Molecular Function: RNA binding (GO:0003723);; Molecular Function: structural constituent of ribosome (GO:0003735);; Molecular Function: exonuclease activity (GO:0004527);; Cellular Component: ribosome (GO:0005840);; Biological Process: translation (GO:0006412);; Biological Process: megagametogenesis (GO:0009561);;	K03679|8.92962e-174|pmum:103333811|exosome complex component RRP4; K03679 exosome complex component RRP4 (A)		PREDICTED: 15.7 kDa heat shock protein, peroxisomal [Sesamum indicum]
SMil_00021478-augustus-gene-0.14	30.0918	64	115.631	232	0.00123681	1.86495	up	--	--		hypothetical protein MIMGU_mgv1a020119mg, partial [Erythranthe guttata]
SMil_00021431-processed-gene-0.8	78.2243	1671	23.8383	531	6.99057e-06	-1.64736	down	Molecular Function: metalloendopeptidase activity (GO:0004222);; Biological Process: proteolysis (GO:0006508);; Biological Process: chloroplast organization (GO:0009658);; Cellular Component: chloroplast inner membrane (GO:0009706);;	--		PREDICTED: LOW QUALITY PROTEIN: protein EARLY FLOWERING 3 [Sesamum indicum]
SMil_00021421-processed-gene-0.2	25.3415	839	7.05133	263.5	1.44404e-05	-1.66267	down	Molecular Function: monooxygenase activity (GO:0004497);; Molecular Function: oxidoreductase activity, acting on paired donors, with incorporation or reduction of molecular oxygen (GO:0016705);; Molecular Function: metal ion binding (GO:0046872);;	--		hypothetical protein MIMGU_mgv1a010099mg [Erythranthe guttata]
SMil_00021407-augustus-gene-0.12	29.8031	1129	10.9419	431.5	0.00963149	-1.38326	down	--	--		hypothetical protein MIMGU_mgv1a006424mg [Erythranthe guttata]
SMil_00021406-augustus-gene-0.9	4.29818	34.5	0.21526	1.5	0.00707214	-4.51369	down	--	--		PREDICTED: DEAD-box ATP-dependent RNA helicase 38 [Sesamum indicum]
SMil_00021372-augustus-gene-0.13	3.8704	41	0.0507885	0.5	0.000323141	-6.36085	down	--	--		UGT73A7 [Perilla frutescens]
SMil_00021352-augustus-gene-0.10	32.917	1037	67.8945	2282.5	0.00388312	1.14572	up	Biological Process: MAPK cascade (GO:0000165);; Biological Process: response to molecule of bacterial origin (GO:0002237);; Cellular Component: plasma membrane (GO:0005886);; Biological Process: protein targeting to membrane (GO:0006612);; Biological Process: nucleotide transport (GO:0006862);; Biological Process: ER to Golgi vesicle-mediated transport (GO:0006888);; Biological Process: membrane …	K03320|0|pper:PRUPE_ppa004845mg|hypothetical protein; K03320 ammonium transporter, Amt family (A)		PREDICTED: RNA pseudouridine synthase 6, chloroplastic [Sesamum indicum]
SMil_00021348-augustus-gene-0.11	0.433545	12	2.3966	72.5	0.00853621	2.60517	up	--	K04733|1.11229e-159|sly:101248325|putative serine/threonine-protein kinase; K04733 interleukin-1 receptor-associated kinase 4 [EC:2.7.11.1] (A)		PREDICTED: uncharacterized protein LOC103640978 isoform X2 [Zea mays]
SMil_00021340-augustus-gene-0.16	0.24139	7.5	2.99012	94	6.45555e-05	3.6592	up	Molecular Function: oxidoreductase activity, acting on single donors with incorporation of molecular oxygen, incorporation of two atoms of oxygen (GO:0016702);;	K09840|0|tcc:TCM_016684|Nine-cis-epoxycarotenoid dioxygenase 4; K09840 9-cis-epoxycarotenoid dioxygenase [EC:1.13.11.51] (A)		hypothetical protein MIMGU_mgv1a007466mg [Erythranthe guttata]
SMil_00021324-augustus-gene-0.14	2.95472	34	0.0981385	1	0.00417263	-5.08077	down	--	--		PREDICTED: cannabidiolic acid synthase-like 1 [Sesamum indicum]
SMil_00021322-augustus-gene-0.15	22.0385	722	9.36394	311.5	0.00410054	-1.20811	down	Biological Process: metabolic process (GO:0008152);; Molecular Function: ligase activity (GO:0016874);;	K01904|0|sly:101248210|4-coumarate--CoA ligase 2; K01904 4-coumarate--CoA ligase [EC:6.2.1.12] (A)		--
SMil_00021272-processed-gene-0.6	0.057084	1	1.98235	40.5	0.000904653	5.34201	up	Molecular Function: transferase activity, transferring phosphorus-containing groups (GO:0016772);;	--		PREDICTED: uncharacterized protein LOC105169662 [Sesamum indicum]
SMil_00021268-augustus-gene-0.16	5.22356	373.5	2.10353	155.5	0.00977887	-1.25873	down	--	K11699|0|sot:102590975|RNA-dependent RNA polymerase 2-like; K11699 RNA-dependent RNA polymerase [EC:2.7.7.48] (A)		PREDICTED: uncharacterized protein LOC105173471 [Sesamum indicum]
SMil_00021264-augustus-gene-0.4	0.879314	13	8.30006	138.5	7.34213e-06	3.42646	up	Molecular Function: protein serine/threonine kinase activity (GO:0004674);; Molecular Function: ATP binding (GO:0005524);; Biological Process: protein phosphorylation (GO:0006468);; Cellular Component: integral component of membrane (GO:0016021);;	--		PREDICTED: 3-ketoacyl-CoA synthase 11 [Sesamum indicum]
SMil_00021261-augustus-gene-0.10	0.339147	1	13.5028	355.5	4.26924e-09	8.47312	up	--	--		isopentenyl monophosphate kinase, partial [Micromeria varia]
SMil_00021246-augustus-gene-0.5	14.5018	355.5	4.41449	110.5	0.000513671	-1.67429	down	Biological Process: anion transport (GO:0006820);; Molecular Function: ion transmembrane transporter activity (GO:0015075);; Molecular Function: carbohydrate transmembrane transporter activity (GO:0015144);; Molecular Function: secondary active transmembrane transporter activity (GO:0015291);; Cellular Component: membrane (GO:0016020);; Biological Process: transmembrane transport (GO:0055085);; B…	K08193|0|sly:101254229|probable anion transporter 3, chloroplastic; K08193 MFS transporter, ACS family, solute carrier family 17 (sodium-dependent inorganic phosphate cotransporter), other (A)		PREDICTED: RRP12-like protein [Sesamum indicum]
SMil_00021241-augustus-gene-0.9	47.1204	1412.5	15.847	486	3.46689e-05	-1.53003	down	Biological Process: maltose metabolic process (GO:0000023);; Biological Process: phosphatidylglycerol biosynthetic process (GO:0006655);; Biological Process: aromatic amino acid family biosynthetic process (GO:0009073);; Cellular Component: chloroplast stroma (GO:0009570);; Biological Process: embryo development ending in seed dormancy (GO:0009793);; Biological Process: chloroplast relocation (GO…	K00592|0|sot:102587919|ribulose-1,5 bisphosphate carboxylase/oxygenase large subunit N-methyltransferase, chloroplastic-like; K00592 [ribulose-bisphosphate carboxylase]-lysine N-methyltransferase [EC:2.1.1.127] (A)		PREDICTED: DNA repair protein RAD50 [Sesamum indicum]
SMil_00021220-augustus-gene-0.11	44.5974	1498.5	20.0723	727.5	0.00926322	-1.03412	down	Biological Process: MAPK cascade (GO:0000165);; Molecular Function: inorganic phosphate transmembrane transporter activity (GO:0005315);; Molecular Function: sugar:proton symporter activity (GO:0005351);; Biological Process: protein targeting to membrane (GO:0006612);; Molecular Function: organic anion transmembrane transporter activity (GO:0008514);; Cellular Component: chloroplast thylakoid mem…	K08193|0|pop:POPTR_0001s25690g|POPTRDRAFT_172376; hypothetical protein; K08193 MFS transporter, ACS family, solute carrier family 17 (sodium-dependent inorganic phosphate cotransporter), other (A)		PREDICTED: transcription factor bHLH100 [Sesamum indicum]
SMil_00021154-augustus-gene-0.11	4.85229	174.5	14.8436	448	0.00241391	1.36862	up	Molecular Function: carboxylic ester hydrolase activity (GO:0004091);; Molecular Function: triglyceride lipase activity (GO:0004806);; Molecular Function: calmodulin binding (GO:0005516);; Biological Process: response to stress (GO:0006950);; Biological Process: lipid catabolic process (GO:0016042);;	--		hypothetical protein MIMGU_mgv1a010076mg [Erythranthe guttata]
SMil_00021153-augustus-gene-0.10	6.5322	239	1.19984	45.5	4.93572e-05	-2.38527	down	Molecular Function: binding (GO:0005488);; Biological Process: single-organism cellular process (GO:0044763);;	K10403|1.3255e-174|vvi:100250822|kinesin-like protein KIF22; K10403 kinesin family member 22 (A)		PREDICTED: delta-1-pyrroline-5-carboxylate synthase [Sesamum indicum]
SMil_00021141-augustus-gene-0.10	476.273	9484	171.652	3552	0.00151033	-1.4069	down	Molecular Function: copper ion binding (GO:0005507);; Biological Process: pentose-phosphate shunt (GO:0006098);; Biological Process: aromatic amino acid family biosynthetic process (GO:0009073);; Cellular Component: chloroplast stroma (GO:0009570);; Cellular Component: thylakoid (GO:0009579);; Biological Process: chloroplast organization (GO:0009658);; Biological Process: embryo development (GO:0…	K02838|9.32341e-108|tcc:TCM_004363|Ribosome recycling factor isoform 1; K02838 ribosome recycling factor (A)		--
SMil_00021117-augustus-gene-0.15	17.0963	158	2.03858	19	1.73269e-05	-3.04453	down	Cellular Component: extracellular region (GO:0005576);; Biological Process: syncytium formation (GO:0006949);; Biological Process: plant-type cell wall organization (GO:0009664);; Cellular Component: membrane (GO:0016020);;	--		PREDICTED: proteasome assembly chaperone 4 [Nicotiana tomentosiformis]
SMil_00021112-augustus-gene-0.8	5.10432	146	1.11004	35	0.00416143	-2.05182	down	--	--		PREDICTED: dehydrodolichyl diphosphate synthase 6 [Sesamum indicum]
SMil_00021110-processed-gene-0.9	0.0356531	1	1.83	71	0.0050384	6.15852	up	Biological Process: cellular process (GO:0009987);; Molecular Function: kinase activity (GO:0016301);;	--		PREDICTED: UDP-glucuronic acid decarboxylase 4-like [Solanum lycopersicum]
SMil_00021098-processed-gene-0.9	3.24763	82.5	0.190085	4.5	3.22675e-05	-4.19757	down	--	--		unnamed protein product [Coffea canephora]
SMil_00021087-processed-gene-0.4	0	0	11.2322	53	3.44106e-06	Inf	up	--	--		PREDICTED: carbonic anhydrase, chloroplastic-like isoform X1 [Sesamum indicum]
SMil_00021072-augustus-gene-0.16	0.0258489	0.5	1.46514	32.5	0.00250471	6.0221	up	Molecular Function: kinase activity (GO:0016301);;	K13420|5.38999e-123|sly:101264408|LRR receptor-like serine/threonine-protein kinase EFR; K13420 LRR receptor-like serine/threonine-protein kinase FLS2 [EC:2.7.11.1] (A)		PREDICTED: uncharacterized protein At4g14100-like [Sesamum indicum]
SMil_00021057-augustus-gene-0.13	15.1585	248	1.65184	28	8.03931e-08	-3.14612	down	Molecular Function: metal ion binding (GO:0046872);;	--		PREDICTED: expansin-B3-like [Sesamum indicum]
SMil_00021014-augustus-gene-0.7	14.7849	365.5	4.51023	144.5	0.00625624	-1.33122	down	Molecular Function: glucose-6-phosphate dehydrogenase activity (GO:0004345);; Biological Process: pentose-phosphate shunt (GO:0006098);; Cellular Component: chloroplast (GO:0009507);; Molecular Function: NADP binding (GO:0050661);;	K00036|0|tcc:TCM_008602|Glucose-6-phosphate 1-dehydrogenase 2 isoform 1; K00036 glucose-6-phosphate 1-dehydrogenase [EC:1.1.1.49] (A)		PREDICTED: myosin heavy chain, muscle [Sesamum indicum]
SMil_00021000-augustus-gene-0.13	208.178	5455	64.3971	1637.5	1.38899e-05	-1.72787	down	Molecular Function: cysteine synthase activity (GO:0004124);; Molecular Function: copper ion binding (GO:0005507);; Biological Process: glycolytic process (GO:0006096);; Biological Process: cysteine biosynthetic process from serine (GO:0006535);; Biological Process: water transport (GO:0006833);; Biological Process: hyperosmotic response (GO:0006972);; Biological Process: Golgi organization (GO:0…	K13034|0|vvi:100255091|bifunctional L-3-cyanoalanine synthase/cysteine synthase 1, mitochondrial; K13034 L-3-cyanoalanine synthase/ cysteine synthase [EC:2.5.1.47 4.4.1.9] (A)		PREDICTED: rop guanine nucleotide exchange factor 5-like [Sesamum indicum]
SMil_00020979-augustus-gene-0.10	0.249578	13.5	2.33134	131.5	2.17048e-05	3.29177	up	--	--		PREDICTED: glycerol-3-phosphate 2-O-acyltransferase 4-like [Sesamum indicum]
SMil_00020969-augustus-gene-0.6	1.02386	53	68.6813	730.5	1.06066e-17	3.79059	up	--	K10728|0|tcc:TCM_035208|Topbp1, putative isoform 1; K10728 topoisomerase (DNA) II binding protein 1 (A)		MYB-related transcription factor [Salvia miltiorrhiza]
SMil_00020960-augustus-gene-0.12	7.60792	169.5	1.96558	37	0.00108659	-2.18892	down	Molecular Function: hydrolase activity, acting on carbon-nitrogen (but not peptide) bonds (GO:0016810);;	K07047|0|mdm:103438564|uncharacterized LOC103438564; K07047 (A)		PREDICTED: uncharacterized protein LOC105158789 [Sesamum indicum]
SMil_00020956-augustus-gene-0.8	15.5387	328.5	56.2016	1230	9.11546e-06	1.90959	up	Molecular Function: hydrolase activity (GO:0016787);;	--		hypothetical protein MIMGU_mgv1a005208mg [Erythranthe guttata]
SMil_00020937-augustus-gene-0.7	16.5603	579	5.80606	230.5	0.0017211	-1.32055	down	Molecular Function: recombinase activity (GO:0000150);; Molecular Function: DNA binding (GO:0003677);; Molecular Function: DNA-directed RNA polymerase activity (GO:0003899);; Molecular Function: ATP binding (GO:0005524);; Biological Process: DNA repair (GO:0006281);; Biological Process: DNA recombination (GO:0006310);; Biological Process: transcription, DNA-templated (GO:0006351);; Molecular Func…	K10869|0|pmum:103324670|DNA repair protein RAD51 homolog 2; K10869 RAD51-like protein 1 (A)		PREDICTED: uncharacterized protein LOC105167168 [Sesamum indicum]
SMil_00020925-augustus-gene-0.16	5.23498	83.5	21.6173	351	2.28835e-05	2.08078	up	Biological Process: transcription, DNA-templated (GO:0006351);;	--		PREDICTED: uncharacterized protein LOC105176035 [Sesamum indicum]
SMil_00020912-processed-gene-0.3	123.726	432	19.565	71	1.28762e-08	-2.59488	down	--	--		hypothetical protein MIMGU_mgv1a008654mg [Erythranthe guttata]
SMil_00020870-augustus-gene-0.13	0.93092	11	8.68409	109	8.03632e-05	3.31831	up	Biological Process: water transport (GO:0006833);; Molecular Function: urea transmembrane transporter activity (GO:0015204);; Molecular Function: water channel activity (GO:0015250);; Cellular Component: integral component of membrane (GO:0016021);; Biological Process: urea transmembrane transport (GO:0071918);;	K09873|3.27954e-141|sly:101255600|aquaporin TIP1-3-like; K09873 aquaporin TIP (A)		PREDICTED: short-chain type dehydrogenase/reductase isoform X2 [Sesamum indicum]
SMil_00020843-augustus-gene-0.9	379.02	5991	184.187	2614.5	0.00969739	-1.18512	down	Molecular Function: structural constituent of ribosome (GO:0003735);; Cellular Component: ribosome (GO:0005840);; Biological Process: translation (GO:0006412);; Cellular Component: chloroplast stroma (GO:0009570);; Cellular Component: thylakoid (GO:0009579);; Biological Process: embryo development ending in seed dormancy (GO:0009793);; Cellular Component: chloroplast envelope (GO:0009941);; Biolo…	K02871|8.74281e-121|sot:102587160|50S ribosomal protein L13, chloroplastic-like; K02871 large subunit ribosomal protein L13 (A)		hypothetical protein MIMGU_mgv1a010441mg [Erythranthe guttata]
SMil_00020834-processed-gene-0.1	19.5297	935	42.2942	2114	0.0024715	1.18588	up	--	--		PREDICTED: uncharacterized protein LOC101255640 [Solanum lycopersicum]
SMil_00020829-augustus-gene-0.12	21.248	479	56.9738	1208.5	0.000387736	1.34334	up	--	K01229|0|vvi:100267558|beta-glucosidase 18; K05350 beta-glucosidase [EC:3.2.1.21] (A)		PREDICTED: purple acid phosphatase 2-like [Sesamum indicum]
SMil_00020818-augustus-gene-0.16	66.492	1355	30.3588	616	0.00374434	-1.12785	down	Biological Process: cation transport (GO:0006812);; Molecular Function: electron carrier activity (GO:0009055);; Cellular Component: chloroplast stroma (GO:0009570);; Molecular Function: protein disulfide oxidoreductase activity (GO:0015035);; Biological Process: cell redox homeostasis (GO:0045454);; Biological Process: anther development (GO:0048653);;	--		PREDICTED: probable receptor-like protein kinase At1g67000-like, partial [Solanum tuberosum]
SMil_00020804-augustus-gene-0.9	0.675825	22.5	3.47608	129.5	0.000836775	2.53399	up	Molecular Function: RNA binding (GO:0003723);; Molecular Function: GTP binding (GO:0005525);; Biological Process: small GTPase mediated signal transduction (GO:0007264);; Cellular Component: chloroplast (GO:0009507);; Biological Process: embryo development ending in seed dormancy (GO:0009793);; Biological Process: iron-sulfur cluster assembly (GO:0016226);; Biological Process: isopentenyl diphosp…	K03595|0|vvi:100265087|GTPase Era, mitochondrial; K03595 GTP-binding protein Era (A)		PREDICTED: uncharacterized protein LOC105167876 [Sesamum indicum]
SMil_00020769-augustus-gene-0.17	0.599886	22	3.89942	146.5	0.000146211	2.74467	up	--	--		--
SMil_00020759-augustus-gene-0.13	8.8866	55	0	0	2.36872e-06	#NAME?	down	Cellular Component: intracellular organelle (GO:0043229);; Cellular Component: cytoplasmic part (GO:0044444);;	K01280|3.73206e-08|pop:POPTR_0015s13000g|POPTRDRAFT_776725; subtilase family protein; K01280 tripeptidyl-peptidase II [EC:3.4.14.10] (A)		hypothetical protein MIMGU_mgv1a026464mg, partial [Erythranthe guttata]
SMil_00020730-augustus-gene-0.15	64.935	2422.5	22.1527	858	8.03632e-05	-1.48773	down	--	--		PREDICTED: peroxidase 19 [Sesamum indicum]
SMil_00020726-augustus-gene-0.13	2.14368	63	19.9727	540	7.94881e-13	3.10572	up	Biological Process: response to external stimulus (GO:0009605);; Biological Process: response to gravity (GO:0009629);; Biological Process: single-organism process (GO:0044699);;	--		Nitrate reductase [NAD(P)H] [Triticum urartu]
SMil_00020723-augustus-gene-0.20	3.88145	96	12.018	313	0.000737809	1.71231	up	--	--		--
SMil_00020720-augustus-gene-0.14	179.255	4619.5	60.9329	1641.5	0.000209961	-1.4876	down	Molecular Function: nuclease activity (GO:0004518);; Biological Process: defense response to fungus (GO:0050832);; Biological Process: nucleic acid phosphodiester bond hydrolysis (GO:0090305);;	--		PREDICTED: uncharacterized protein LOC101768496 [Setaria italica]
SMil_00020718-processed-gene-0.12	11.8106	128	30.9271	324.5	0.00799067	1.34972	up	--	--		PREDICTED: F-box protein At5g51370-like [Sesamum indicum]
SMil_00020666-augustus-gene-0.11	12.9113	415	2.93647	98.5	0.00032372	-2.06786	down	--	K07300|0|cit:102629587|vacuolar cation/proton exchanger 3-like; K07300 Ca2+:H+ antiporter (A)		PREDICTED: F-box protein SKIP28-like isoform X1 [Sesamum indicum]
SMil_00020627-augustus-gene-0.19	28.2244	596	91.2178	2004.5	1.51554e-06	1.75757	up	Molecular Function: transferase activity (GO:0016740);;	--		cytochrome P450 CYP94A49 [Salvia miltiorrhiza]
SMil_00020625-augustus-gene-0.14	8.38196	117	0	0	8.13541e-11	#NAME?	down	--	--		PREDICTED: protein ASPARTIC PROTEASE IN GUARD CELL 2-like [Sesamum indicum]
SMil_00020564-augustus-gene-0.12	0.301221	9.5	4.49033	144.5	0.00343063	3.93499	up	--	K14638|0|sot:102597245|probable peptide/nitrate transporter At1g22540-like; K14638 solute carrier family 15 (peptide/histidine transporter), member 3/4 (A)		PREDICTED: NADP-dependent malic enzyme-like [Sesamum indicum]
SMil_00020513-processed-gene-0.13	6.40365	197	148.536	4802.5	7.3986e-31	4.61512	up	Biological Process: drug transmembrane transport (GO:0006855);; Molecular Function: drug transmembrane transporter activity (GO:0015238);; Molecular Function: antiporter activity (GO:0015297);; Cellular Component: membrane (GO:0016020);;	K03327|0|pxb:103932868|MATE efflux family protein ALF5-like; K03327 multidrug resistance protein, MATE family (A)		hypothetical protein MIMGU_mgv1a010076mg [Erythranthe guttata]
SMil_00020502-augustus-gene-0.11	7.65117	312.5	26.7922	980.5	1.0282e-05	1.65654	up	Biological Process: organ senescence (GO:0010260);; Biological Process: para-aminobenzoic acid metabolic process (GO:0046482);;	--		hypothetical protein MIMGU_mgv1a010400mg [Erythranthe guttata]
SMil_00020489-augustus-gene-0.15	4.5305	76	12.7039	240	0.009961	1.66371	up	--	--		PREDICTED: protein IQ-DOMAIN 1 [Sesamum indicum]
SMil_00020484-augustus-gene-0.12	1148.61	8819	2.31596	19	2.57967e-66	-8.85313	down	--	--		PREDICTED: random slug protein 5-like [Sesamum indicum]
SMil_00020448-augustus-gene-0.15	43.687	693.5	11.5389	192	2.95805e-06	-1.84355	down	Molecular Function: DNA binding (GO:0003677);; Molecular Function: chromatin binding (GO:0003682);;	K09422|5.95804e-127|mdm:103426993|myb-related protein 308-like; K09422 myb proto-oncogene protein, plant (A)		PREDICTED: BURP domain-containing protein 3-like [Sesamum indicum]
SMil_00020413-processed-gene-0.1	0.974213	104	3.58114	404	1.88934e-05	1.96296	up	--	K11000|0|sly:101252007|putative callose synthase 8; K11000 callose synthase [EC:2.4.1.-] (A)		PREDICTED: pollen-specific leucine-rich repeat extensin-like protein 3 [Sesamum indicum]
SMil_00020401-augustus-gene-0.11	13.1995	238	29.3498	586.5	0.00183873	1.30998	up	--	--		PREDICTED: phosphoinositide phospholipase C 2-like [Sesamum indicum]
SMil_00020361-augustus-gene-0.11	0.050669	0.5	1.63478	30	0.00461572	5.92024	up	--	--		--
SMil_00020349-processed-gene-0.9	5.12748	111	0.208688	4	2.43157e-05	-4.78284	down	Molecular Function: transferase activity (GO:0016740);;	--		PREDICTED: pentatricopeptide repeat-containing protein At2g03880, mitochondrial [Sesamum indicum]
SMil_00020311-augustus-gene-0.15	23.7271	711.5	53.6864	1680	0.00111151	1.24779	up	Molecular Function: 3-methyl-2-oxobutanoate hydroxymethyltransferase activity (GO:0003864);; Cellular Component: mitochondrion (GO:0005739);; Molecular Function: zinc ion binding (GO:0008270);; Cellular Component: chloroplast (GO:0009507);; Biological Process: pantothenate biosynthetic process (GO:0015940);; Molecular Function: cobalt ion binding (GO:0050897);;	K00606|0|pxb:103956322|3-methyl-2-oxobutanoate hydroxymethyltransferase 1, mitochondrial-like; K00606 3-methyl-2-oxobutanoate hydroxymethyltransferase [EC:2.1.2.11] (A)		PREDICTED: endochitinase A-like [Beta vulgaris subsp. vulgaris]
SMil_00020299-processed-gene-0.0	2.91373	67.5	11.4746	291.5	0.001839	2.11671	up	--	--		PREDICTED: putative nuclease HARBI1 isoform X1 [Eucalyptus grandis]
SMil_00020274-augustus-gene-0.22	7.8127	197	0.963469	25.5	4.38177e-06	-2.94706	down	Molecular Function: binding (GO:0005488);;	K18932|2.23754e-08|atr:s00033p00182370|AMTR_s00033p00182370; hypothetical protein; K18932 palmitoyltransferase [EC:2.3.1.225] (A)		hypothetical protein MIMGU_mgv1a017316mg [Erythranthe guttata]
SMil_00020223-processed-gene-0.9	113.616	1805	24.5425	368	1.18503e-05	-2.28209	down	Molecular Function: aspartic-type endopeptidase activity (GO:0004190);; Biological Process: proteolysis (GO:0006508);; Cellular Component: plant-type cell wall (GO:0009505);; Cellular Component: apoplast (GO:0048046);;	--		--
SMil_00020193-augustus-gene-0.16	0.429888	7.5	87.9625	1302	2.31809e-32	7.44898	up	--	--		PREDICTED: protein STRUBBELIG-RECEPTOR FAMILY 2 [Sesamum indicum]
SMil_00020141-processed-gene-0.3	0	0	2.34529	39.5	0.000106382	Inf	up	--	--		--
SMil_00020122-processed-gene-0.0	240.154	488.5	66.9839	145.5	5.69059e-05	-1.73566	down	--	--		PREDICTED: glucan 1,3-beta-glucosidase A-like [Pyrus x bretschneideri]
SMil_00020101-processed-gene-0.7	1.64946	35	0.0251096	0.5	0.00141908	-6.13248	down	--	--		unnamed protein product [Coffea canephora]
SMil_00020100-processed-gene-0.6	2.75846	48	0	0	1.29751e-05	#NAME?	down	--	--		hypothetical protein MIMGU_mgv1a020094mg [Erythranthe guttata]
SMil_00020087-augustus-gene-0.9	0.269253	11	12.0148	554.5	1.10365e-24	5.66231	up	Biological Process: long-chain fatty acid metabolic process (GO:0001676);; Biological Process: defense response to insect (GO:0002213);; Molecular Function: long-chain fatty acid-CoA ligase activity (GO:0004467);; Cellular Component: peroxisome (GO:0005777);; Biological Process: fatty acid biosynthetic process (GO:0006633);; Biological Process: fatty acid beta-oxidation (GO:0006635);; Cellular Co…	K01897|0|vvi:100244213|long chain acyl-CoA synthetase 6, peroxisomal; K01897 long-chain acyl-CoA synthetase [EC:6.2.1.3] (A)		PREDICTED: GTPase Era, mitochondrial [Sesamum indicum]
SMil_00020083-processed-gene-0.1	81.082	2253.5	31.7384	893.5	0.000535936	-1.3302	down	Biological Process: transcription, DNA-templated (GO:0006351);; Biological Process: plastid organization (GO:0009657);; Biological Process: regulation of cellular metabolic process (GO:0031323);; Biological Process: ncRNA metabolic process (GO:0034660);; Biological Process: cellular component biogenesis (GO:0044085);; Biological Process: regulation of macromolecule metabolic process (GO:0060255);…	--		PREDICTED: protein IQ-DOMAIN 14-like [Sesamum indicum]
SMil_00020080-augustus-gene-0.18	20.1867	788	20.2313	247.5	1.75093e-05	-1.66523	down	--	--		conserved hypothetical protein [Ricinus communis]
SMil_00020065-augustus-gene-0.13	32.826	91.5	0	0	7.55581e-10	#NAME?	down	Biological Process: amino acid transmembrane transport (GO:0003333);;	K03834|4.52663e-23|sot:102592173|uncharacterized LOC102592173; K03834 tyrosine-specific transport protein (A)		PREDICTED: WRKY transcription factor 44-like [Sesamum indicum]
SMil_00020058-processed-gene-0.16	35.0668	30.5	0	0	0.0029091	#NAME?	down	--	--		PREDICTED: lysine histidine transporter-like 8 [Sesamum indicum]
SMil_00020054-processed-gene-0.7	102.226	1002.5	1077.83	10062	4.22409e-05	3.33566	up	Molecular Function: binding (GO:0005488);;	--		PREDICTED: uncharacterized protein LOC105167731 [Sesamum indicum]
SMil_00020048-augustus-gene-0.19	12.9134	852.5	4.74186	325	0.00111151	-1.38424	down	Molecular Function: beta-galactosidase activity (GO:0004565);; Biological Process: carbohydrate metabolic process (GO:0005975);; Biological Process: polyamine catabolic process (GO:0006598);; Biological Process: plant-type cell wall organization (GO:0009664);; Biological Process: phenylpropanoid metabolic process (GO:0009698);; Biological Process: plant-type cell wall biogenesis (GO:0009832);; Bi…	--		MYB-related transcription factor [Salvia miltiorrhiza]
SMil_00020043-processed-gene-0.12	1.62414	30.5	18.9293	347	1.25203e-11	3.51526	up	Biological Process: flavonoid biosynthetic process (GO:0009813);; Molecular Function: chalcone isomerase activity (GO:0045430);;	K01859|1.94889e-112|pper:PRUPE_ppa011276mg|hypothetical protein; K01859 chalcone isomerase [EC:5.5.1.6] (A)		hypothetical protein MIMGU_mgv1a0259881mg, partial [Erythranthe guttata]
SMil_00020030-augustus-gene-0.12	19.5949	473	4.68165	116.5	3.95669e-06	-2.01632	down	Cellular Component: cell part (GO:0044464);;	K13199|5.85186e-49|vvi:100259885|plasminogen activator inhibitor 1 RNA-binding protein; K13199 plasminogen activator inhibitor 1 RNA-binding protein (A)		PREDICTED: nucleolin [Sesamum indicum]
SMil_00020018-augustus-gene-0.10	9.17408	587	1.0486	71.5	7.43198e-13	-3.02995	down	Molecular Function: organic cyclic compound binding (GO:0097159);; Molecular Function: heterocyclic compound binding (GO:1901363);;	K08736|0|sly:101248748|DNA mismatch repair protein MSH3; K08736 DNA mismatch repair protein MSH3 (A)		PREDICTED: protein yippee-like At4g27745 [Sesamum indicum]
SMil_00019991-augustus-gene-0.16	159.589	3343	61.0059	1303.5	0.00077284	-1.34791	down	Cellular Component: membrane (GO:0016020);;	--		hypothetical protein MIMGU_mgv1a001721mg [Erythranthe guttata]
SMil_00019973-processed-gene-0.9	15.5214	861	6.50005	388	0.0045755	-1.14589	down	Biological Process: cellular process (GO:0009987);;	--		PREDICTED: uncharacterized protein LOC105172158 [Sesamum indicum]
SMil_00019933-augustus-gene-0.13	20.8679	473.5	5.92107	140.5	6.40404e-05	-1.74648	down	--	K04392|1.36967e-123|sot:102584039|rac-like GTP-binding protein RHO1-like; K04392 Ras-related C3 botulinum toxin substrate 1 (A)		hypothetical protein MIMGU_mgv1a026366mg [Erythranthe guttata]
SMil_00019908-augustus-gene-0.9	11.3151	109	1192.45	11012	3.33472e-19	6.6695	up	Cellular Component: chloroplast thylakoid membrane (GO:0009535);; Biological Process: photosynthesis, light harvesting (GO:0009765);; Cellular Component: chloroplast envelope (GO:0009941);; Cellular Component: plastoglobule (GO:0010287);; Molecular Function: chlorophyll binding (GO:0016168);; Biological Process: cysteine biosynthetic process (GO:0019344);; Biological Process: cellular cation home…	K08910|2.86423e-124|sot:102596966|cab1; chlorophyll a-b binding protein 4, chloroplastic-like; K08910 light-harvesting complex I chlorophyll a/b binding protein 4 (A)		PREDICTED: probable polygalacturonase [Sesamum indicum]
SMil_00019897-augustus-gene-0.13	3.78521	174.5	15.0474	744.5	0.000113937	2.10327	up	Molecular Function: zinc ion binding (GO:0008270);;	--		C-8 sterol isomerases, putative [Theobroma cacao]
SMil_00019885-processed-gene-0.1	101.659	2272.5	428.132	9419.5	8.92039e-07	2.05929	up	Cellular Component: cytoplasm (GO:0005737);; Biological Process: L-phenylalanine catabolic process (GO:0006559);; Biological Process: cinnamic acid biosynthetic process (GO:0009800);; Molecular Function: phenylalanine ammonia-lyase activity (GO:0045548);;	K10775|0|sly:101243656|phenylalanine ammonia-lyase; K10775 phenylalanine ammonia-lyase [EC:4.3.1.24] (A)		PREDICTED: luminal-binding protein 5-like [Sesamum indicum]
SMil_00019879-processed-gene-0.4	0.386281	5	3.95678	53	0.00426838	3.41308	up	Molecular Function: sequence-specific DNA binding transcription factor activity (GO:0003700);; Cellular Component: nucleus (GO:0005634);; Biological Process: regulation of transcription, DNA-templated (GO:0006355);; Biological Process: regulation of cell size (GO:0008361);; Biological Process: root development (GO:0048364);; Biological Process: negative regulation of leaf senescence (GO:1900056);;	--		--
SMil_00019862-augustus-gene-0.12	2.98945	69.5	0	0	8.06645e-08	#NAME?	down	Molecular Function: oxidoreductase activity (GO:0016491);; Molecular Function: metal ion binding (GO:0046872);;	--		PREDICTED: chitinase-like protein 1 [Sesamum indicum]
SMil_00019823-augustus-gene-0.12	6.43469	244	36.7831	1403.5	0.000490859	2.52963	up	Molecular Function: monooxygenase activity (GO:0004497);; Molecular Function: iron ion binding (GO:0005506);; Molecular Function: oxidoreductase activity, acting on paired donors, with incorporation or reduction of molecular oxygen (GO:0016705);; Molecular Function: heme binding (GO:0020037);; Biological Process: oxidation-reduction process (GO:0055114);;	--		PREDICTED: uncharacterized protein LOC105163227 [Sesamum indicum]
SMil_00019795-augustus-gene-0.8	51.1238	892.5	12.9128	235	3.73397e-07	-1.91638	down	Cellular Component: mitochondrial inner membrane (GO:0005743);; Molecular Function: ubiquinol-cytochrome-c reductase activity (GO:0008121);; Cellular Component: integral component of membrane (GO:0016021);; Biological Process: electron transport chain (GO:0022900);; Molecular Function: metal ion binding (GO:0046872);; Molecular Function: 2 iron, 2 sulfur cluster binding (GO:0051537);; Cellular Co…	K00411|1.26028e-130|tcc:TCM_017353|Cytochrome b-c1 complex subunit Rieske, mitochondrial; K00411 ubiquinol-cytochrome c reductase iron-sulfur subunit [EC:1.10.2.2] (A)		PREDICTED: Fanconi anemia group J protein [Sesamum indicum]
SMil_00019764-augustus-gene-0.13	54.5495	1679	24.8169	815	0.00945812	-1.03421	down	Molecular Function: GTPase activity (GO:0003924);; Molecular Function: structural molecule activity (GO:0005198);; Molecular Function: GTP binding (GO:0005525);; Cellular Component: microtubule (GO:0005874);; Biological Process: GTP catabolic process (GO:0006184);; Biological Process: microtubule-based process (GO:0007017);; Biological Process: pyrimidine ribonucleotide biosynthetic process (GO:0…	K03531|0|sot:102577799|FTSZ1; plastid-dividing ring protein; K03531 cell division protein FtsZ (A)		PREDICTED: LRR receptor-like serine/threonine-protein kinase FLS2 [Sesamum indicum]
SMil_00019736-augustus-gene-0.10	12.6108	211.5	35.3229	710.5	0.00020488	1.75304	up	Biological Process: polysaccharide biosynthetic process (GO:0000271);; Biological Process: establishment of planar polarity (GO:0001736);; Biological Process: amino acid transmembrane transport (GO:0003333);; Cellular Component: endosome (GO:0005768);; Cellular Component: Golgi apparatus (GO:0005794);; Cellular Component: plasma membrane (GO:0005886);; Biological Process: syncytium formation (GO:…	K13946|0|csv:101227086|auxin transporter-like protein 2-like; K13946 auxin influx carrier (AUX1 LAX family) (A)		PREDICTED: bifunctional L-3-cyanoalanine synthase/cysteine synthase 1, mitochondrial [Sesamum indicum]
SMil_00019701-processed-gene-0.11	26.842	1364	11.8396	642.5	0.00616809	-1.0806	down	Molecular Function: transferase activity, transferring glycosyl groups (GO:0016757);;	K06617|0|vvi:100253252|probable galactinol--sucrose galactosyltransferase 1; K06617 raffinose synthase [EC:2.4.1.82] (A)		PREDICTED: amino acid permease 6 [Sesamum indicum]
SMil_00019695-augustus-gene-0.13	37.9602	667.5	17.7708	306	0.00774397	-1.11645	down	--	--		PREDICTED: acyl-[acyl-carrier-protein] desaturase, chloroplastic-like [Sesamum indicum]
SMil_00019689-augustus-gene-0.12	33.0425	2191.5	80.667	5581	0.0011319	1.35681	up	Biological Process: metabolic process (GO:0008152);; Molecular Function: intramolecular transferase activity (GO:0016866);;	K15813|0|vvi:100246387|beta-amyrin synthase; K15813 beta-amyrin synthase [EC:5.4.99.39] (A)		PREDICTED: uncharacterized protein LOC105160781 [Sesamum indicum]
SMil_00019673-processed-gene-0.4	3.83214	104.5	0	0	5.6054e-11	#NAME?	down	Molecular Function: binding (GO:0005488);; Cellular Component: membrane (GO:0016020);; Molecular Function: (S)-limonene 3-monooxygenase activity (GO:0018674);; Biological Process: oxidation-reduction process (GO:0055114);;	--		PREDICTED: reticulon-like protein B8 [Sesamum indicum]
SMil_00019670-augustus-gene-0.13	84.5448	960	34.5112	402	0.00137339	-1.25049	down	--	K17362|4.86469e-48|sly:101262123|acyl-coenzyme A thioesterase 13-like; K17362 acyl-coenzyme A thioesterase 13 [EC:3.1.2.-] (A)		PREDICTED: far upstream element-binding protein 2 isoform X1 [Sesamum indicum]
SMil_00019668-augustus-gene-0.9	5.42322	282	11.6587	640.5	0.00433386	1.19013	up	Molecular Function: inositol-polyphosphate 5-phosphatase activity (GO:0004445);; Biological Process: inositol trisphosphate metabolic process (GO:0032957);; Biological Process: phosphatidylinositol phosphorylation (GO:0046854);; Biological Process: inositol phosphate dephosphorylation (GO:0046855);; Biological Process: phosphatidylinositol dephosphorylation (GO:0046856);; Molecular Function: inos…	--		PREDICTED: uncharacterized protein LOC105163464 [Sesamum indicum]
SMil_00019647-processed-gene-0.5	34.7406	967.5	13.5115	386	0.000639074	-1.31515	down	Molecular Function: iron ion transmembrane transporter activity (GO:0005381);; Cellular Component: integral component of membrane (GO:0016021);; Biological Process: iron ion transmembrane transport (GO:0034755);;	K14685|2.40661e-172|sot:102594749|solute carrier family 40 member 2-like; K14685 solute carrier family 40 (iron-regulated transporter), member 1 (A)		hypothetical protein MIMGU_mgv1a008433mg [Erythranthe guttata]
SMil_00019637-processed-gene-0.7	0	0	1.5487	34.5	0.000404858	Inf	up	Biological Process: metabolic process (GO:0008152);; Molecular Function: intramolecular transferase activity (GO:0016866);;	K15813|6.35495e-173|vvi:100246387|beta-amyrin synthase; K15813 beta-amyrin synthase [EC:5.4.99.39] (A)		hypothetical protein MIMGU_mgv1a002321mg [Erythranthe guttata]
SMil_00019614-augustus-gene-0.19	8.78244	53	0.0945035	0.5	1.96654e-05	-6.71038	down	Molecular Function: hydrolase activity (GO:0016787);;	K18663|4.53686e-18|sot:102605438|activating signal cointegrator 1 complex subunit 3-like; K18663 activating signal cointegrator complex subunit 3 [EC:3.6.4.12] (A)		PREDICTED: wall-associated receptor kinase-like 8 [Sesamum indicum]
SMil_00019557-processed-gene-0.2	50.9387	266	16.6942	90	0.0044987	-1.5544	down	--	--		PREDICTED: putative late blight resistance protein homolog R1B-16 [Sesamum indicum]
SMil_00019530-augustus-gene-0.20	4.19014	119	10.4645	319.5	0.00484648	1.43205	up	Molecular Function: carboxylic ester hydrolase activity (GO:0004091);; Molecular Function: triglyceride lipase activity (GO:0004806);; Biological Process: response to stress (GO:0006950);; Biological Process: lipid catabolic process (GO:0016042);;	--		PREDICTED: protein NRT1/ PTR FAMILY 5.10-like [Sesamum indicum]
SMil_00019511-augustus-gene-0.15	0.469097	10	24.7146	671	1.21773e-10	6.07733	up	--	--		PREDICTED: GDSL esterase/lipase CPRD49-like [Sesamum indicum]
SMil_00019459-augustus-gene-0.14	254.12	3248.5	115.869	1518.5	0.00862783	-1.08813	down	Biological Process: pentose-phosphate shunt (GO:0006098);; Biological Process: unsaturated fatty acid biosynthetic process (GO:0006636);; Biological Process: response to cold (GO:0009409);; Cellular Component: chloroplast thylakoid membrane (GO:0009535);; Cellular Component: chloroplast thylakoid lumen (GO:0009543);; Biological Process: photosynthesis (GO:0015979);; Biological Process: chlorophyl…	--		hypothetical protein MIMGU_mgv1a009002mg [Erythranthe guttata]
SMil_00019428-augustus-gene-0.14	2.94739	67	0.380041	8.5	0.00432081	-2.97393	down	Cellular Component: membrane (GO:0016020);;	--		PREDICTED: protein NRT1/ PTR FAMILY 5.10-like [Sesamum indicum]
SMil_00019426-augustus-gene-0.15	0.751878	37	0	0	0.000222923	#NAME?	down	Cellular Component: plasma membrane (GO:0005886);; Biological Process: gravitropism (GO:0009630);; Molecular Function: ATPase activity (GO:0016887);;	--		hypothetical protein MIMGU_mgv1a016065mg [Erythranthe guttata]
SMil_00019390-processed-gene-0.20	0.832703	31.5	0.0315772	1	0.00748002	-4.96784	down	--	--		--
SMil_00019378-augustus-gene-0.16	1.45955	91	0.0181103	1	2.88969e-08	-6.49045	down	--	--		PREDICTED: uncharacterized protein LOC101246284 [Solanum lycopersicum]
SMil_00019371-processed-gene-0.6	14.4923	463.5	6.08917	200.5	0.00821004	-1.20229	down	--	--		PREDICTED: probable receptor-like protein kinase At1g30570 [Sesamum indicum]
SMil_00019353-augustus-gene-0.14	14.7749	654.5	43.1394	1964	1.61809e-05	1.59442	up	Molecular Function: iron ion binding (GO:0005506);; Molecular Function: chlorophyllide a oxygenase [overall] activity (GO:0010277);; Molecular Function: oxidoreductase activity, acting on paired donors, with incorporation or reduction of molecular oxygen (GO:0016705);; Molecular Function: 2 iron, 2 sulfur cluster binding (GO:0051537);; Biological Process: oxidation-reduction process (GO:0055114);;	K13600|0|sly:101244441|chlorophyllide a oxygenase, chloroplastic-like; K13600 chlorophyllide a oxygenase [EC:1.14.13.122] (A)		PREDICTED: L-type lectin-domain containing receptor kinase VIII.2-like [Sesamum indicum]
SMil_00019351-augustus-gene-0.14	3.00878	138.5	9.37271	448.5	0.000124436	1.70104	up	Molecular Function: ATP binding (GO:0005524);; Biological Process: ATP catabolic process (GO:0006200);; Biological Process: wax biosynthetic process (GO:0010025);; Molecular Function: organic phosphonate transmembrane-transporting ATPase activity (GO:0015416);; Cellular Component: membrane (GO:0016020);; Biological Process: response to karrikin (GO:0080167);;	--		PREDICTED: D-xylose-proton symporter-like 2 isoform X1 [Sesamum indicum]
SMil_00019296-augustus-gene-0.10	4.94332	131	16.6616	447	0.000658201	1.7805	up	Molecular Function: hydrolase activity, acting on ester bonds (GO:0016788);;	--		--
SMil_00019268-augustus-gene-0.16	3.16407	52	11.6709	201.5	0.00144857	1.96192	up	--	K07297|1.07012e-120|sly:101264738|heptahelical transmembrane protein 1; K07297 adiponectin receptor (A)		PREDICTED: probable protein phosphatase 2C 55 [Nicotiana tomentosiformis]
SMil_00019263-processed-gene-0.9	0.671065	8.5	13.599	173.5	0.000139552	4.36333	up	--	--		PREDICTED: myb-related protein 315 [Vitis vinifera]
SMil_00019238-processed-gene-0.5	69.8087	1515	172.471	3904	0.000595099	1.37244	up	Molecular Function: oxidoreductase activity (GO:0016491);;	--		hypothetical protein MIMGU_mgv1a009063mg [Erythranthe guttata]
SMil_00019206-augustus-gene-0.18	5.31502	102	29.0721	589	8.03458e-10	2.53751	up	Molecular Function: protochlorophyllide reductase activity (GO:0016630);; Biological Process: oxidation-reduction process (GO:0055114);;	--		hypothetical protein MIMGU_mgv1a001060mg [Erythranthe guttata]
SMil_00019190-processed-gene-0.0	1.02802	18.5	8.51348	179.5	1.23105e-06	3.29087	up	Molecular Function: aldehyde dehydrogenase [NAD(P)+] activity (GO:0004030);; Biological Process: cellular aldehyde metabolic process (GO:0006081);; Biological Process: oxidation-reduction process (GO:0055114);;	K00128|1.47649e-177|pper:PRUPE_ppa004751mg|hypothetical protein; K00128 aldehyde dehydrogenase (NAD+) [EC:1.2.1.3] (A)		hypothetical protein CICLE_v10032749mg [Citrus clementina]
SMil_00019154-augustus-gene-0.11	48.4929	3374	17.0452	1309.5	0.000592375	-1.35668	down	--	--		PREDICTED: magnesium transporter MRS2-I-like [Sesamum indicum]
SMil_00019145-augustus-gene-0.12	8.02292	275.5	2.16139	78	0.000723684	-1.81471	down	--	--		PREDICTED: ABC transporter G family member 32-like [Sesamum indicum]
SMil_00019133-augustus-gene-0.11	0.161971	11.5	5.60351	402	2.39018e-16	5.1397	up	--	K13420|0|sly:101264408|LRR receptor-like serine/threonine-protein kinase EFR; K13420 LRR receptor-like serine/threonine-protein kinase FLS2 [EC:2.7.11.1] (A)		PREDICTED: uncharacterized protein At4g14450, chloroplastic-like [Sesamum indicum]
SMil_00019088-processed-gene-0.5	1.33951	75.5	5.34595	298	0.000122131	1.98767	up	--	--		PREDICTED: CBS domain-containing protein CBSX3, mitochondrial-like [Sesamum indicum]
SMil_00019081-augustus-gene-0.22	5.90737	484	2.31301	193	0.00287767	-1.31837	down	--	--		O-methyltransferase [Mentha x piperita]
SMil_00019076-processed-gene-0.9	20.7946	162.5	61.932	462.5	0.000595099	1.51736	up	--	--		PREDICTED: uncharacterized protein LOC105163778 [Sesamum indicum]
SMil_00019074-augustus-gene-0.12	18.2405	450.5	39.7102	992.5	0.00364322	1.14521	up	Biological Process: lipid metabolic process (GO:0006629);; Molecular Function: hydrolase activity, acting on ester bonds (GO:0016788);;	--		--
SMil_00019072-augustus-gene-0.19	4.3872	274	1.5373	98.5	0.00691158	-1.46856	down	Molecular Function: alpha,alpha-trehalose-phosphate synthase (UDP-forming) activity (GO:0003825);; Molecular Function: trehalose-phosphatase activity (GO:0004805);; Biological Process: trehalose biosynthetic process (GO:0005992);;	K16055|0|sot:102578346|alpha,alpha-trehalose-phosphate synthase [UDP-forming] 1-like; K16055 trehalose 6-phosphate synthase/phosphatase [EC:2.4.1.15 3.1.3.12] (A)		PREDICTED: uncharacterized protein LOC105164037 [Sesamum indicum]
SMil_00019062-augustus-gene-0.12	196.904	2729	64.7952	927.5	0.000242433	-1.54592	down	--	--		--
SMil_00019041-processed-gene-0.12	0.0239484	0.5	2.81037	71.5	0.00182195	7.17691	up	--	--		PREDICTED: protein PHR1-LIKE 1 [Sesamum indicum]
SMil_00019024-augustus-gene-0.14	25.1197	375.5	7.31901	115	0.000325343	-1.69546	down	Cellular Component: photosystem II (GO:0009523);; Cellular Component: chloroplast thylakoid (GO:0009534);; Cellular Component: thylakoid lumen (GO:0031977);; Biological Process: cellular macromolecule biosynthetic process (GO:0034645);; Biological Process: cellular carbohydrate metabolic process (GO:0044262);; Biological Process: single-organism carbohydrate metabolic process (GO:0044723);; Biolo…	--		PREDICTED: probable indole-3-acetic acid-amido synthetase GH3.1 [Sesamum indicum]
SMil_00019007-augustus-gene-0.13	102.074	2941.5	38.5662	1200	0.00113838	-1.28441	down	--	--		PREDICTED: putative leucine--tRNA ligase, mitochondrial isoform X1 [Sesamum indicum]
SMil_00019005-augustus-gene-0.11	8.61766	516	2.01406	123.5	1.32068e-06	-2.05449	down	--	--		PREDICTED: DNA repair protein RAD51 homolog 2 isoform X1 [Sesamum indicum]
SMil_00019004-augustus-gene-0.10	13.6778	322	1.35858	29	8.85683e-11	-3.46716	down	--	K01373|4.57732e-07|tcc:TCM_034140|Papain family cysteine protease; K01373 cathepsin F [EC:3.4.22.41] (A)		PREDICTED: pleiotropic drug resistance protein 1-like [Sesamum indicum]
SMil_00018962-processed-gene-0.1	0.0218217	0.5	1.67375	55	1.14515e-05	6.79404	up	--	--		PREDICTED: histidine--tRNA ligase, cytoplasmic isoform X1 [Sesamum indicum]
SMil_00018957-processed-gene-0.1	2.72656	27	14.4211	134.5	0.00174866	2.32662	up	Molecular Function: kinase activity (GO:0016301);; Biological Process: phosphorylation (GO:0016310);; Molecular Function: 2-alkenal reductase [NAD(P)] activity (GO:0032440);; Biological Process: oxidation-reduction process (GO:0055114);;	--		PREDICTED: clavaminate synthase-like protein At3g21360 [Sesamum indicum]
SMil_00018926-augustus-gene-0.17	45.5143	1059.5	11.1267	264.5	6.39389e-08	-1.99434	down	--	--		PREDICTED: GDSL esterase/lipase At3g48460 [Sesamum indicum]
SMil_00018914-processed-gene-0.7	0	0	2.21146	35.5	0.000307581	Inf	up	Cellular Component: nucleus (GO:0005634);; Cellular Component: cytoplasm (GO:0005737);; Biological Process: single-organism cellular process (GO:0044763);;	K06627|5.78177e-40|tcc:TCM_034759|Cyclin A3,1; K06627 cyclin A (A)		PREDICTED: uncharacterized protein LOC105163129 [Sesamum indicum]
SMil_00018873-augustus-gene-0.9	72.3406	1260	9.50463	167	2.10191e-15	-2.90587	down	--	--		hypothetical protein POPTR_0014s16530g [Populus trichocarpa]
SMil_00018836-augustus-gene-0.16	10.5798	328.5	26.558	847.5	0.000416682	1.3735	up	--	--		--
SMil_00018828-augustus-gene-0.12	5.24929	310	1.50062	91	0.00055576	-1.76116	down	Molecular Function: protein serine/threonine kinase activity (GO:0004674);; Molecular Function: protein tyrosine kinase activity (GO:0004713);; Molecular Function: ATP binding (GO:0005524);; Biological Process: protein phosphorylation (GO:0006468);; Biological Process: transmembrane receptor protein tyrosine kinase signaling pathway (GO:0007169);; Biological Process: response to auxin (GO:0009733…	--		cytochrome P450 CYP71A57 [Salvia miltiorrhiza]
SMil_00018808-augustus-gene-0.14	21.559	588.5	7.2286	206.5	0.000656665	-1.501	down	--	--		--
SMil_00018781-augustus-gene-0.12	20.72	367	52.7264	958.5	0.000279705	1.39403	up	Molecular Function: structural molecule activity (GO:0005198);;	--		hypothetical protein PHAVU_001G160900g, partial [Phaseolus vulgaris]
SMil_00018773-augustus-gene-0.12	86.4098	2269	10.1224	281	9.41216e-17	-3.00746	down	Molecular Function: transcription cofactor activity (GO:0003712);; Molecular Function: histone acetyltransferase activity (GO:0004402);; Cellular Component: nucleus (GO:0005634);; Biological Process: regulation of transcription, DNA-templated (GO:0006355);; Molecular Function: zinc ion binding (GO:0008270);; Biological Process: histone acetylation (GO:0016573);;	--		PREDICTED: E3 ubiquitin-protein ligase CCNB1IP1 homolog isoform X1 [Sesamum indicum]
SMil_00018771-augustus-gene-0.10	28.1546	1657	12.9043	744	0.00316821	-1.14724	down	Biological Process: RNA splicing, via endonucleolytic cleavage and ligation (GO:0000394);; Molecular Function: serine-type endopeptidase activity (GO:0004252);; Cellular Component: extracellular region (GO:0005576);; Cellular Component: Golgi apparatus (GO:0005794);; Biological Process: proteolysis (GO:0006508);; Biological Process: methionine biosynthetic process (GO:0009086);; Cellular Componen…	--		PREDICTED: probable leucine-rich repeat receptor-like protein kinase At5g63930 [Sesamum indicum]
SMil_00018768-augustus-gene-0.8	45.6593	671	109.268	1520	0.00676544	1.18979	up	Molecular Function: RNA binding (GO:0003723);; Molecular Function: ribonuclease T2 activity (GO:0033897);;	K01166|7.76133e-97|sot:102594302|ribonuclease 2-like; K01166 ribonuclease T2 [EC:3.1.27.1] (A)		PREDICTED: transcription factor GTE9-like isoform X2 [Sesamum indicum]
SMil_00018752-processed-gene-0.1	83.5224	1232	203.867	2774.5	0.00328645	1.18085	up	Molecular Function: aspartic-type peptidase activity (GO:0070001);; Biological Process: response to oxygen-containing compound (GO:1901700);;	--		hypothetical protein MIMGU_mgv1a019450mg [Erythranthe guttata]
SMil_00018746-augustus-gene-0.15	1.35779	10.5	3.76487	71	0.00585238	2.76547	up	Molecular Function: hydrolase activity, hydrolyzing O-glycosyl compounds (GO:0004553);; Biological Process: carbohydrate metabolic process (GO:0005975);; Cellular Component: cell part (GO:0044464);;	K01209|6.56073e-13|pvu:PHAVU_005G037800g|hypothetical protein; K01209 alpha-N-arabinofuranosidase [EC:3.2.1.55] (A)		hypothetical protein CISIN_1g008077mg [Citrus sinensis]
SMil_00018743-augustus-gene-0.14	93.2232	1829	344.779	7048	0.00100147	1.95681	up	Molecular Function: cytochrome-b5 reductase activity, acting on NAD(P)H (GO:0004128);; Biological Process: oxidation-reduction process (GO:0055114);;	K00326|1.71751e-165|pxb:103939884|NADH--cytochrome b5 reductase 1; K00326 cytochrome-b5 reductase [EC:1.6.2.2] (A)		PREDICTED: gibberellin 3-beta-dioxygenase 1-like [Sesamum indicum]
SMil_00018739-augustus-gene-0.11	31.5472	2149.5	14.3988	1036	0.00965526	-1.04714	down	Molecular Function: 3'-5'-exoribonuclease activity (GO:0000175);; Molecular Function: RNA binding (GO:0003723);; Molecular Function: polyribonucleotide nucleotidyltransferase activity (GO:0004654);; Biological Process: RNA processing (GO:0006396);; Biological Process: mRNA catabolic process (GO:0006402);;	K00962|0|pmum:103342318|probable polyribonucleotide nucleotidyltransferase 1, chloroplastic; K00962 polyribonucleotide nucleotidyltransferase [EC:2.7.7.8] (A)		gag-pol polyprotein [Eustoma exaltatum subsp. russellianum]
SMil_00018709-augustus-gene-0.19	49.1685	673	127.762	1794.5	0.000144374	1.42274	up	Biological Process: response to stress (GO:0006950);; Biological Process: response to organic substance (GO:0010033);; Molecular Function: transferase activity (GO:0016740);; Biological Process: primary metabolic process (GO:0044238);; Biological Process: cellular catabolic process (GO:0044248);; Biological Process: single-organism metabolic process (GO:0044710);; Biological Process: organic subs…	K00799|4.99893e-71|tcc:TCM_021820|Tau class glutathione transferase GSTU45; K00799 glutathione S-transferase [EC:2.5.1.18] (A)		PREDICTED: uncharacterized protein LOC105164494 [Sesamum indicum]
SMil_00018707-augustus-gene-0.12	1.12518	48	3.76881	169	0.00643853	1.82568	up	Molecular Function: transaminase activity (GO:0008483);; Cellular Component: membrane (GO:0016020);; Molecular Function: ion binding (GO:0043167);;	K00827|4.09844e-135|pxb:103928969|alanine--glyoxylate aminotransferase 2 homolog 1, mitochondrial; K00827 alanine-glyoxylate transaminase / (R)-3-amino-2-methylpropionate-pyruvate transaminase [EC:2.6.1.44 2.6.1.40] (A)		PREDICTED: peroxisomal nicotinamide adenine dinucleotide carrier isoform X1 [Sesamum indicum]
SMil_00018700-augustus-gene-0.19	0	0	2.07195	40	0.000285314	Inf	up	--	--		PREDICTED: expansin-A4-like [Nicotiana tomentosiformis]
SMil_00018688-augustus-gene-0.10	450.553	6077.5	1334.46	18552	0.000586406	1.61965	up	--	--		PREDICTED: alpha-xylosidase 1-like [Sesamum indicum]
SMil_00018684-augustus-gene-0.14	0.468855	6	5.48118	77.5	0.000224331	3.69878	up	Cellular Component: nucleus (GO:0005634);; Molecular Function: oxidoreductase activity (GO:0016491);; Biological Process: oxidation-reduction process (GO:0055114);;	--		PREDICTED: metalloendoproteinase 1-like [Sesamum indicum]
SMil_00018670-augustus-gene-0.15	0.825347	6	22.0125	166	5.83218e-10	4.80195	up	Molecular Function: oxidoreductase activity (GO:0016491);;	K06892|6.90448e-56|cam:101510104|1-aminocyclopropane-1-carboxylate oxidase homolog 12-like; K06892 feruloyl-CoA ortho-hydroxylase [EC:1.14.11.-] (A)		hypothetical protein MIMGU_mgv1a007071mg [Erythranthe guttata]
SMil_00018666-augustus-gene-0.13	68.3227	1224.5	26.3311	469	0.000258921	-1.37675	down	Molecular Function: GTPase activity (GO:0003924);; Molecular Function: sphingomyelin phosphodiesterase activity (GO:0004767);; Molecular Function: GTP binding (GO:0005525);; Cellular Component: intracellular (GO:0005622);; Cellular Component: plasma membrane (GO:0005886);; Biological Process: GTP catabolic process (GO:0006184);; Biological Process: actin filament organization (GO:0007015);; Biolo…	K04392|4.99972e-138|vvi:100266265|rac-like GTP-binding protein ARAC7; K04392 Ras-related C3 botulinum toxin substrate 1 (A)		--
SMil_00018636-augustus-gene-0.14	36.7993	1344	16.7033	647	0.008308	-1.04451	down	Molecular Function: catalytic activity (GO:0003824);;	--		hypothetical protein ARALYDRAFT_329571 [Arabidopsis lyrata subsp. lyrata]
SMil_00018634-augustus-gene-0.12	22.9874	369.5	8.40944	135.5	0.00275719	-1.43791	down	Biological Process: developmental process (GO:0032502);; Biological Process: single-organism process (GO:0044699);;	--		--
SMil_00018633-processed-gene-0.4	0	0	5.44034	65.5	1.75035e-07	Inf	up	--	--		PREDICTED: glucan endo-1,3-beta-glucosidase-like [Sesamum indicum]
SMil_00018632-processed-gene-0.3	0	0	12.6984	57	0.0078214	Inf	up	--	--		PREDICTED: pentatricopeptide repeat-containing protein At3g53700, chloroplastic [Sesamum indicum]
SMil_00018611-augustus-gene-0.13	2.15598	92.5	11.3099	466.5	0.00449043	2.33833	up	--	K13457|2.3068e-162|pda:103721264|disease resistance protein RPM1-like; K13457 disease resistance protein RPM1 (A)		PREDICTED: dirigent protein 21-like [Sesamum indicum]
SMil_00018598-augustus-gene-0.15	5.85999	221.5	12.6766	501.5	0.00753471	1.18487	up	Molecular Function: sucrose alpha-glucosidase activity (GO:0004575);; Cellular Component: cytosol (GO:0005829);; Biological Process: metabolic process (GO:0008152);; Molecular Function: glycopeptide alpha-N-acetylgalactosaminidase activity (GO:0033926);;	--		--
SMil_00018588-augustus-gene-0.11	15.7781	507	5.88853	203	0.00266298	-1.31467	down	Molecular Function: catalytic activity (GO:0003824);; Biological Process: metabolic process (GO:0008152);;	K01904|0|sot:102589793|4-coumarate--CoA ligase-like 6-like; K01904 4-coumarate--CoA ligase [EC:6.2.1.12] (A)		PREDICTED: uncharacterized protein LOC104754157 [Camelina sativa]
SMil_00018531-processed-gene-0.3	6.65733	155	1.30252	31	0.000926048	-2.31652	down	Molecular Function: nucleic acid binding (GO:0003676);; Cellular Component: cytoplasm (GO:0005737);; Biological Process: lipid transport (GO:0006869);; Biological Process: intra-Golgi vesicle-mediated transport (GO:0006891);; Molecular Function: zinc ion binding (GO:0008270);; Biological Process: lithium ion transport (GO:0010351);; Biological Process: protein import into peroxisome matrix (GO:00…	--		verticillium wilt resistance-like protein [Mentha x piperita]
SMil_00018500-augustus-gene-0.14	12.6338	219.5	46.2764	808	8.25679e-07	1.88686	up	--	--		PREDICTED: uncharacterized protein LOC105170157 isoform X1 [Sesamum indicum]
SMil_00018481-processed-gene-0.7	9.63607	100.5	32.0917	331.5	0.00047945	1.73186	up	Molecular Function: DNA binding (GO:0003677);; Cellular Component: extracellular region (GO:0005576);; Molecular Function: peptidase activity (GO:0008233);;	--		--
SMil_00018476-processed-gene-0.7	8.97957	83	37.0416	344	0.00319231	2.06024	up	Molecular Function: transferase activity, transferring acyl groups other than amino-acyl groups (GO:0016747);;	--		PREDICTED: glucose-1-phosphate adenylyltransferase large subunit 3, chloroplastic/amyloplastic [Sesamum indicum]
SMil_00018466-augustus-gene-0.14	9.91542	402.5	3.7989	129.5	0.000421929	-1.62546	down	Cellular Component: chloroplast (GO:0009507);; Biological Process: photosynthesis (GO:0015979);;	--		PREDICTED: G-type lectin S-receptor-like serine/threonine-protein kinase At1g11330 [Sesamum indicum]
SMil_00018450-augustus-gene-0.17	22.2066	150	2.8402	18	0.00383459	-3.05712	down	--	--		--
SMil_00018429-augustus-gene-0.14	6.70514	176	80.7509	2118.5	4.72962e-16	3.60295	up	Biological Process: metabolic process (GO:0008152);; Molecular Function: rosmarinate synthase activity (GO:0050266);;	K13065|7.99849e-145|cit:102624577|shikimate O-hydroxycinnamoyltransferase-like; K13065 shikimate O-hydroxycinnamoyltransferase [EC:2.3.1.133] (A)		PREDICTED: acetolactate synthase 1, chloroplastic [Sesamum indicum]
SMil_00018423-augustus-gene-0.16	50.6166	2474	9.14343	484.5	9.29993e-11	-2.34578	down	Biological Process: respiratory burst involved in defense response (GO:0002679);; Molecular Function: glutamate-ammonia ligase activity (GO:0004356);; Cellular Component: cytosol (GO:0005829);; Biological Process: glutamine biosynthetic process (GO:0006542);; Biological Process: tryptophan catabolic process (GO:0006569);; Molecular Function: microtubule binding (GO:0008017);; Biological Process: …	--		hypothetical protein MIMGU_mgv1a007197mg [Erythranthe guttata]
SMil_00018422-augustus-gene-0.15	0	0	1.14169	26.5	0.00395603	Inf	up	Molecular Function: hydrolase activity, hydrolyzing O-glycosyl compounds (GO:0004553);; Biological Process: carbohydrate metabolic process (GO:0005975);;	--		--
SMil_00018415-augustus-gene-0.13	2.92287	251	0.130176	11	1.39774e-12	-4.50671	down	--	K10742|0|sot:102578342|DNA replication ATP-dependent helicase/nuclease DNA2-like; K10742 DNA replication ATP-dependent helicase Dna2 [EC:3.6.4.12] (A)		PREDICTED: uncharacterized protein LOC105164121 [Sesamum indicum]
SMil_00018383-processed-gene-0.8	308.105	1395	133.502	579.5	0.000952389	-1.25844	down	Cellular Component: membrane (GO:0016020);;	K02221|2.24705e-47|gmx:100500538|uncharacterized LOC100500538; K02221 YggT family protein (A)		PREDICTED: putative disease resistance protein RGA3 [Sesamum indicum]
SMil_00018380-augustus-gene-0.18	8.09661	136	0.668338	13.5	1.46306e-05	-3.32408	down	--	K12184|4.70273e-40|cit:102625108|vacuolar protein sorting-associated protein 28 homolog 2-like; K12184 ESCRT-I complex subunit VPS28 (A)		Dof zinc finger DOF5.5 -like protein [Gossypium arboreum]
SMil_00018333-augustus-gene-0.19	7.2715	187	21.2061	520	0.000921315	1.48018	up	--	--		UDP-glucuronic acid decarboxylase 1 isoform 2 [Theobroma cacao]
SMil_00018320-augustus-gene-0.11	3.95356	36	0	0	0.000289265	#NAME?	down	--	--		tyrosine aminotransferase [Salvia miltiorrhiza]
SMil_00018292-augustus-gene-0.16	0	0	4.74747	116.5	1.64449e-11	Inf	up	--	K13459|6.37631e-58|pper:PRUPE_ppa022498mg|hypothetical protein; K13459 disease resistance protein RPS2 (A)		hypothetical protein MIMGU_mgv1a008433mg [Erythranthe guttata]
SMil_00018289-processed-gene-0.1	19.2904	460.5	4.59067	112	3.95669e-06	-2.03225	down	--	--		--
SMil_00018266-augustus-gene-0.14	0.069177	0.5	11.5801	92.5	2.07848e-08	7.53602	up	Cellular Component: cytoplasm (GO:0005737);; Biological Process: tRNA thio-modification (GO:0034227);;	K12161|1.84732e-50|pvu:PHAVU_010G089300g|hypothetical protein; K12161 ubiquitin related modifier 1 (A)		hypothetical protein MIMGU_mgv1a020452mg [Erythranthe guttata]
SMil_00018248-augustus-gene-0.14	5.12927	49.5	0.231989	2	0.000604937	-4.63164	down	Biological Process: water transport (GO:0006833);; Molecular Function: urea transmembrane transporter activity (GO:0015204);; Molecular Function: water channel activity (GO:0015250);; Cellular Component: integral component of membrane (GO:0016021);; Biological Process: urea transmembrane transport (GO:0071918);;	K09873|4.57054e-125|sly:101255600|aquaporin TIP1-3-like; K09873 aquaporin TIP (A)		PREDICTED: uncharacterized protein LOC105172147 [Sesamum indicum]
SMil_00018207-augustus-gene-0.9	1.05465	34	5.23218	181.5	0.000193929	2.41927	up	Molecular Function: ATP binding (GO:0005524);; Biological Process: ATP catabolic process (GO:0006200);; Biological Process: wax biosynthetic process (GO:0010025);; Molecular Function: organic phosphonate transmembrane-transporting ATPase activity (GO:0015416);; Cellular Component: membrane (GO:0016020);; Biological Process: response to karrikin (GO:0080167);;	--		granule-bound starch synthase [Perilla frutescens]
SMil_00018143-augustus-gene-0.10	9.07378	159	26.3426	485.5	0.000190783	1.61848	up	--	--		hypothetical protein MIMGU_mgv1a025306mg, partial [Erythranthe guttata]
SMil_00018124-augustus-gene-0.13	21.8425	498.5	4.8699	110.5	0.00590754	-2.16193	down	--	--		PREDICTED: uncharacterized protein ycf36 [Sesamum indicum]
SMil_00018075-augustus-gene-0.14	11.9345	361.5	0.0216637	0.5	2.73872e-06	-9.47851	down	Cellular Component: intracellular membrane-bounded organelle (GO:0043231);; Cellular Component: cytoplasmic part (GO:0044444);; Biological Process: response to stimulus (GO:0050896);;	K14487|0|tcc:TCM_007172|Auxin-responsive GH3 family protein; K14487 auxin responsive GH3 gene family (A)		cytochrome P450 CYP71D412 [Salvia miltiorrhiza]
SMil_00018074-augustus-gene-0.13	1.70178	60.5	0.0876277	3	0.000252893	-4.32116	down	Biological Process: response to light stimulus (GO:0009416);; Cellular Component: plastid (GO:0009536);; Biological Process: response to auxin (GO:0009733);; Molecular Function: indole-3-acetic acid amido synthetase activity (GO:0010279);; Cellular Component: cytoplasmic membrane-bounded vesicle (GO:0016023);; Biological Process: secretion by cell (GO:0032940);;	K14487|0|tcc:TCM_007172|Auxin-responsive GH3 family protein; K14487 auxin responsive GH3 gene family (A)		PREDICTED: high mobility group B protein 9 [Sesamum indicum]
SMil_00018050-processed-gene-0.8	1.77806	100.5	0.0612389	3.5	5.68954e-07	-4.83154	down	--	--		PREDICTED: uncharacterized protein LOC105176355 [Sesamum indicum]
SMil_00018028-augustus-gene-0.20	0	0	1.21067	27.5	0.00407352	Inf	up	Biological Process: anthocyanin-containing compound biosynthetic process (GO:0009718);; Molecular Function: transferase activity, transferring acyl groups other than amino-acyl groups (GO:0016747);; Biological Process: pigmentation (GO:0043473);;	--		PREDICTED: uncharacterized protein LOC105172565 isoform X4 [Sesamum indicum]
SMil_00018015-augustus-gene-0.16	1.41998	21.5	8.14081	132	0.000488438	2.62266	up	Cellular Component: integral component of membrane (GO:0016021);;	--		PREDICTED: uncharacterized protein LOC105156833 [Sesamum indicum]
SMil_00017999-augustus-gene-0.15	1.5655	67.5	20.4274	898	4.41471e-21	3.74468	up	Molecular Function: nucleotide binding (GO:0000166);;	--		PREDICTED: putative late blight resistance protein homolog R1B-16 [Sesamum indicum]
SMil_00017998-augustus-gene-0.16	4.29986	110.5	18.3305	475.5	1.22287e-06	2.11474	up	Molecular Function: nucleotide binding (GO:0000166);;	--		COP9 signalosome 5A [Helianthus annuus]
SMil_00017989-processed-gene-0.2	0.242171	13.5	1.04233	107.5	0.000324042	2.99965	up	--	--		PREDICTED: probable indole-3-acetic acid-amido synthetase GH3.1 [Sesamum indicum]
SMil_00017956-processed-gene-0.4	7.3818	329	2.12617	99	0.00152034	-1.73095	down	Biological Process: mRNA processing (GO:0006397);; Cellular Component: chloroplast (GO:0009507);;	K12828|0|tcc:TCM_007427|Splicing factor, putative; K12828 splicing factor 3B subunit 1 (A)		hypothetical protein MIMGU_mgv1a021755mg, partial [Erythranthe guttata]
SMil_00017951-augustus-gene-0.12	52.6629	1639.5	20.2282	658	0.00053639	-1.30814	down	--	--		hypothetical protein MIMGU_mgv1a022594mg, partial [Erythranthe guttata]
SMil_00017934-augustus-gene-0.17	64.0715	2181.5	26.5974	968.5	0.00310135	-1.16523	down	Molecular Function: hydrolase activity (GO:0016787);;	K17508|0|sot:102595725|probable protein phosphatase 2C 55-like; K17508 protein phosphatase 2C homolog 7 [EC:3.1.3.16] (A)		PREDICTED: proteinaceous RNase P 1, chloroplastic/mitochondrial-like isoform X2 [Sesamum indicum]
SMil_00017922-augustus-gene-0.17	0.467815	13	9.25173	259.5	2.44043e-12	4.32392	up	Molecular Function: transferase activity, transferring acyl groups (GO:0016746);;	--		PREDICTED: uncharacterized protein LOC105162173 [Sesamum indicum]
SMil_00017910-augustus-gene-0.10	0	0	9.82006	128	4.95786e-13	Inf	up	--	--		PREDICTED: protein PHLOEM PROTEIN 2-LIKE A10 [Sesamum indicum]
SMil_00017904-augustus-gene-0.22	16.3731	658	6.88575	289	0.00460785	-1.17794	down	--	--		hypothetical protein MIMGU_mgv1a012941mg [Erythranthe guttata]
SMil_00017901-augustus-gene-0.19	8.48666	151.5	1.68365	27.5	0.000516673	-2.45062	down	--	--		PREDICTED: GDSL esterase/lipase APG [Sesamum indicum]
SMil_00017886-augustus-gene-0.10	6.94183	173.5	17.5389	442.5	0.00270184	1.35882	up	--	K18660|0|sly:101245036|malonate--CoA ligase; K18660 malonyl-CoA/methylmalonyl-CoA synthetase [EC:6.2.1.-] (A)		PREDICTED: 6-phosphogluconate dehydrogenase, decarboxylating 3 [Sesamum indicum]
SMil_00017847-processed-gene-0.12	1.91056	38	0.143878	2.5	0.00924588	-3.92982	down	--	--		PREDICTED: glu S.griseus protease inhibitor-like [Musa acuminata subsp. malaccensis]
SMil_00017762-augustus-gene-0.16	1.36931	31.5	7.46278	172.5	0.000219209	2.45934	up	--	--		--
SMil_00017761-processed-gene-0.11	64.9526	767.5	17.5412	232.5	1.00959e-05	-1.71896	down	Molecular Function: peptidase activity (GO:0008233);;	--		PREDICTED: rac-like GTP-binding protein RHO1 [Sesamum indicum]
SMil_00017731-processed-gene-0.6	0	0	0.94248	25	0.00607746	Inf	up	Biological Process: fatty acid biosynthetic process (GO:0006633);; Molecular Function: transferase activity, transferring acyl groups other than amino-acyl groups (GO:0016747);;	K09458|0|pop:POPTR_0001s10890g|POPTRDRAFT_1066621; hypothetical protein; K09458 3-oxoacyl-[acyl-carrier-protein] synthase II [EC:2.3.1.179] (A)		PREDICTED: peptide chain release factor APG3, chloroplastic isoform X2 [Sesamum indicum]
SMil_00017725-augustus-gene-0.10	4.33736	305.5	10.0077	712	0.00256946	1.22731	up	Molecular Function: hydrolase activity, hydrolyzing O-glycosyl compounds (GO:0004553);; Biological Process: metabolic process (GO:0008152);;	--		putative sesquiterpene synthase [Perilla frutescens var. frutescens]
SMil_00017681-augustus-gene-0.15	95.4133	2346.5	37.6671	949	0.000783996	-1.29774	down	Molecular Function: RNA binding (GO:0003723);; Biological Process: rRNA processing (GO:0006364);; Biological Process: translation (GO:0006412);; Biological Process: aromatic amino acid family biosynthetic process (GO:0009073);; Biological Process: chloroplast relocation (GO:0009902);; Biological Process: thylakoid membrane organization (GO:0010027);; Biological Process: regulation of proton trans…	--		--
SMil_00017674-augustus-gene-0.15	0.145702	1.5	9.80915	111	2.24216e-09	6.2112	up	Molecular Function: 3-oxoacyl-[acyl-carrier-protein] synthase activity (GO:0004315);; Biological Process: fatty acid biosynthetic process (GO:0006633);; Cellular Component: plastid (GO:0009536);;	K00648|5.18157e-30|vvi:100245497|		PREDICTED: laccase-14-like [Sesamum indicum]
SMil_00017661-augustus-gene-0.11	53.966	987.5	18.0175	334	3.75115e-05	-1.55268	down	Biological Process: metabolic process (GO:0008152);; Molecular Function: peptidase activity (GO:0008233);; Molecular Function: oxidoreductase activity (GO:0016491);;	--		PREDICTED: solute carrier family 40 member 2 isoform X2 [Sesamum indicum]
SMil_00017659-augustus-gene-0.9	8.96792	440.5	3.64885	189	0.00851075	-1.21582	down	Molecular Function: ornithine-oxo-acid transaminase activity (GO:0004587);; Cellular Component: mitochondrion (GO:0005739);; Biological Process: proline biosynthetic process (GO:0006561);; Biological Process: ornithine catabolic process (GO:0006593);; Biological Process: fatty acid beta-oxidation (GO:0006635);; Biological Process: peroxisome organization (GO:0007031);; Molecular Function: zinc io…	K00819|0|fve:101312030|probable ornithine aminotransferase-like; K00819 ornithine--oxo-acid transaminase [EC:2.6.1.13] (A)		PREDICTED: uncharacterized protein LOC105159392 [Sesamum indicum]
SMil_00017650-processed-gene-0.5	24.0446	1183	7.69131	402	3.1316e-05	-1.54933	down	--	K17710|0|sot:102582941|pentatricopeptide repeat-containing protein At2g18940, chloroplastic-like; K17710 pentatricopeptide repeat domain-containing protein 1 (A)		hypothetical protein MIMGU_mgv1a018451mg [Erythranthe guttata]
SMil_00017622-processed-gene-0.12	6.6469	101.5	0.642265	10	0.000130707	-3.34487	down	Cellular Component: integral component of membrane (GO:0016021);;	--		hypothetical protein CISIN_1g0225141mg [Citrus sinensis]
SMil_00017616-augustus-gene-0.18	42.3831	1284	15.4626	495	0.000281477	-1.36914	down	Biological Process: maltose metabolic process (GO:0000023);; Biological Process: response to blue light (GO:0009637);; Biological Process: regulation of proton transport (GO:0010155);; Biological Process: starch biosynthetic process (GO:0019252);; Biological Process: isopentenyl diphosphate biosynthetic process, methylerythritol 4-phosphate pathway (GO:0019288);; Biological Process: positive regu…	K09919|4.26986e-91|vvi:100262534|uncharacterized LOC100262534; K09919 hypothetical protein (A)		PREDICTED: 3-isopropylmalate dehydratase small subunit 3-like [Solanum lycopersicum]
SMil_00017600-processed-gene-0.6	41.8139	1366	7.90775	268.5	9.17886e-11	-2.33757	down	Molecular Function: methyltransferase activity (GO:0008168);; Biological Process: methylation (GO:0032259);;	--		PREDICTED: arogenate dehydratase/prephenate dehydratase 6, chloroplastic-like [Sesamum indicum]
SMil_00017599-augustus-gene-0.10	99.2107	1016	42.6566	441.5	0.00740806	-1.19126	down	Cellular Component: chloroplast thylakoid membrane (GO:0009535);;	--		--
SMil_00017572-augustus-gene-0.21	4.65119	108.5	12.4613	305.5	0.0036449	1.50042	up	Cellular Component: peroxisome (GO:0005777);; Biological Process: transport (GO:0006810);; Biological Process: cellular process (GO:0009987);; Cellular Component: integral component of membrane (GO:0016021);; Cellular Component: organelle membrane (GO:0031090);; Cellular Component: intracellular organelle part (GO:0044446);; Biological Process: single-organism process (GO:0044699);;	K13354|3.57348e-164|rcu:RCOM_0591310|peroxisomal membrane protein pmp34, putative; K13354 solute carrier family 25 (peroxisomal adenine nucleotide transporter), member 17 (A)		hypothetical protein MIMGU_mgv1a004963mg [Erythranthe guttata]
SMil_00017568-processed-gene-0.8	42.3898	909.5	7.59003	163.5	8.7803e-08	-2.4704	down	Molecular Function: transferase activity (GO:0016740);;	--		PREDICTED: putative serine/threonine-protein kinase [Sesamum indicum]
SMil_00017567-augustus-gene-0.11	40.2595	392.5	1.74653	17.5	2.51481e-17	-4.47594	down	--	--		PREDICTED: protein TIC 22, chloroplastic [Sesamum indicum]
SMil_00017565-augustus-gene-0.12	34.9277	909.5	14.6836	390	0.00208137	-1.21051	down	--	--		PREDICTED: ferredoxin--nitrite reductase, chloroplastic [Sesamum indicum]
SMil_00017556-augustus-gene-0.9	0.794101	17.5	73.7951	1725.5	1.50391e-51	6.62986	up	Biological Process: response to stress (GO:0006950);; Biological Process: signal transduction (GO:0007165);; Biological Process: metabolic process (GO:0008152);; Biological Process: response to hormone (GO:0009725);; Molecular Function: transferase activity (GO:0016740);; Biological Process: cellular response to organic substance (GO:0071310);; Biological Process: cellular response to oxygen-cont…	K08241|1.04448e-125|tcc:TCM_034091|Jasmonic acid carboxyl methyltransferase; K08241 jasmonate O-methyltransferase [EC:2.1.1.141] (A)		PREDICTED: uncharacterized protein LOC105172829 [Sesamum indicum]
SMil_00017524-augustus-gene-0.13	5.45169	266	17.9762	842	1.28952e-05	1.67145	up	--	--		PREDICTED: vestitone reductase-like [Sesamum indicum]
SMil_00017518-processed-gene-0.4	0.922791	88	3.78086	374.5	9.41713e-06	2.09897	up	--	--		PREDICTED: uncharacterized protein LOC105157632 [Sesamum indicum]
SMil_00017506-augustus-gene-0.16	0.0678985	0.5	10.533	88	0.00150085	7.4575	up	Cellular Component: plasma membrane (GO:0005886);; Cellular Component: plasmodesma (GO:0009506);; Molecular Function: FMN binding (GO:0010181);; Biological Process: negative regulation of transcription, DNA-templated (GO:0045892);; Molecular Function: 2-hydroxy-1,4-benzoquinone reductase activity (GO:0050625);; Biological Process: oxidation-reduction process (GO:0055114);;	K03809|1.49629e-65|gmx:100499870|uncharacterized LOC100499870; K03809 Trp repressor binding protein (A)		hypothetical protein MIMGU_mgv1a018891mg [Erythranthe guttata]
SMil_00017418-augustus-gene-0.16	0.220598	4	3.57261	90.5	4.7242e-06	4.5105	up	--	K10639|3.84932e-157|pmum:103325930|E3 ubiquitin-protein ligase CCNB1IP1 homolog; K10639 E3 ubiquitin-protein ligase CCNP1IP1 [EC:6.3.2.19] (A)		PREDICTED: pentatricopeptide repeat-containing protein At3g58590 [Sesamum indicum]
SMil_00017405-augustus-gene-0.9	2.85252	54	9.62334	182	0.00655346	1.76076	up	Molecular Function: binding (GO:0005488);;	--		RNA-dependent RNA polymerase 2 [Salvia miltiorrhiza]
SMil_00017378-augustus-gene-0.18	1.5423	44	9.58809	283	6.0494e-07	2.69163	up	--	K16297|0|sly:101260592|serine carboxypeptidase-like 25; K16297 serine carboxypeptidase-like clade II [EC:3.4.16.-] (A)		cytochrome P450 CYP81Q42 [Salvia miltiorrhiza]
SMil_00017297-augustus-gene-0.16	0.438604	9	7.5618	171.5	6.46656e-09	4.2616	up	Cellular Component: intracellular (GO:0005622);; Biological Process: signal transduction (GO:0007165);;	--		PREDICTED: protein LIM1-like [Sesamum indicum]
SMil_00017221-augustus-gene-0.20	0.218176	2	4.8163	55.5	0.00017493	4.80051	up	--	--		unnamed protein product [Coffea canephora]
SMil_00017201-augustus-gene-0.12	363.237	2420.5	149.525	1118.5	0.00597852	-1.10397	down	Cellular Component: chloroplast thylakoid membrane (GO:0009535);; Cellular Component: plastoglobule (GO:0010287);;	--		hypothetical protein MIMGU_mgv1a017305mg [Erythranthe guttata]
SMil_00017181-processed-gene-0.11	31.2893	569	5.23449	89.5	2.72113e-06	-2.65613	down	Molecular Function: protein kinase activity (GO:0004672);; Biological Process: cellular process (GO:0009987);;	--		PREDICTED: uncharacterized protein LOC105166140 isoform X1 [Sesamum indicum]
SMil_00017174-augustus-gene-0.15	9.73161	555.5	3.75229	224	0.00227698	-1.30455	down	--	--		PREDICTED: polygalacturonase At1g48100 [Sesamum indicum]
SMil_00017160-augustus-gene-0.14	18.4513	595.5	39.6797	1395.5	0.00122904	1.23754	up	Molecular Function: acid phosphatase activity (GO:0003993);; Cellular Component: plant-type cell wall (GO:0009505);; Biological Process: cellular response to phosphate starvation (GO:0016036);; Molecular Function: metal ion binding (GO:0046872);;	--		PREDICTED: uncharacterized protein LOC105163042 [Sesamum indicum]
SMil_00017141-augustus-gene-0.12	10.3205	227	1.62596	36.5	9.57006e-06	-2.62781	down	Biological Process: protein transport (GO:0015031);; Cellular Component: integral component of membrane (GO:0016021);;	--		PREDICTED: peroxidase 3-like [Sesamum indicum]
SMil_00017077-augustus-gene-0.18	32.037	321	14.6018	123.5	0.00736498	-1.36792	down	--	--		hypothetical protein MIMGU_mgv1a023263mg [Erythranthe guttata]
SMil_00017066-augustus-gene-0.12	14.2603	796	42.2858	2316.5	3.52601e-05	1.54812	up	Molecular Function: protein kinase activity (GO:0004672);; Cellular Component: membrane (GO:0016020);;	K13420|0|sot:102593118|LRR receptor-like serine/threonine-protein kinase FLS2-like; K13420 LRR receptor-like serine/threonine-protein kinase FLS2 [EC:2.7.11.1] (A)		PREDICTED: protein FLUORESCENT IN BLUE LIGHT, chloroplastic [Sesamum indicum]
SMil_00017058-processed-gene-0.13	160.988	3382.5	59.5559	1258	0.00444874	-1.41529	down	Biological Process: cobalt ion transport (GO:0006824);; Molecular Function: cobalt ion transmembrane transporter activity (GO:0015087);; Molecular Function: nickel cation transmembrane transporter activity (GO:0015099);; Cellular Component: integral component of membrane (GO:0016021);; Biological Process: nickel cation transmembrane transport (GO:0035444);; Molecular Function: metal ion binding (…	--		--
SMil_00017056-augustus-gene-0.17	22.8325	569.5	90.0476	2164	1.02139e-07	1.93243	up	Molecular Function: nucleotide binding (GO:0000166);; Molecular Function: protein kinase activity (GO:0004672);;	K08829|0|vvi:100245875|cyclin-dependent kinase F-4; K08829 male germ cell-associated kinase [EC:2.7.11.22] (A)		PREDICTED: ATP-dependent RNA helicase-like protein DB10 [Sesamum indicum]
SMil_00017045-augustus-gene-0.20	15.1281	492.5	4.65375	159	0.000173504	-1.62119	down	Molecular Function: protein serine/threonine kinase activity (GO:0004674);; Molecular Function: ATP binding (GO:0005524);; Biological Process: protein phosphorylation (GO:0006468);; Cellular Component: plasmodesma (GO:0009506);;	--		PREDICTED: two-component response regulator ARR9-like [Sesamum indicum]
SMil_00017027-augustus-gene-0.17	0.0731526	2	3.28182	118.5	1.49818e-07	5.89119	up	--	--		PREDICTED: S-adenosylmethionine synthase 1 [Sesamum indicum]
SMil_00017021-processed-gene-0.2	296.288	3754	44.1046	541	7.466e-14	-2.7829	down	Molecular Function: ribose-5-phosphate isomerase activity (GO:0004751);; Biological Process: pentose-phosphate shunt, non-oxidative branch (GO:0009052);;	K01807|2.70732e-123|pvu:PHAVU_007G036500g|hypothetical protein; K01807 ribose 5-phosphate isomerase A [EC:5.3.1.6] (A)		PREDICTED: WEB family protein At1g75720 [Sesamum indicum]
SMil_00016988-augustus-gene-0.10	3.98565	114.5	0.451526	11.5	6.17592e-05	-3.31339	down	Biological Process: cellular nitrogen compound biosynthetic process (GO:0044271);; Biological Process: organonitrogen compound biosynthetic process (GO:1901566);;	K01611|2.91333e-19|sot:102601725|S-adenosylmethionine decarboxylase proenzyme-like; K01611 S-adenosylmethionine decarboxylase [EC:4.1.1.50] (A)		PREDICTED: kirola-like [Sesamum indicum]
SMil_00016986-augustus-gene-0.12	6.6721	126.5	17.5424	330	0.00575187	1.38957	up	--	--		hypothetical protein MIMGU_mgv1a016390mg [Erythranthe guttata]
SMil_00016982-augustus-gene-0.18	14.2912	159	6.69685	38	0.00282223	-2.05255	down	Biological Process: regulation of cell growth (GO:0001558);; Cellular Component: nucleus (GO:0005634);; Cellular Component: plasma membrane (GO:0005886);; Biological Process: organelle organization (GO:0006996);; Biological Process: regulation of mitotic cell cycle (GO:0007346);; Biological Process: cell proliferation (GO:0008283);; Cellular Component: chloroplast (GO:0009507);; Cellular Componen…	--		PREDICTED: NADH--cytochrome b5 reductase 1-like [Sesamum indicum]
SMil_00016943-augustus-gene-0.16	4.24778	100.5	17.9605	424	4.05238e-06	2.08549	up	--	--		PREDICTED: basic 7S globulin-like [Sesamum indicum]
SMil_00016940-augustus-gene-0.18	1.95959	43	0	0	4.57396e-05	#NAME?	down	--	K18723|5.40071e-65|pper:PRUPE_ppa003840mg|hypothetical protein; K18723 nucleoporin GLE1 (A)		--
SMil_00016936-augustus-gene-0.16	11.8738	97	53.6398	457	3.91751e-07	2.24405	up	Molecular Function: sequence-specific DNA binding transcription factor activity (GO:0003700);; Cellular Component: nucleus (GO:0005634);; Biological Process: regulation of transcription, DNA-templated (GO:0006355);; Biological Process: fruit development (GO:0010154);; Biological Process: negative regulation of auxin mediated signaling pathway (GO:0010930);; Molecular Function: protein dimerizatio…	K14484|9.35164e-77|sot:102592864|auxin-responsive protein IAA3-like; K14484 auxin-responsive protein IAA (A)		--
SMil_00016931-augustus-gene-0.8	205.103	4503	56.661	1284.5	3.46279e-06	-1.8006	down	--	--		PREDICTED: pleiotropic drug resistance protein 1-like isoform X2 [Sesamum indicum]
SMil_00016868-augustus-gene-0.19	12.1072	698.5	1.76133	102	4.31968e-12	-2.7658	down	--	--		hypothetical protein MIMGU_mgv1a001514mg [Erythranthe guttata]
SMil_00016859-augustus-gene-0.10	70.2186	1568	262.61	5515	4.10704e-06	1.82429	up	Molecular Function: prephenate dehydratase activity (GO:0004664);; Biological Process: L-phenylalanine biosynthetic process (GO:0009094);; Molecular Function: arogenate dehydratase activity (GO:0047769);;	K05359|0|vvi:100267022|arogenate dehydratase/prephenate dehydratase 6, chloroplastic-like; K05359 arogenate/prephenate dehydratase [EC:4.2.1.91 4.2.1.51] (A)		--
SMil_00016849-augustus-gene-0.17	5.64937	37	0.121493	0.5	0.00087054	-6.21085	down	Biological Process: phosphorelay signal transduction system (GO:0000160);; Molecular Function: signal transducer activity (GO:0004871);; Molecular Function: 2-alkenal reductase [NAD(P)] activity (GO:0032440);; Biological Process: oxidation-reduction process (GO:0055114);;	K14490|1.3594e-16|pop:POPTR_0003s02690g|hypothetical protein; K14490 histidine-containing phosphotransfer peotein (A)		Retrotransposon, unclassified-like protein [Theobroma cacao]
SMil_00016838-augustus-gene-0.17	2.10464	47	0.0245174	0.5	0.0015175	-6.55465	down	--	--		--
SMil_00016793-processed-gene-0.0	0.174037	3.5	4.14766	85	6.46788e-06	4.61153	up	--	--		7-deoxyloganetic acid UDP-glucosyltransferase-like protein [Amsonia hubrichtii]
SMil_00016790-augustus-gene-0.17	0	0	6.20118	53.5	3.05929e-06	Inf	up	--	--		malonyl CoA:anthocyanin 5-O-glucoside-6&apos;&apos;&apos;-O-malonyltransferase [Perilla frutescens]
SMil_00016774-augustus-gene-0.15	23.8924	680.5	9.73527	265.5	0.000966554	-1.34881	down	--	--		PREDICTED: polyphenol oxidase I, chloroplastic-like [Sesamum indicum]
SMil_00016770-augustus-gene-0.12	214.142	2940	1773.55	24258	2.15038e-11	3.05439	up	--	--		cytochrome P450 CYP71D412 [Salvia miltiorrhiza]
SMil_00016760-augustus-gene-0.10	0.184464	6	2.34716	80.5	0.000144374	3.75809	up	Molecular Function: iron ion binding (GO:0005506);; Molecular Function: electron carrier activity (GO:0009055);; Molecular Function: flavonoid 3'-monooxygenase activity (GO:0016711);; Molecular Function: heme binding (GO:0020037);; Biological Process: oxidation-reduction process (GO:0055114);;	K05280|0|vvi:100232999|F3'H, VvF3'h4; flavonoid 3' hydroxylase; K05280 flavonoid 3'-monooxygenase [EC:1.14.13.21] (A)		PREDICTED: anaphase-promoting complex subunit 7 [Sesamum indicum]
SMil_00016747-processed-gene-0.9	4.20501	179.5	9.62193	415	0.00955346	1.21437	up	--	--		hypothetical protein MIMGU_mgv1a011604mg [Erythranthe guttata]
SMil_00016738-augustus-gene-0.13	2.22326	116	0.397595	21	0.00205483	-2.46034	down	Biological Process: cellular process (GO:0009987);; Molecular Function: kinase activity (GO:0016301);;	--		--
SMil_00016679-augustus-gene-0.20	33.5623	882.5	2.75917	72.5	9.6572e-20	-3.60253	down	--	--		PREDICTED: uncharacterized protein LOC105160841 isoform X1 [Sesamum indicum]
SMil_00016673-augustus-gene-0.16	0.121643	5	2.23307	104.5	0.000948668	4.39093	up	--	--		hypothetical protein MIMGU_mgv1a021941mg [Erythranthe guttata]
SMil_00016660-augustus-gene-0.11	8.82316	225	1.76997	37	1.29723e-05	-2.59896	down	Molecular Function: catalytic activity (GO:0003824);;	K11108|5.1333e-99|sot:102589355|probable RNA 3'-terminal phosphate cyclase-like protein-like; K11108 RNA 3'-terminal phosphate cyclase-like protein (A)		unnamed protein product [Coffea canephora]
SMil_00016646-augustus-gene-0.13	44.177	605	11.2779	164	4.03879e-06	-1.8781	down	Cellular Component: cytoplasm (GO:0005737);; Cellular Component: plasma membrane (GO:0005886);; Molecular Function: hydrolase activity (GO:0016787);;	--		PREDICTED: nifU-like protein 3, chloroplastic [Sesamum indicum]
SMil_00016641-augustus-gene-0.14	13.3581	252.5	42.0491	766.5	3.59304e-05	1.60871	up	Biological Process: indoleacetic acid biosynthetic process (GO:0009684);; Biological Process: response to ethylene (GO:0009723);; Biological Process: positive gravitropism (GO:0009958);; Biological Process: maintenance of root meristem identity (GO:0010078);; Biological Process: phloem or xylem histogenesis (GO:0010087);; Biological Process: cotyledon vascular tissue pattern formation (GO:0010588…	K16903|0|vvi:100262049|tryptophan aminotransferase-related protein 2; K16903 L-tryptophan---pyruvate aminotransferase [EC:2.6.1.99] (A)		lipid transfer protein 1 [Salvia miltiorrhiza]
SMil_00016634-processed-gene-0.9	3.20874	57.5	19.9472	348.5	1.30246e-07	2.60899	up	Molecular Function: aspartic-type endopeptidase activity (GO:0004190);; Biological Process: proteolysis (GO:0006508);;	--		PREDICTED: putative late blight resistance protein homolog R1B-16 [Sesamum indicum]
SMil_00016621-augustus-gene-0.16	1.84776	28	0	0	0.00267235	#NAME?	down	--	--		hypothetical protein MIMGU_mgv11b0221162mg, partial [Erythranthe guttata]
SMil_00016616-augustus-gene-0.18	0.0280215	1	1.64869	82	0.00137114	6.37437	up	Molecular Function: triglyceride lipase activity (GO:0004806);; Cellular Component: monolayer-surrounded lipid storage body (GO:0012511);; Biological Process: triglyceride catabolic process (GO:0019433);;	K14674|0|sly:101263951|triacylglycerol lipase SDP1; K14674 TAG lipase / steryl ester hydrolase / phospholipase A2 / LPA acyltransferase [EC:3.1.1.3 3.1.1.13 3.1.1.4 2.3.1.51] (A)		PREDICTED: uncharacterized protein LOC105160806 [Sesamum indicum]
SMil_00016608-augustus-gene-0.15	2.11909	38.5	22.0795	423	5.26239e-13	3.46442	up	--	--		PREDICTED: uncharacterized protein LOC105176546 [Sesamum indicum]
SMil_00016590-augustus-gene-0.16	2.78261	88.5	0.208243	6.5	7.39858e-05	-3.76811	down	Molecular Function: calmodulin binding (GO:0005516);; Biological Process: defense response (GO:0006952);; Biological Process: response to biotic stimulus (GO:0009607);; Cellular Component: integral component of membrane (GO:0016021);;	K08472|0|vvi:100233063|MLO11, MLO3; MLO11 protein; K08472 mlo protein (A)		PREDICTED: peptide methionine sulfoxide reductase B5-like [Sesamum indicum]
SMil_00016576-augustus-gene-0.15	24.3478	983.5	10.7985	456.5	0.00579151	-1.10026	down	Cellular Component: chloroplast (GO:0009507);; Biological Process: carotenoid biosynthetic process (GO:0016117);; Molecular Function: oxidoreductase activity, acting on paired donors, with incorporation or reduction of molecular oxygen (GO:0016705);;	--		--
SMil_00016518-augustus-gene-0.17	14.4461	271.5	1.58608	30	0.008334	-3.17847	down	Molecular Function: DNA binding (GO:0003677);; Biological Process: response to stress (GO:0006950);; Biological Process: cellular metabolic process (GO:0044237);;	K09419|1.61913e-88|mdm:103424358|heat stress transcription factor B-3-like; K09419 heat shock transcription factor, other eukaryote (A)		PREDICTED: subtilisin-like protease [Sesamum indicum]
SMil_00016508-processed-gene-0.15	1.12227	25.5	8.74478	206.5	9.87643e-05	3.02135	up	--	--		PREDICTED: uncharacterized protein LOC105179373 [Sesamum indicum]
SMil_00016503-augustus-gene-0.16	23.6203	800	3.98411	135.5	3.74103e-11	-2.55465	down	--	--		MdSFBB3-alpha [Malus domestica]
SMil_00016501-augustus-gene-0.17	77.1675	904.5	35.0955	401.5	0.00338477	-1.16099	down	Molecular Function: dihydroneopterin aldolase activity (GO:0004150);; Biological Process: folic acid-containing compound metabolic process (GO:0006760);;	K01633|1.49693e-65|sot:102604418|dihydroneopterin aldolase-like; K01633 dihydroneopterin aldolase [EC:4.1.2.25] (A)		PREDICTED: probable purine permease 5 [Sesamum indicum]
SMil_00016494-processed-gene-0.7	259.945	319.5	47.057	60	2.32413e-06	-2.40644	down	Biological Process: maltose metabolic process (GO:0000023);; Cellular Component: plasma membrane (GO:0005886);; Biological Process: starch biosynthetic process (GO:0019252);; Biological Process: positive regulation of catalytic activity (GO:0043085);;	K02116|6.95801e-33|pper:PRUPE_ppa008256mg|hypothetical protein; K02116 ATP synthase protein I (A)		PREDICTED: ribonuclease E/G-like protein, chloroplastic isoform X3 [Sesamum indicum]
SMil_00016491-augustus-gene-0.17	22.4064	292	6.59414	80.5	0.000393997	-1.84947	down	--	--		hypothetical protein MIMGU_mgv1a025006mg [Erythranthe guttata]
SMil_00016471-augustus-gene-0.18	11.8051	189	23.752	492	0.0015081	1.38729	up	--	--		PREDICTED: uncharacterized protein LOC101253719 isoform X1 [Solanum lycopersicum]
SMil_00016470-augustus-gene-0.22	0.105363	6.5	0.85597	53.5	0.00919211	3.0534	up	Cellular Component: Golgi apparatus (GO:0005794);; Biological Process: plant-type cell wall biogenesis (GO:0009832);; Biological Process: pollen germination (GO:0009846);; Cellular Component: integral component of membrane (GO:0016021);; Molecular Function: cellulose synthase (UDP-forming) activity (GO:0016760);; Biological Process: cellulose biosynthetic process (GO:0030244);;	--		PREDICTED: protein TONNEAU 1a-like isoform X1 [Sesamum indicum]
SMil_00016444-augustus-gene-0.18	29.0042	930.5	10.8104	402	0.00225899	-1.20242	down	Molecular Function: inositol-1,4-bisphosphate 1-phosphatase activity (GO:0004441);; Cellular Component: nucleus (GO:0005634);; Cellular Component: cytosol (GO:0005829);; Biological Process: sulfur compound metabolic process (GO:0006790);; Molecular Function: 3'(2'),5'-bisphosphate nucleotidase activity (GO:0008441);; Biological Process: response to water deprivation (GO:0009414);; Cellular Compon…	K15422|0|sly:101267407|SAL1 phosphatase; K15422 3'(2'), 5'-bisphosphate nucleotidase / inositol polyphosphate 1-phosphatase [EC:3.1.3.7 3.1.3.57] (A)		PREDICTED: transcription factor bHLH130-like [Sesamum indicum]
SMil_00016442-processed-gene-0.14	13.8133	135.5	45.9908	434	0.000170249	1.68709	up	--	--		hypothetical protein MIMGU_mgv1a001245mg [Erythranthe guttata]
SMil_00016408-augustus-gene-0.17	0.106619	3	2.30804	64	0.000126926	4.42867	up	Biological Process: phenylpropanoid metabolic process (GO:0009698);; Biological Process: anthocyanin-containing compound biosynthetic process (GO:0009718);; Molecular Function: anthocyanin 5-O-glucoside 6'''-O-malonyltransferase activity (GO:0033810);;	--		hypothetical protein MIMGU_mgv1a018989mg [Erythranthe guttata]
SMil_00016371-processed-gene-0.1	0	0	1.82595	47.5	1.33429e-05	Inf	up	--	--		hypothetical protein MIMGU_mgv1a019055mg [Erythranthe guttata]
SMil_00016361-augustus-gene-0.13	38.5321	2578	20.6965	1135.5	0.00318233	-1.17556	down	Molecular Function: ATP binding (GO:0005524);; Biological Process: ATP catabolic process (GO:0006200);; Cellular Component: integral component of membrane (GO:0016021);; Molecular Function: ATPase activity, coupled to transmembrane movement of substances (GO:0042626);; Biological Process: transmembrane transport (GO:0055085);;	--		hypothetical protein MIMGU_mgv1a022553mg [Erythranthe guttata]
SMil_00016360-augustus-gene-0.12	7.66864	769.5	3.1485	318	0.00186724	-1.27096	down	Molecular Function: ATP binding (GO:0005524);; Biological Process: ATP catabolic process (GO:0006200);; Cellular Component: integral component of membrane (GO:0016021);; Molecular Function: 2-alkenal reductase [NAD(P)] activity (GO:0032440);; Molecular Function: ATPase activity, coupled to transmembrane movement of substances (GO:0042626);; Biological Process: transmembrane transport (GO:0055085)…	--		--
SMil_00016355-augustus-gene-0.22	4.6122	392.5	0.190391	8.5	6.81842e-22	-5.5153	down	--	--		PREDICTED: transcription factor bHLH118-like [Sesamum indicum]
SMil_00016337-augustus-gene-0.19	5.49977	333	19.0432	1182	5.651e-05	1.83682	up	Cellular Component: cytosol (GO:0005829);; Biological Process: tricarboxylic acid cycle (GO:0006099);; Molecular Function: phosphoenolpyruvate carboxylase activity (GO:0008964);; Biological Process: carbon fixation (GO:0015977);; Molecular Function: 2-alkenal reductase [NAD(P)] activity (GO:0032440);;	K01595|0|vvi:100267525|phosphoenolpyruvate carboxylase, housekeeping isozyme; K01595 phosphoenolpyruvate carboxylase [EC:4.1.1.31] (A)		PREDICTED: uncharacterized protein LOC102595311 [Solanum tuberosum]
SMil_00016331-augustus-gene-0.23	0.636181	11.5	13.4409	225.5	5.54523e-11	4.30423	up	--	--		PREDICTED: calcium permeable stress-gated cation channel 1-like [Sesamum indicum]
SMil_00016274-augustus-gene-0.24	1.80737	37.5	0	0	0.000194999	#NAME?	down	--	--		hypothetical protein MIMGU_mgv1a006191mg [Erythranthe guttata]
SMil_00016247-augustus-gene-0.12	8.75469	244	26.8171	767.5	1.92165e-05	1.66117	up	Molecular Function: iron ion binding (GO:0005506);; Molecular Function: electron carrier activity (GO:0009055);; Biological Process: abscisic acid metabolic process (GO:0009687);; Biological Process: response to red light (GO:0010114);; Molecular Function: (+)-abscisic acid 8'-hydroxylase activity (GO:0010295);; Molecular Function: heme binding (GO:0020037);; Biological Process: release of seed f…	K09843|2.29342e-137|cic:CICLE_v10028346mg|hypothetical protein; K09843 (+)-abscisic acid 8'-hydroxylase [EC:1.14.13.93] (A)		PREDICTED: floral homeotic protein APETALA 2-like isoform X1 [Sesamum indicum]
SMil_00016232-augustus-gene-0.20	0.505946	7	4.22509	58	0.00639026	3.05906	up	--	--		PREDICTED: putative late blight resistance protein homolog R1B-16 [Sesamum indicum]
SMil_00016226-augustus-gene-0.18	5.13436	230.5	0.517547	23.5	6.61796e-08	-3.2874	down	Cellular Component: nucleus (GO:0005634);; Biological Process: N-terminal protein myristoylation (GO:0006499);; Biological Process: phosphate-containing compound metabolic process (GO:0006796);; Biological Process: plant-type cell wall modification (GO:0009827);; Biological Process: pollen tube growth (GO:0009860);; Molecular Function: 1-phosphatidylinositol-4-phosphate 5-kinase activity (GO:0016…	K00889|0|aly:ARALYDRAFT_896970|phosphatidylinositol-4-phosphate 5-kinase family protein; K00889 1-phosphatidylinositol-4-phosphate 5-kinase [EC:2.7.1.68] (A)		hypothetical protein MIMGU_mgv1a016854mg [Erythranthe guttata]
SMil_00016222-augustus-gene-0.16	39.056	437.5	0.15523	1.5	3.11142e-15	-8.17612	down	--	--		hypothetical protein MIMGU_mgv1a014908mg [Erythranthe guttata]
SMil_00016176-augustus-gene-0.24	2.36042	37.5	0.102916	1.5	0.00377078	-4.6449	down	--	--		MADS box transcription factor, partial [Solanum nigrum]
SMil_00016175-augustus-gene-0.23	17.1704	581	6.18123	213.5	0.000567523	-1.43845	down	--	K13457|5.43749e-93|pop:POPTR_0003s14990g|disease resistance family protein; K13457 disease resistance protein RPM1 (A)		Putative ribonuclease H protein, partial [Glycine soja]
SMil_00016160-augustus-gene-0.15	1.46062	112.5	9.00322	715	1.39772e-11	2.67421	up	Molecular Function: ATP binding (GO:0005524);; Biological Process: ATP catabolic process (GO:0006200);; Cellular Component: integral component of membrane (GO:0016021);; Molecular Function: ATPase activity, coupled to transmembrane movement of substances (GO:0042626);; Biological Process: transmembrane transport (GO:0055085);;	K05658|0|fve:101296580|ABC transporter B family member 2-like; K05658 ATP-binding cassette, subfamily B (MDR/TAP), member 1 [EC:3.6.3.44] (A)		unnamed protein product [Vitis vinifera]
SMil_00016127-augustus-gene-0.18	10.9812	456.5	0.474711	20	2.91115e-08	-4.51044	down	--	--		hypothetical protein MIMGU_mgv1a022096mg [Erythranthe guttata]
SMil_00016115-augustus-gene-0.20	17.2121	375.5	4.33536	89.5	1.34504e-05	-2.05953	down	--	--		PREDICTED: pentatricopeptide repeat-containing protein At1g80150, mitochondrial [Sesamum indicum]
SMil_00016057-augustus-gene-0.12	3.85236	140.5	8.8804	353.5	0.00646945	1.34001	up	Biological Process: sodium ion transport (GO:0006814);; Molecular Function: bile acid:sodium symporter activity (GO:0008508);; Cellular Component: membrane (GO:0016020);;	K03453|1.74868e-154|cit:102611448|probable sodium/metabolite cotransporter BASS2, chloroplastic-like; K03453 bile acid:Na+ symporter, BASS family (A)		PREDICTED: protein ASPARTIC PROTEASE IN GUARD CELL 2-like [Sesamum indicum]
SMil_00016054-augustus-gene-0.19	1.4822	33	0	0	0.000651026	#NAME?	down	--	--		PREDICTED: UPF0481 protein At3g47200-like [Sesamum indicum]
SMil_00016039-augustus-gene-0.16	80.932	2668	34.4416	1180.5	0.00350497	-1.16751	down	--	--		PREDICTED: uncharacterized protein LOC105179103 [Sesamum indicum]
SMil_00016012-augustus-gene-0.16	57.1457	1714.5	284.928	8327	1.61555e-08	2.28933	up	Biological Process: phenylpropanoid metabolic process (GO:0009698);; Biological Process: anthocyanin-containing compound biosynthetic process (GO:0009718);; Biological Process: response to sucrose (GO:0009744);; Biological Process: response to UV-B (GO:0010224);; Biological Process: pollen exine formation (GO:0010584);; Molecular Function: 4-coumarate-CoA ligase activity (GO:0016207);;	K01904|0|vvi:100245991|4CL; 4-coumarate:CoA ligase; K01904 4-coumarate--CoA ligase [EC:6.2.1.12] (A)		cytochrome P450 CYP98A75 [Salvia miltiorrhiza]
SMil_00016011-augustus-gene-0.18	2.92286	49.5	0.0204825	0.5	4.35079e-05	-6.63164	down	--	K09613|3.02492e-07|eus:EUTSA_v10008042mg|hypothetical protein; K09613 COP9 signalosome complex subunit 5 [EC:3.4.-.-] (A)		hypothetical protein MIMGU_mgv1a012340mg [Erythranthe guttata]
SMil_00015983-augustus-gene-0.16	2.67773	58	18.9469	415	1.14565e-09	2.84667	up	--	--		PREDICTED: uncharacterized protein LOC105159670 [Sesamum indicum]
SMil_00015959-augustus-gene-0.15	4.27482	201.5	0.0942715	4	0.00197801	-5.6589	down	Molecular Function: magnesium ion binding (GO:0000287);; Biological Process: metabolic process (GO:0008152);; Molecular Function: terpene synthase activity (GO:0010333);;	K04120|0|sot:102583793|copal-8-ol diphosphate hydratase, chloroplastic-like; K04120 ent-copalyl diphosphate synthase [EC:5.5.1.13] (A)		PREDICTED: probable protein phosphatase 2C 11 [Sesamum indicum]
SMil_00015951-processed-gene-0.4	242.897	1298	105.818	596	0.00844817	-1.11827	down	Molecular Function: nucleic acid binding (GO:0003676);;	K13126|0|sly:101261596|polyadenylate-binding protein 2-like; K13126 polyadenylate-binding protein (A)		PREDICTED: polyadenylate-binding protein 8-like [Sesamum indicum]
SMil_00015917-augustus-gene-0.12	103.714	4565.5	38.9754	1853	0.0016793	-1.29448	down	Molecular Function: protein serine/threonine phosphatase activity (GO:0004722);; Biological Process: metabolic process (GO:0008152);;	K01102|0|sot:102603401|probable protein phosphatase 2C 40-like; K01102 pyruvate dehydrogenase phosphatase [EC:3.1.3.43] (A)		PREDICTED: auxin-induced protein X15-like [Nicotiana sylvestris]
SMil_00015891-processed-gene-0.15	16.4205	251	5.40691	85	0.00575187	-1.55447	down	Biological Process: response to hypoxia (GO:0001666);; Molecular Function: DNA binding (GO:0003677);; Molecular Function: sequence-specific DNA binding transcription factor activity (GO:0003700);; Biological Process: regulation of transcription, DNA-templated (GO:0006355);; Biological Process: determination of bilateral symmetry (GO:0009855);; Biological Process: systemic acquired resistance, sal…	--		PREDICTED: inorganic phosphate transporter 1-4-like [Sesamum indicum]
SMil_00015869-processed-gene-0.1	0.0460103	4.5	3.72333	420.5	0.000517669	6.55581	up	--	--		PREDICTED: probably inactive leucine-rich repeat receptor-like protein kinase At3g28040 [Sesamum indicum]
SMil_00015833-augustus-gene-0.20	29.0189	980	11.9456	427	0.00241391	-1.19203	down	--	K03217|0|sot:102597369|ALBINO3-like protein 1, chloroplastic-like; K03217 YidC/Oxa1 family membrane protein insertase (A)		PREDICTED: probable receptor-like protein kinase At5g47070 isoform X2 [Sesamum indicum]
SMil_00015827-augustus-gene-0.20	1.06378	10	16.3472	350	1.14535e-06	5.13751	up	--	--		hypothetical protein MIMGU_mgv1a013302mg [Erythranthe guttata]
SMil_00015791-augustus-gene-0.15	22.9407	821.5	3.53676	130.5	6.3635e-12	-2.64689	down	Molecular Function: oxidoreductase activity (GO:0016491);; Molecular Function: metal ion binding (GO:0046872);;	--		hypothetical protein MIMGU_mgv1a009877mg [Erythranthe guttata]
SMil_00015784-processed-gene-0.4	1110.05	247.5	4650.09	1185	5.01768e-10	2.26829	up	--	--		PREDICTED: arogenate dehydrogenase 2, chloroplastic-like [Sesamum indicum]
SMil_00015778-augustus-gene-0.20	5.745	172	1.0756	32.5	0.000325343	-2.3969	down	Molecular Function: ATP binding (GO:0005524);; Cellular Component: mitochondrion (GO:0005739);; Biological Process: phosphatidylglycerol biosynthetic process (GO:0006655);; Cellular Component: chloroplast stroma (GO:0009570);; Molecular Function: transferase activity (GO:0016740);; Cellular Component: glutamyl-tRNA(Gln) amidotransferase complex (GO:0030956);; Biological Process: mitochondrial tra…	K02433|0|sot:102595939|glutamyl-tRNA(Gln) amidotransferase subunit A, chloroplastic/mitochondrial-like; K02433 aspartyl-tRNA(Asn)/glutamyl-tRNA(Gln) amidotransferase subunit A [EC:6.3.5.6 6.3.5.7] (A)		PREDICTED: eugenol synthase 1-like [Sesamum indicum]
SMil_00015753-augustus-gene-0.13	532.139	16631	211.565	6756.5	0.00832353	-1.29255	down	--	K14190|0|tcc:TCM_030818|Galactose-1-phosphate guanylyltransferases,GDP-D-glucose phosphorylases,quercetin 4\'-O-glucosyltransferases; K14190 GDP-L-galactose phosphorylase [EC:2.7.7.69] (A)		PREDICTED: dehydrodolichyl diphosphate syntase complex subunit nus1-like [Sesamum indicum]
SMil_00015738-processed-gene-0.8	24.0563	212	6.92199	63.5	0.00416241	-1.73077	down	--	--		PREDICTED: uncharacterized protein LOC105163111 [Sesamum indicum]
SMil_00015712-augustus-gene-0.19	8.39682	89	0.535477	5.5	3.04863e-05	-4.00006	down	--	--		--
SMil_00015666-augustus-gene-0.16	41.0956	1379	14.3054	515	0.000157687	-1.41304	down	Molecular Function: inorganic phosphate transmembrane transporter activity (GO:0005315);; Biological Process: pentose-phosphate shunt (GO:0006098);; Molecular Function: organic anion transmembrane transporter activity (GO:0008514);; Cellular Component: chloroplast inner membrane (GO:0009706);; Biological Process: organic anion transport (GO:0015711);; Cellular Component: integral component of mem…	--		PREDICTED: calcium-binding protein KIC-like [Sesamum indicum]
SMil_00015655-augustus-gene-0.20	54.5693	1041	17.3789	351	0.000378609	-1.55914	down	Molecular Function: hydrolase activity (GO:0016787);;	--		PREDICTED: potassium transporter 4-like [Sesamum indicum]
SMil_00015602-processed-gene-0.8	28.3034	283.5	221.733	2229	1.51618e-16	2.98269	up	--	--		hypothetical protein MIMGU_mgv1a011581mg [Erythranthe guttata]
SMil_00015526-augustus-gene-0.11	3.85351	129.5	9.48633	342.5	0.00437103	1.40952	up	Molecular Function: nucleic acid binding (GO:0003676);; Molecular Function: metal ion binding (GO:0046872);;	--		PREDICTED: uncharacterized protein LOC104892964 [Beta vulgaris subsp. vulgaris]
SMil_00015519-augustus-gene-0.15	3.28296	53.5	16.0205	258.5	3.72146e-05	2.2803	up	--	--		hypothetical protein MIMGU_mgv1a026366mg [Erythranthe guttata]
SMil_00015440-augustus-gene-0.15	0	0	0.634683	49.5	8.23992e-06	Inf	up	Molecular Function: nucleotide binding (GO:0000166);; Biological Process: transport (GO:0006810);; Biological Process: cellular process (GO:0009987);; Molecular Function: ATPase activity, coupled to transmembrane movement of substances (GO:0042626);;	K05658|0|sot:102585673|ABC transporter B family member 15-like; K05658 ATP-binding cassette, subfamily B (MDR/TAP), member 1 [EC:3.6.3.44] (A)		hypothetical protein MIMGU_mgv1a015711mg [Erythranthe guttata]
SMil_00015435-augustus-gene-0.13	27.9748	676	8.71407	223	6.75188e-05	-1.59466	down	Biological Process: metabolic process (GO:0008152);; Molecular Function: hydrolase activity, acting on carbon-nitrogen (but not peptide) bonds, in linear amides (GO:0016811);;	K01455|0|sot:102591839|putative formamidase C869.04-like; K01455 formamidase [EC:3.5.1.49] (A)		thionin [Salvia miltiorrhiza]
SMil_00015419-augustus-gene-0.17	0.292238	3.5	11.3556	149.5	3.46063e-05	5.41742	up	Biological Process: anthocyanin-containing compound biosynthetic process (GO:0009718);; Molecular Function: transferase activity, transferring acyl groups other than amino-acyl groups (GO:0016747);; Biological Process: pigmentation (GO:0043473);;	--		PREDICTED: phospholipase SGR2-like isoform X1 [Sesamum indicum]
SMil_00015415-processed-gene-0.15	0	0	1.81919	45.5	2.20162e-05	Inf	up	--	--		PREDICTED: uncharacterized protein At4g26485-like [Sesamum indicum]
SMil_00015397-augustus-gene-0.12	4.11529	70.5	0.477682	8	0.00219076	-3.13096	down	Biological Process: metabolic process (GO:0008152);; Biological Process: response to nitrate (GO:0010167);; Biological Process: nitrate transport (GO:0015706);; Molecular Function: hydrolase activity (GO:0016787);;	K18551|5.45685e-150|pop:POPTR_0002s18620g|POPTRDRAFT_644719; haloacid dehalogenase-like hydrolase family protein; K18551 pyrimidine and pyridine-specific 5'-nucleotidase [EC:3.1.3.-] (A)		hypothetical protein MIMGU_mgv1a026366mg [Erythranthe guttata]
SMil_00015390-processed-gene-0.10	15.647	535.5	6.19776	207.5	0.0015081	-1.35651	down	Biological Process: cellular process (GO:0009987);; Biological Process: single-organism process (GO:0044699);;	--		PREDICTED: AP2/ERF and B3 domain-containing transcription factor RAV1-like [Sesamum indicum]
SMil_00015354-processed-gene-0.2	5.86766	155.5	16.9689	442	0.000729025	1.51569	up	Biological Process: very long-chain fatty acid metabolic process (GO:0000038);; Cellular Component: endoplasmic reticulum (GO:0005783);; Biological Process: response to wounding (GO:0009611);; Biological Process: coumarin biosynthetic process (GO:0009805);; Molecular Function: fatty acid elongase activity (GO:0009922);; Biological Process: wax biosynthetic process (GO:0010025);; Cellular Componen…	K15397|0|vvi:100247295|3-ketoacyl-CoA synthase 1; K15397 3-ketoacyl-CoA synthase [EC:2.3.1.199] (A)		hypothetical protein MIMGU_mgv1a000759mg [Erythranthe guttata]
SMil_00015330-augustus-gene-0.18	0.981498	16.5	17.6935	145	0.00179505	3.146	up	--	--		PREDICTED: transmembrane protein 50 homolog [Sesamum indicum]
SMil_00015307-augustus-gene-0.16	0.726672	7	31.7942	326	2.5151e-19	5.55188	up	--	--		PREDICTED: uncharacterized protein LOC105177091 [Sesamum indicum]
SMil_00015269-augustus-gene-0.13	0.417995	6.5	4.03279	69	0.00106211	3.4156	up	Biological Process: metabolic process (GO:0008152);;	--		PREDICTED: exonuclease V, chloroplastic-like [Sesamum indicum]
SMil_00015265-augustus-gene-0.18	3.56364	88.5	9.38081	248	0.00832353	1.49577	up	Molecular Function: mannose-1-phosphate guanylyltransferase activity (GO:0004475);; Cellular Component: peroxisome (GO:0005777);; Biological Process: biosynthetic process (GO:0009058);; Biological Process: response to cadmium ion (GO:0046686);;	K00966|0|sot:102580946|mannose-1-phosphate guanyltransferase alpha-like; K00966 mannose-1-phosphate guanylyltransferase [EC:2.7.7.13] (A)		hypothetical protein MIMGU_mgv1a013633mg [Erythranthe guttata]
SMil_00015262-augustus-gene-0.15	0	0	44.0317	46.5	1.70711e-05	Inf	up	--	--		hypothetical protein PRUPE_ppa000707mg [Prunus persica]
SMil_00015258-augustus-gene-0.17	43.1721	1143	1.64961	33	5.01805e-17	-5.10154	down	Biological Process: amino acid transmembrane transport (GO:0003333);; Cellular Component: vacuolar membrane (GO:0005774);; Molecular Function: amino acid transmembrane transporter activity (GO:0015171);; Cellular Component: integral component of membrane (GO:0016021);;	K15015|1.60662e-124|cit:102615499|vacuolar amino acid transporter 1-like; K15015 solute carrier family 32 (vesicular inhibitory amino acid transporter) (A)		--
SMil_00015256-processed-gene-0.4	30.4799	41	246.876	340	1.9366e-09	3.06169	up	--	--		PREDICTED: phylloplanin-like [Sesamum indicum]
SMil_00015212-augustus-gene-0.18	15.2439	400	37.7049	1024	0.000354795	1.36322	up	Molecular Function: calcium ion binding (GO:0005509);; Molecular Function: calcium-dependent phospholipid binding (GO:0005544);;	--		RNA-dependent RNA polymerase 2 [Salvia miltiorrhiza]
SMil_00015206-augustus-gene-0.20	0.526323	7	9.09844	128	3.98494e-07	4.20153	up	--	--		--
SMil_00015191-processed-gene-0.4	0.0251641	0	2.56423	25	0.00616809	Inf	up	Biological Process: mitotic G2 phase (GO:0000085);; Molecular Function: protein binding (GO:0005515);; Cellular Component: COP9 signalosome (GO:0008180);; Biological Process: response to auxin (GO:0009733);; Biological Process: specification of floral organ identity (GO:0010093);; Biological Process: negative regulation of photomorphogenesis (GO:0010100);; Biological Process: COP9 signalosome ass…	K09613|1.08104e-19|sly:543616|csn5; JAB; K09613 COP9 signalosome complex subunit 5 [EC:3.4.-.-] (A)		PREDICTED: F-box protein At3g12350 [Sesamum indicum]
SMil_00015186-augustus-gene-0.18	8.93537	200	2.53639	58	0.00819319	-1.77316	down	Cellular Component: cytosol (GO:0005829);; Molecular Function: 3-deoxy-8-phosphooctulonate synthase activity (GO:0008676);; Cellular Component: plastid (GO:0009536);; Biological Process: pollen tube growth (GO:0009860);; Biological Process: rhamnogalacturonan II biosynthetic process (GO:0010306);; Molecular Function: lyase activity (GO:0016829);; Biological Process: keto-3-deoxy-D-manno-octuloson…	K01627|4.3613e-163|gmx:100809120|2-dehydro-3-deoxyphosphooctonate aldolase-like; K01627 2-dehydro-3-deoxyphosphooctonate aldolase (KDO 8-P synthase) [EC:2.5.1.55] (A)		thionin [Salvia miltiorrhiza]
SMil_00015148-augustus-gene-0.25	4.6678	230.5	26.2106	1318	3.22446e-12	2.5237	up	Molecular Function: ATP binding (GO:0005524);; Biological Process: ATP catabolic process (GO:0006200);; Biological Process: response to wounding (GO:0009611);; Biological Process: response to salt stress (GO:0009651);; Biological Process: response to abscisic acid (GO:0009737);; Cellular Component: external side of plasma membrane (GO:0009897);; Molecular Function: fatty acid transporter activity…	--		PREDICTED: uncharacterized protein LOC105162997 [Sesamum indicum]
SMil_00015145-augustus-gene-0.22	19.8997	655	61.673	2317.5	5.91871e-07	1.83057	up	Molecular Function: nucleotide binding (GO:0000166);; Molecular Function: zinc ion binding (GO:0008270);; Biological Process: response to wounding (GO:0009611);; Biological Process: coumarin biosynthetic process (GO:0009805);; Molecular Function: oxidoreductase activity (GO:0016491);; Molecular Function: transferase activity, transferring acyl groups other than amino-acyl groups (GO:0016747);; Bi…	K00001|0|vvi:100254635|alcohol dehydrogenase-like 6; K00001 alcohol dehydrogenase [EC:1.1.1.1] (A)		PREDICTED: protein PHLOEM PROTEIN 2-LIKE A9 [Sesamum indicum]
SMil_00015083-augustus-gene-0.13	26.2198	1045.5	54.2308	2361	0.00274964	1.18286	up	--	--		PREDICTED: 2-dehydro-3-deoxyphosphooctonate aldolase-like [Glycine max]
SMil_00015064-augustus-gene-0.16	27.2508	262.5	9.61816	96	0.00926322	-1.4419	down	Biological Process: phosphatidylinositol biosynthetic process (GO:0006661);;	--		PREDICTED: uncharacterized protein LOC105179935 isoform X1 [Sesamum indicum]
SMil_00015035-augustus-gene-0.15	110.928	1510	19.2792	267.5	4.51496e-10	-2.48337	down	--	K02221|7.78511e-59|cmo:103488523|uncharacterized LOC103488523; K02221 YggT family protein (A)		PREDICTED: charged multivesicular body protein 5-like [Sesamum indicum]
SMil_00015029-processed-gene-0.4	20.5527	97	0.2119	1	9.40421e-09	-6.58313	down	Biological Process: response to desiccation (GO:0009269);; Cellular Component: plasmodesma (GO:0009506);; Biological Process: response to salt stress (GO:0009651);; Biological Process: defense response to bacterium (GO:0042742);;	K17279|4.70278e-12|sot:102590496|HVA22-like protein a-like; K17279 receptor expression-enhancing protein 5/6 (A)		NAC domain-containing protein 1 [Salvia miltiorrhiza]
SMil_00015028-augustus-gene-0.14	9.06936	97	1.42227	15	0.00970667	-2.68312	down	Molecular Function: DNA binding (GO:0003677);; Molecular Function: chromatin binding (GO:0003682);;	K09422|2.75465e-67|sly:101252819|myb-related protein Myb4-like; K09422 myb proto-oncogene protein, plant (A)		PREDICTED: probable leucine-rich repeat receptor-like protein kinase At1g68400 [Sesamum indicum]
SMil_00015008-augustus-gene-0.17	9.09006	249.5	20.5832	574	0.00458349	1.20958	up	Cellular Component: intracellular (GO:0005622);; Biological Process: signal transduction (GO:0007165);;	--		--
SMil_00014989-augustus-gene-0.16	13.6093	330	4.92821	127	0.00672432	-1.36931	down	Cellular Component: nucleolus (GO:0005730);; Cellular Component: vacuolar membrane (GO:0005774);; Cellular Component: endoplasmic reticulum (GO:0005783);; Cellular Component: Golgi apparatus (GO:0005794);; Biological Process: ER to Golgi vesicle-mediated transport (GO:0006888);; Cellular Component: plasmodesma (GO:0009506);;	--		--
SMil_00014978-processed-gene-0.14	0	0	23.1168	80	0.000194999	Inf	up	--	--		PREDICTED: putative late blight resistance protein homolog R1B-16 [Sesamum indicum]
SMil_00014962-augustus-gene-0.17	3.09466	84.5	8.79683	245.5	0.00639026	1.54563	up	Molecular Function: transporter activity (GO:0005215);; Biological Process: oligopeptide transport (GO:0006857);; Cellular Component: integral component of membrane (GO:0016021);;	K14638|0|sot:102587527|probable peptide/nitrate transporter At3g53960-like; K14638 solute carrier family 15 (peptide/histidine transporter), member 3/4 (A)		hypothetical protein POPTR_0001s05610g [Populus trichocarpa]
SMil_00014959-processed-gene-0.15	131.24	6589	34.5475	1780.5	2.85288e-06	-1.87803	down	Molecular Function: translation elongation factor activity (GO:0003746);; Molecular Function: GTPase activity (GO:0003924);; Molecular Function: GTP binding (GO:0005525);; Biological Process: GTP catabolic process (GO:0006184);; Biological Process: translational elongation (GO:0006414);;	K03234|0|gmx:100804251|elongation factor 2-like; K03234 elongation factor 2 (A)		PREDICTED: protein ECERIFERUM 26-like [Sesamum indicum]
SMil_00014951-augustus-gene-0.15	0	0	1.82709	60	3.90484e-05	Inf	up	--	--		PREDICTED: blue-light photoreceptor PHR2 [Sesamum indicum]
SMil_00014949-processed-gene-0.4	0.066893	7	0.947752	107	0.00721938	3.94128	up	--	--		PREDICTED: putative late blight resistance protein homolog R1B-16 [Sesamum indicum]
SMil_00014946-augustus-gene-0.12	13.1369	134	48.5754	508	5.82116e-06	1.93124	up	Molecular Function: heat shock protein binding (GO:0031072);;	--		hypothetical protein MIMGU_mgv1a014625mg [Erythranthe guttata]
SMil_00014942-augustus-gene-0.16	5.40877	209	11.9027	488.5	0.00557446	1.23148	up	Molecular Function: transferase activity, transferring glycosyl groups (GO:0016757);;	K13648|5.57516e-83|pper:PRUPE_ppa005810mg|hypothetical protein; K13648 alpha-1,4-galacturonosyltransferase [EC:2.4.1.43] (A)		--
SMil_00014932-augustus-gene-0.14	4.13099	71.5	0.0948791	1.5	3.90866e-06	-5.57594	down	--	K15289|1.80649e-143|pper:PRUPE_ppa006787mg|hypothetical protein; K15289 solute carrier family 35, member F5 (A)		--
SMil_00014904-augustus-gene-0.11	0.0413955	0.5	8.13458	121.5	1.64449e-11	7.93804	up	--	--		--
SMil_00014886-processed-gene-0.2	6.54155	132	0.209906	4	7.81595e-09	-5.04704	down	--	--		hypothetical protein MIMGU_mgv1a008265mg [Erythranthe guttata]
SMil_00014883-augustus-gene-0.20	0	0	2.8726	40.5	0.00956311	Inf	up	Molecular Function: protein binding (GO:0005515);;	K09264|4.8024e-34|sot:102601659|floral homeotic protein DEFICIENS-like; K09264 MADS-box transcription factor, plant (A)		PREDICTED: LOW QUALITY PROTEIN: uncharacterized protein LOC105174495 [Sesamum indicum]
SMil_00014875-augustus-gene-0.16	173.96	2214.5	54.9645	737	2.17108e-05	-1.57755	down	Cellular Component: mitochondrion (GO:0005739);; Biological Process: cell death (GO:0008219);; Cellular Component: chloroplast envelope (GO:0009941);;	--		PREDICTED: homeobox-leucine zipper protein HDG5 isoform X2 [Sesamum indicum]
SMil_00014873-processed-gene-0.2	2.13565	35	0	0	0.000378609	#NAME?	down	--	--		PREDICTED: ABC transporter G family member 8-like [Sesamum indicum]
SMil_00014871-augustus-gene-0.16	1.39328	90	0.0557612	3.5	4.75683e-06	-4.67124	down	--	--		PREDICTED: probable N-acetyltransferase HLS1 [Sesamum indicum]
SMil_00014838-augustus-gene-0.16	7.75051	253.5	1.3083	45	9.86347e-05	-2.48459	down	Cellular Component: membrane (GO:0016020);; Biological Process: metal ion transport (GO:0030001);; Molecular Function: metal ion transmembrane transporter activity (GO:0046873);;	K16075|1.2208e-130|rcu:RCOM_0992230|RNA splicing protein mrs2, mitochondrial, putative; K16075 magnesium transporter (A)		PREDICTED: LOW QUALITY PROTEIN: protein transport protein SEC31 homolog B-like [Sesamum indicum]
SMil_00014828-augustus-gene-0.21	79.6058	2293.5	37.7603	1037.5	0.00422808	-1.13559	down	--	--		--
SMil_00014815-processed-gene-0.9	0.0280164	0.5	5.07845	115	3.94378e-05	7.8619	up	--	--		PREDICTED: uncharacterized protein LOC105178437 [Sesamum indicum]
SMil_00014803-augustus-gene-0.20	31.1823	772.5	13.0254	338.5	0.00347005	-1.18147	down	--	--		PREDICTED: psbP domain-containing protein 5, chloroplastic [Sesamum indicum]
SMil_00014795-processed-gene-0.14	101.334	4645	32.5696	1560	7.96053e-05	-1.56663	down	Molecular Function: phosphogluconate dehydrogenase (decarboxylating) activity (GO:0004616);; Cellular Component: mitochondrion (GO:0005739);; Cellular Component: cytosol (GO:0005829);; Biological Process: pentose-phosphate shunt (GO:0006098);; Cellular Component: plasmodesma (GO:0009506);; Cellular Component: chloroplast stroma (GO:0009570);; Biological Process: response to sucrose (GO:0009744);;…	K00033|0|sot:102603339|6-phosphogluconate dehydrogenase, decarboxylating 2, chloroplastic-like; K00033 6-phosphogluconate dehydrogenase [EC:1.1.1.44 1.1.1.343] (A)		hypothetical protein MIMGU_mgv1a007504mg [Erythranthe guttata]
SMil_00014777-augustus-gene-0.25	1.95827	15	16.2428	117.5	0.000206975	2.9761	up	--	--		PREDICTED: protein S-acyltransferase 24-like [Sesamum indicum]
SMil_00014744-augustus-gene-0.14	13.1562	489	4.89969	183	0.00128454	-1.41125	down	Molecular Function: transferase activity (GO:0016740);;	--		PREDICTED: bidirectional sugar transporter SWEET16-like [Sesamum indicum]
SMil_00014742-augustus-gene-0.17	6.8526	47.5	45.898	312.5	1.48418e-07	2.72635	up	Molecular Function: binding (GO:0005488);;	K09422|1.4526e-86|pvu:PHAVU_009G158200g|hypothetical protein; K09422 myb proto-oncogene protein, plant (A)		PREDICTED: cell division protein FtsZ homolog 1, chloroplastic isoform X1 [Sesamum indicum]
SMil_00014727-augustus-gene-0.13	226.81	6935.5	98.8701	2250.5	9.09496e-05	-1.61392	down	Biological Process: cellular amino acid metabolic process (GO:0006520);; Biological Process: fatty acid metabolic process (GO:0006631);; Biological Process: oxidoreduction coenzyme metabolic process (GO:0006733);; Biological Process: isoprenoid biosynthetic process (GO:0008299);; Biological Process: nucleotide metabolic process (GO:0009117);; Biological Process: plastid organization (GO:0009657);…	--		PREDICTED: pleiotropic drug resistance protein 2-like [Sesamum indicum]
SMil_00014694-processed-gene-0.18	6.70928	168.5	17.4278	401.5	0.00768454	1.26228	up	Molecular Function: UDP-N-acetylmuramate dehydrogenase activity (GO:0008762);; Molecular Function: flavin adenine dinucleotide binding (GO:0050660);; Biological Process: oxidation-reduction process (GO:0055114);;	--		hypothetical protein MIMGU_mgv1a023363mg [Erythranthe guttata]
SMil_00014647-augustus-gene-0.19	40.4574	877.5	14.5607	323.5	0.000210613	-1.43301	down	Biological Process: isoprenoid biosynthetic process (GO:0008299);; Molecular Function: transferase activity (GO:0016740);; Molecular Function: 2-alkenal reductase [NAD(P)] activity (GO:0032440);; Biological Process: oxidation-reduction process (GO:0055114);;	K13789|1.61031e-175|sly:101246371|heterodimeric geranylgeranyl pyrophosphate synthase small subunit, chloroplastic-like; K13789 geranylgeranyl diphosphate synthase, type II [EC:2.5.1.1 2.5.1.10 2.5.1.29] (A)		PREDICTED: dicer-like protein 4 isoform X2 [Sesamum indicum]
SMil_00014639-augustus-gene-0.24	50.8252	1383.5	19.3726	539	0.000325343	-1.3525	down	Biological Process: RNA modification (GO:0009451);; Molecular Function: intramolecular transferase activity (GO:0016866);;	--		hypothetical protein MIMGU_mgv1a001861mg [Erythranthe guttata]
SMil_00014628-augustus-gene-0.17	2.1216	18	46.4514	358.5	1.21094e-15	4.32734	up	--	--		hypothetical protein MIMGU_mgv1a012149mg [Erythranthe guttata]
SMil_00014623-augustus-gene-0.16	6.02643	309	1.95623	104.5	0.00245326	-1.55722	down	Biological Process: maltose metabolic process (GO:0000023);; Molecular Function: alpha-amylase activity (GO:0004556);; Biological Process: starch catabolic process (GO:0005983);; Biological Process: pentose-phosphate shunt (GO:0006098);; Cellular Component: chloroplast stroma (GO:0009570);; Biological Process: plant-type cell wall organization (GO:0009664);; Molecular Function: limit dextrinase a…	--		--
SMil_00014582-augustus-gene-0.19	38.1305	331.5	74.8074	704	0.0086197	1.09406	up	--	--		PREDICTED: uncharacterized protein LOC105166055 [Sesamum indicum]
SMil_00014581-augustus-gene-0.16	28.5996	720	63.4447	1633	0.00207672	1.18853	up	Biological Process: metabolic process (GO:0008152);; Molecular Function: hydrolase activity (GO:0016787);;	--		PREDICTED: histidine-containing phosphotransfer protein 6 [Populus euphratica]
SMil_00014555-augustus-gene-0.14	8.66416	72.5	0	0	4.10245e-08	#NAME?	down	--	--		hypothetical protein MIMGU_mgv1a004267mg [Erythranthe guttata]
SMil_00014548-augustus-gene-0.16	22.8577	538	64.4799	1564.5	2.7156e-05	1.54657	up	--	--		PREDICTED: uncharacterized protein LOC105175953 [Sesamum indicum]
SMil_00014541-augustus-gene-0.16	0.948535	13.5	7.27172	111	0.000220821	3.04618	up	--	--		PREDICTED: uncharacterized protein LOC105160040 isoform X2 [Sesamum indicum]
SMil_00014458-augustus-gene-0.9	65.4199	2191.5	24.1626	833	0.000254435	-1.38658	down	Molecular Function: copper ion binding (GO:0005507);; Molecular Function: bilirubin oxidase activity (GO:0047705);; Biological Process: oxidation-reduction process (GO:0055114);;	--		--
SMil_00014421-augustus-gene-0.17	38.2056	3363	14.4235	1333	0.00083462	-1.32813	down	--	--		PREDICTED: transcription factor bHLH135-like [Solanum tuberosum]
SMil_00014414-processed-gene-0.4	8.92501	326	27.103	988	1.93744e-05	1.6067	up	Biological Process: proteolysis (GO:0006508);; Molecular Function: peptidase activity (GO:0008233);;	--		hypothetical protein MIMGU_mgv1a001106mg [Erythranthe guttata]
SMil_00014393-augustus-gene-0.16	32.5703	787	81.5057	2045	0.000248583	1.38459	up	--	--		hypothetical protein MIMGU_mgv1a007782mg [Erythranthe guttata]
SMil_00014376-processed-gene-0.6	6.56289	29	0	0	0.00202705	#NAME?	down	--	--		PREDICTED: erlin-1 [Sesamum indicum]
SMil_00014373-augustus-gene-0.16	31.6797	387.5	5.3455	89.5	6.87179e-06	-2.10673	down	--	--		PREDICTED: 60S ribosomal protein L18a-like protein [Sesamum indicum]
SMil_00014355-augustus-gene-0.16	20.4063	949	104.372	5026	2.97749e-10	2.41169	up	--	K01188|0|vvi:100246224|lysosomal beta glucosidase-like; K01188 beta-glucosidase [EC:3.2.1.21] (A)		hypothetical protein MIMGU_mgv1a019251mg [Erythranthe guttata]
SMil_00014339-augustus-gene-0.13	19.649	591.5	7.10813	209	0.0039095	-1.4889	down	--	--		putative germin-like protein [Salvia miltiorrhiza]
SMil_00014307-augustus-gene-0.21	0	0	1.1275	34	0.000469418	Inf	up	--	--		PREDICTED: uncharacterized protein LOC105158508 [Sesamum indicum]
SMil_00014278-augustus-gene-0.25	1.10243	37	5.69529	231	6.70734e-06	2.64911	up	--	--		PREDICTED: upstream activation factor subunit spp27-like [Sesamum indicum]
SMil_00014243-augustus-gene-0.11	12.5046	73	0.833703	4.5	0.000141969	-4.0076	down	--	--		PREDICTED: glutathione transferase GST 23-like [Sesamum indicum]
SMil_00014196-augustus-gene-0.13	18.738	515	3.70562	105.5	3.46279e-06	-2.2828	down	--	--		PREDICTED: PRA1 family protein B2-like [Sesamum indicum]
SMil_00014195-processed-gene-0.9	43.46	956	4.59568	77	4.28454e-18	-3.62484	down	Molecular Function: transferase activity (GO:0016740);;	--		--
SMil_00014188-processed-gene-0.14	5.34352	199	13.2524	525	0.00102735	1.40587	up	Molecular Function: adenyl nucleotide binding (GO:0030554);;	K16302|0|vvi:100259602|DUF21 domain-containing protein At4g14240; K16302 metal transporter CNNM (A)		PREDICTED: uncharacterized protein LOC105178847 isoform X1 [Sesamum indicum]
SMil_00014144-augustus-gene-0.22	57.2945	6484.5	21.1392	2542	0.0015748	-1.34215	down	Biological Process: nucleobase-containing compound metabolic process (GO:0006139);;	K01937|0|sot:102597065|CTP synthase 1-like; K01937 CTP synthase [EC:6.3.4.2] (A)		PREDICTED: probable phospholipid hydroperoxide glutathione peroxidase isoform X1 [Sesamum indicum]
SMil_00014138-augustus-gene-0.20	8.94939	238.5	1.03628	19.5	3.63614e-09	-3.60091	down	Molecular Function: protein kinase activity (GO:0004672);; Molecular Function: ATP binding (GO:0005524);; Biological Process: protein phosphorylation (GO:0006468);; Cellular Component: integral component of membrane (GO:0016021);; Molecular Function: 2-alkenal reductase [NAD(P)] activity (GO:0032440);; Biological Process: oxidation-reduction process (GO:0055114);;	--		PREDICTED: uncharacterized protein LOC105174138 [Sesamum indicum]
SMil_00014110-processed-gene-0.5	1.6918	80	0.128273	5.5	0.000493348	-3.85066	down	Molecular Function: ATP binding (GO:0005524);; Cellular Component: endoplasmic reticulum lumen (GO:0005788);; Biological Process: protein folding (GO:0006457);; Biological Process: response to heat (GO:0009408);; Biological Process: response to high light intensity (GO:0009644);; Molecular Function: 2-alkenal reductase [NAD(P)] activity (GO:0032440);; Biological Process: response to endoplasmic r…	K09490|0|tcc:TCM_026644|Heat shock protein 70 (Hsp 70) family protein; K09490 heat shock 70kDa protein 5 (A)		hypothetical protein MIMGU_mgv1a009211mg [Erythranthe guttata]
SMil_00014095-augustus-gene-0.14	10.2117	142.5	0.214464	3	2.96846e-10	-5.56223	down	--	--		PREDICTED: uncharacterized protein LOC105161807 [Sesamum indicum]
SMil_00014023-processed-gene-0.8	0.134601	1.5	6.12336	76.5	1.32278e-06	5.67477	up	Molecular Function: magnesium ion binding (GO:0000287);; Biological Process: metabolic process (GO:0008152);; Molecular Function: terpene synthase activity (GO:0010333);;	K04121|2.12949e-27|atr:s00032p00213840|AMTR_s00032p00213840; hypothetical protein; K04121 ent-kaurene synthase [EC:4.2.3.19] (A)		PREDICTED: uncharacterized protein LOC105156053 [Sesamum indicum]
SMil_00014020-augustus-gene-0.20	10.2626	185	2.95605	55.5	0.00736797	-1.73441	down	--	--		PREDICTED: putative disease resistance protein RGA3 [Sesamum indicum]
SMil_00013975-augustus-gene-0.22	1.97673	46.5	8.7158	193.5	0.0010084	2.06386	up	--	--		PREDICTED: transcription factor TCP9 [Sesamum indicum]
SMil_00013939-augustus-gene-0.17	2.477	114	0.0267327	1	2.20801e-08	-6.82657	down	--	--		SMLII [Salvia miltiorrhiza]
SMil_00013915-processed-gene-0.6	4.79701	153	1.35022	42.5	0.00890598	-1.83918	down	--	--		F-box and associated interaction domains-containing protein, putative isoform 1 [Theobroma cacao]
SMil_00013911-augustus-gene-0.25	34.0531	345.5	1.699	18.5	1.0751e-14	-4.22388	down	--	--		hypothetical protein MIMGU_mgv1a011234mg [Erythranthe guttata]
SMil_00013890-augustus-gene-0.18	49.2056	1279	20.9094	617.5	0.0086509	-1.04053	down	Molecular Function: magnesium ion binding (GO:0000287);; Biological Process: sucrose biosynthetic process (GO:0005986);; Biological Process: dephosphorylation (GO:0016311);; Molecular Function: sucrose-phosphate phosphatase activity (GO:0050307);;	--		Protein transport protein Sec61 subunit beta [Glycine soja]
SMil_00013866-processed-gene-0.0	96.3015	230	34.3911	79	0.00888496	-1.53316	down	Molecular Function: microtubule motor activity (GO:0003777);; Cellular Component: microtubule associated complex (GO:0005875);; Biological Process: microtubule-based process (GO:0007017);;	K10418|1.3494e-48|sly:101244463|dynein light chain LC6, flagellar outer arm; K10418 dynein light chain LC8-type (A)		hypothetical protein MIMGU_mgv1a027155mg, partial [Erythranthe guttata]
SMil_00013852-augustus-gene-0.24	0.136986	4.5	2.0391	70	0.000209961	3.96643	up	Molecular Function: nucleotide binding (GO:0000166);;	--		hypothetical protein MIMGU_mgv1a019328mg [Erythranthe guttata]
SMil_00013849-augustus-gene-0.19	3.19616	48	14.3142	233.5	7.49436e-05	2.28963	up	Molecular Function: protein serine/threonine kinase activity (GO:0004674);; Molecular Function: ATP binding (GO:0005524);; Biological Process: protein phosphorylation (GO:0006468);;	K14498|2.86461e-108|tcc:TCM_001052|Serine/threonine-protein kinase SRK2E; K14498 serine/threonine-protein kinase SRK2 [EC:2.7.11.1] (A)		hypothetical protein MIMGU_mgv1a008433mg [Erythranthe guttata]
SMil_00013832-processed-gene-0.3	9.72877	216.5	1.67927	38.5	3.8313e-05	-2.49394	down	Cellular Component: cytoplasm (GO:0005737);; Cellular Component: plasma membrane (GO:0005886);; Biological Process: translational termination (GO:0006415);; Molecular Function: translation release factor activity, codon specific (GO:0016149);;	K03265|0|tcc:TCM_047036|Eukaryotic release factor 1-3; K03265 peptide chain release factor subunit 1 (A)		PREDICTED: charged multivesicular body protein 5-like [Sesamum indicum]
SMil_00013808-augustus-gene-0.19	6.42158	330.5	0.355518	18.5	6.31657e-14	-4.15407	down	--	K10900|0|sot:102598356|ATP-dependent DNA helicase Q-like SIM-like; K10900 werner syndrome ATP-dependent helicase [EC:3.6.4.12] (A)		PREDICTED: chromosome-associated kinesin KIF4A [Sesamum indicum]
SMil_00013798-augustus-gene-0.22	58.5597	840.5	19.6823	290	0.000181143	-1.52487	down	--	--		PREDICTED: ribosome-recycling factor, chloroplastic [Sesamum indicum]
SMil_00013775-processed-gene-0.0	0.253208	6.5	4.32807	140.5	4.02653e-08	4.44049	up	Molecular Function: metal ion binding (GO:0046872);;	--		PREDICTED: long chain acyl-CoA synthetase 6, peroxisomal-like isoform X1 [Sesamum indicum]
SMil_00013748-augustus-gene-0.24	95.416	1449.5	21.6146	344.5	1.4617e-05	-2.06688	down	--	--		hypothetical protein MIMGU_mgv1a005734mg [Erythranthe guttata]
SMil_00013746-augustus-gene-0.19	28.4195	821	63.9708	2078.5	0.000391917	1.34646	up	Molecular Function: oxidoreductase activity (GO:0016491);;	--		PREDICTED: putative late blight resistance protein homolog R1B-14 [Sesamum indicum]
SMil_00013744-augustus-gene-0.17	0.325516	4	29.9271	371.5	1.51923e-18	6.55186	up	--	--		hypothetical protein MIMGU_mgv11b019660mg [Erythranthe guttata]
SMil_00013731-augustus-gene-0.29	0	0	1.37522	35.5	0.000309717	Inf	up	Molecular Function: nutrient reservoir activity (GO:0045735);;	--		hypothetical protein MIMGU_mgv1a0093941mg, partial [Erythranthe guttata]
SMil_00013729-processed-gene-0.9	8.09531	409.5	3.17152	170.5	0.00758015	-1.25894	down	--	--		hypothetical protein MIMGU_mgv1a009126mg [Erythranthe guttata]
SMil_00013726-augustus-gene-0.22	1.17359	35.5	5.246	167	0.00740662	2.23696	up	--	--		SMLII [Salvia miltiorrhiza]
SMil_00013720-processed-gene-0.0	0	0	1.95332	28.5	0.00222156	Inf	up	--	--		PREDICTED: BRASSINOSTEROID INSENSITIVE 1-associated receptor kinase 1-like [Sesamum indicum]
SMil_00013707-augustus-gene-0.18	18.2254	238	5.42016	67.5	0.00157088	-1.80715	down	Biological Process: metabolic process (GO:0008152);; Molecular Function: oxidoreductase activity, acting on the CH-OH group of donors, NAD or NADP as acceptor (GO:0016616);; Molecular Function: cofactor binding (GO:0048037);;	K15919|1.13055e-138|rcu:RCOM_1493940|glycerate dehydrogenase, putative (EC:1.1.1.26); K15919 hydroxypyruvate reductase 2 (A)		--
SMil_00013705-processed-gene-0.11	4.0208	122	11.6213	362.5	0.00101667	1.57831	up	--	--		cytochrome P450 CYP97A41 [Salvia miltiorrhiza]
SMil_00013698-augustus-gene-0.17	37.2304	511.5	15.5151	216	0.00485448	-1.23247	down	Cellular Component: membrane (GO:0016020);;	--		hypothetical protein M569_11772, partial [Genlisea aurea]
SMil_00013650-augustus-gene-0.23	1.79838	49	0	0	1.01636e-05	#NAME?	down	Molecular Function: protein serine/threonine kinase activity (GO:0004674);; Molecular Function: calcium ion binding (GO:0005509);; Molecular Function: ATP binding (GO:0005524);; Biological Process: protein phosphorylation (GO:0006468);;	K13412|8.49357e-114|tcc:TCM_024724|Calcium-dependent protein kinase 19; K13412 calcium-dependent protein kinase [EC:2.7.11.1] (A)		PREDICTED: enolase 1, chloroplastic [Sesamum indicum]
SMil_00013642-augustus-gene-0.16	7.13878	149.5	11.4386	519	2.04543e-05	1.80515	up	Molecular Function: transketolase activity (GO:0004802);; Biological Process: metabolic process (GO:0008152);;	K00615|1.30302e-51|fve:101297772|transketolase, chloroplastic-like; K00615 transketolase [EC:2.2.1.1] (A)		F-box and associated interaction domains-containing protein, putative isoform 1 [Theobroma cacao]
SMil_00013638-augustus-gene-0.23	3.85319	76	0.183953	3	1.73307e-05	-4.6561	down	Molecular Function: iron ion binding (GO:0005506);; Molecular Function: oxidoreductase activity, acting on paired donors, with incorporation or reduction of molecular oxygen, 2-oxoglutarate as one donor, and incorporation of one atom each of oxygen into both donors (GO:0016706);; Biological Process: oxidation-reduction process (GO:0055114);;	K04124|0|pper:PRUPE_ppa007336mg|hypothetical protein; K04124 gibberellin 3-beta-dioxygenase [EC:1.14.11.15] (A)		PREDICTED: uncharacterized protein LOC105175244 [Sesamum indicum]
SMil_00013616-augustus-gene-0.25	1.87398	33.5	0	0	0.000797219	#NAME?	down	--	--		PREDICTED: probable carboxylesterase 18 [Sesamum indicum]
SMil_00013571-processed-gene-0.0	8.11675	173.5	1.26238	25	3.49599e-05	-2.79032	down	Cellular Component: plasma membrane (GO:0005886);; Molecular Function: high-affinity secondary active ammonium transmembrane transporter activity (GO:0015398);; Cellular Component: integral component of membrane (GO:0016021);; Biological Process: ammonium transmembrane transport (GO:0072488);;	K03320|0|cic:CICLE_v10004812mg|hypothetical protein; K03320 ammonium transporter, Amt family (A)		PREDICTED: L-type lectin-domain containing receptor kinase S.4-like [Sesamum indicum]
SMil_00013561-augustus-gene-0.20	0	0	5.83096	49	9.36657e-06	Inf	up	Biological Process: defense response (GO:0006952);;	--		PREDICTED: importin subunit alpha-1-like [Tarenaya hassleriana]
SMil_00013560-augustus-gene-0.22	0.428141	3	11.5449	102	1.15659e-06	5.09083	up	Biological Process: defense response (GO:0006952);;	--		PREDICTED: uncharacterized protein LOC105164967 [Sesamum indicum]
SMil_00013558-augustus-gene-0.19	6.76289	133	16.8554	349.5	0.00433386	1.40247	up	Molecular Function: diphthine synthase activity (GO:0004164);; Biological Process: pyrimidine ribonucleotide biosynthetic process (GO:0009220);; Biological Process: peptidyl-diphthamide biosynthetic process from peptidyl-histidine (GO:0017183);; Biological Process: methylation (GO:0032259);;	K00586|1.19652e-165|pop:POPTR_0002s02530g|POPTRDRAFT_1071060; hypothetical protein; K00586 diphthine synthase [EC:2.1.1.98] (A)		PREDICTED: malonate--CoA ligase isoform X1 [Sesamum indicum]
SMil_00013530-augustus-gene-0.20	16.0065	396.5	7.05497	148.5	0.00269517	-1.41113	down	Molecular Function: carboxypeptidase activity (GO:0004180);;	K16296|2.37218e-164|vvi:100242950|serine carboxypeptidase-like 18; K16296 serine carboxypeptidase-like clade I [EC:3.4.16.-] (A)		chalcone isomerase [Agastache rugosa]
SMil_00013520-processed-gene-0.2	3.75794	181	0.812294	33.5	0.000201878	-2.43162	down	--	--		hypothetical protein MIMGU_mgv1a008654mg [Erythranthe guttata]
SMil_00013462-augustus-gene-0.20	15.5205	305	84.1271	1542.5	6.54675e-11	2.34388	up	Biological Process: lipid metabolic process (GO:0006629);; Molecular Function: hydrolase activity, acting on ester bonds (GO:0016788);;	--		PREDICTED: midasin [Sesamum indicum]
SMil_00013437-augustus-gene-0.15	6.55694	285.5	14.9753	663.5	0.00302577	1.22436	up	--	--		hypothetical protein MIMGU_mgv1a023002mg [Erythranthe guttata]
SMil_00013427-augustus-gene-0.12	113.229	1446.5	18.0059	215	3.31778e-14	-2.73894	down	--	--		hypothetical protein MIMGU_mgv1a000542mg [Erythranthe guttata]
SMil_00013415-augustus-gene-0.15	2.38207	77	8.46201	272	0.000671736	1.82976	up	Biological Process: metabolic process (GO:0008152);;	--		PREDICTED: cyclin-dependent kinase inhibitor 7-like isoform X1 [Sesamum indicum]
SMil_00013414-augustus-gene-0.13	171.462	4877	430.873	12589	0.00323432	1.37688	up	Molecular Function: chorismate synthase activity (GO:0004107);; Cellular Component: nucleolus (GO:0005730);; Biological Process: N-terminal protein myristoylation (GO:0006499);; Biological Process: amino acid transport (GO:0006865);; Biological Process: aromatic amino acid family biosynthetic process (GO:0009073);; Biological Process: chorismate biosynthetic process (GO:0009423);; Cellular Compon…	K01736|0|sot:102589491|chorismate synthase 1, chloroplastic-like; K01736 chorismate synthase [EC:4.2.3.5] (A)		PREDICTED: uncharacterized protein LOC105175472 [Sesamum indicum]
SMil_00013412-augustus-gene-0.16	19.4847	885.5	5.37671	246	1.15456e-06	-1.83832	down	--	--		PREDICTED: UPF0481 protein At3g47200-like [Sesamum indicum]
SMil_00013409-processed-gene-0.3	20.7692	463.5	76.6078	1700	1.9216e-07	1.88077	up	Biological Process: very long-chain fatty acid metabolic process (GO:0000038);; Cellular Component: endoplasmic reticulum (GO:0005783);; Biological Process: fatty acid biosynthetic process (GO:0006633);; Biological Process: response to cold (GO:0009409);; Biological Process: response to light stimulus (GO:0009416);; Biological Process: unidimensional cell growth (GO:0009826);; Molecular Function:…	K15397|0|gmx:100816997|3-ketoacyl-CoA synthase 6-like; K15397 3-ketoacyl-CoA synthase [EC:2.3.1.199] (A)		PREDICTED: chloroplast processing peptidase [Sesamum indicum]
SMil_00013403-processed-gene-0.9	19.5472	327	0.00869025	0	4.3097e-28	#NAME?	down	Molecular Function: methionine adenosyltransferase activity (GO:0004478);; Molecular Function: ATP binding (GO:0005524);; Cellular Component: cell wall (GO:0005618);; Cellular Component: nucleolus (GO:0005730);; Cellular Component: cytoplasm (GO:0005737);; Cellular Component: plasma membrane (GO:0005886);; Biological Process: methionine metabolic process (GO:0006555);; Biological Process: S-adeno…	K00789|0|rcu:RCOM_1436370|s-adenosylmethionine synthetase, putative (EC:2.5.1.6); K00789 S-adenosylmethionine synthetase [EC:2.5.1.6] (A)		PREDICTED: uncharacterized protein LOC105174198 [Sesamum indicum]
SMil_00013388-augustus-gene-0.18	31.0834	897	0.259259	7.5	6.67091e-05	-6.89561	down	Molecular Function: monooxygenase activity (GO:0004497);; Molecular Function: oxidoreductase activity, acting on paired donors, with incorporation or reduction of molecular oxygen (GO:0016705);; Molecular Function: metal ion binding (GO:0046872);;	--		--
SMil_00013370-processed-gene-0.2	1.21022	88	3.41635	256	0.00540894	1.54808	up	--	--		hypothetical protein MIMGU_mgv1a0033343mg, partial [Erythranthe guttata]
SMil_00013368-augustus-gene-0.19	4.40355	142.5	11.8115	380.5	0.002725	1.42291	up	--	--		PREDICTED: heat stress transcription factor B-4-like [Sesamum indicum]
SMil_00013363-augustus-gene-0.19	40.9505	916	7.02313	165.5	0.000258408	-2.45896	down	Biological Process: phosphate-containing compound metabolic process (GO:0006796);; Molecular Function: uridylate kinase activity (GO:0009041);; Biological Process: primary metabolic process (GO:0044238);; Biological Process: cellular biosynthetic process (GO:0044249);; Biological Process: small molecule metabolic process (GO:0044281);; Biological Process: organonitrogen compound biosynthetic proc…	K09903|7.39698e-165|sot:102587515|uncharacterized LOC102587515; K09903 uridylate kinase [EC:2.7.4.22] (A)		--
SMil_00013349-augustus-gene-0.14	13.7262	753.5	3.51589	205	9.67661e-05	-1.87111	down	Molecular Function: DNA binding (GO:0003677);; Molecular Function: chromatin binding (GO:0003682);; Molecular Function: RNA binding (GO:0003723);; Molecular Function: hydrolase activity, acting on ester bonds (GO:0016788);; Molecular Function: metal ion binding (GO:0046872);;	--		hypothetical protein MIMGU_mgv1a017102mg [Erythranthe guttata]
SMil_00013348-augustus-gene-0.13	9.35474	464	22.3333	1144	0.00058954	1.30815	up	Molecular Function: protein kinase activity (GO:0004672);; Biological Process: metabolic process (GO:0008152);; Biological Process: cellular process (GO:0009987);;	--		--
SMil_00013328-augustus-gene-0.16	0.471699	12	5.22704	141	3.10489e-06	3.56144	up	--	--		hypothetical protein glysoja_000440 [Glycine soja]
SMil_00013302-augustus-gene-0.16	171.557	5904.5	742.59	21184	7.08418e-05	1.8524	up	Biological Process: response to hypoxia (GO:0001666);; Molecular Function: starch synthase activity (GO:0009011);; Cellular Component: amyloplast (GO:0009501);; Cellular Component: chloroplast (GO:0009507);; Biological Process: myo-inositol hexakisphosphate biosynthetic process (GO:0010264);; Biological Process: starch biosynthetic process (GO:0019252);; Biological Process: galactolipid biosynthe…	K13679|0|sly:101259777|granule-bound starch synthase 1, chloroplastic/amyloplastic; K13679 granule-bound starch synthase [EC:2.4.1.242] (A)		PREDICTED: annexin D7 [Sesamum indicum]
SMil_00013300-augustus-gene-0.14	26.5069	1204	60.925	2896	0.00128454	1.27402	up	Biological Process: transmembrane transport (GO:0055085);;	--		hypothetical protein M569_06293 [Genlisea aurea]
SMil_00013273-augustus-gene-0.22	0.0637129	1	3.98962	63.5	6.18643e-06	5.99088	up	--	--		cyclin D3a [Antirrhinum majus]
SMil_00013265-processed-gene-0.12	19.2081	812.5	4.2286	186	2.91452e-08	-2.12207	down	--	--		PREDICTED: zerumbone synthase isoform X1 [Sesamum indicum]
SMil_00013247-augustus-gene-0.24	1001.06	22921.5	378.382	8886	0.00628319	-1.35872	down	Molecular Function: ferredoxin-NADP+ reductase activity (GO:0004324);; Molecular Function: protein binding (GO:0005515);; Cellular Component: chloroplast thylakoid membrane (GO:0009535);; Cellular Component: chloroplast stroma (GO:0009570);; Biological Process: photosynthesis (GO:0015979);; Biological Process: electron transport chain (GO:0022900);; Molecular Function: flavin adenine dinucleotide…	K02641|5.58563e-139|gmx:100802032|ferredoxin--NADP reductase, leaf isozyme, chloroplastic-like; K02641 ferredoxin--NADP+ reductase [EC:1.18.1.2] (A)		hypothetical protein MIMGU_mgv1a021453mg, partial [Erythranthe guttata]
SMil_00013230-augustus-gene-0.19	34.2753	974.5	107.403	3135	7.97855e-06	1.69177	up	--	--		SMLII [Salvia miltiorrhiza]
SMil_00013225-processed-gene-0.4	7.10443	93.5	0	0	5.09652e-10	#NAME?	down	Molecular Function: DNA binding (GO:0003677);; Cellular Component: nucleus (GO:0005634);; Molecular Function: zinc ion binding (GO:0008270);;	--		PREDICTED: dicer-like protein 4 isoform X2 [Sesamum indicum]
SMil_00013204-augustus-gene-0.14	2.95847	124	0.236961	10.5	1.10005e-05	-3.55386	down	--	--		PREDICTED: uncharacterized protein LOC101214858 [Cucumis sativus]
SMil_00013169-processed-gene-0.17	5772.78	3654	22057.1	16358.5	0.00368482	2.16846	up	--	--		PREDICTED: uncharacterized protein LOC105178335 [Sesamum indicum]
SMil_00013148-augustus-gene-0.23	9.35136	162	2.42364	42.5	0.00486487	-1.91876	down	--	K08081|1.8115e-90|sot:102595884|tropinone reductase homolog; K08081 Tropinone reductase 1 [EC:1.1.1.206] (A)		PREDICTED: serine/threonine-protein kinase Nek5 [Sesamum indicum]
SMil_00013136-augustus-gene-0.25	10.7415	205	23.5969	499	0.00326794	1.29163	up	Molecular Function: sequence-specific DNA binding transcription factor activity (GO:0003700);; Cellular Component: nucleus (GO:0005634);; Biological Process: regulation of transcription, DNA-templated (GO:0006355);; Biological Process: toxin catabolic process (GO:0009407);; Biological Process: response to heat (GO:0009408);; Molecular Function: sequence-specific DNA binding (GO:0043565);;	K09419|3.84325e-74|fve:101304412|heat stress transcription factor C-1-like; K09419 heat shock transcription factor, other eukaryote (A)		PREDICTED: uncharacterized protein LOC105171337 [Sesamum indicum]
SMil_00013111-augustus-gene-0.14	12.1045	394	254.376	8524.5	1.14249e-12	4.44851	up	--	--		PREDICTED: protein WVD2-like 1 isoform X3 [Sesamum indicum]
SMil_00013084-processed-gene-0.14	63.8063	1359	197.052	4428.5	1.15205e-05	1.71399	up	Molecular Function: prephenate dehydrogenase (NADP+) activity (GO:0004665);; Biological Process: tyrosine biosynthetic process (GO:0006571);; Molecular Function: prephenate dehydrogenase activity (GO:0008977);; Biological Process: oxidation-reduction process (GO:0055114);;	K15227|0|sly:101259263|arogenate dehydrogenase 2, chloroplastic-like; K15227 arogenate dehydrogenase (NADP+), plant [EC:1.3.1.78] (A)		PREDICTED: acyl-CoA-binding domain-containing protein 1 [Sesamum indicum]
SMil_00013079-augustus-gene-0.15	11.0181	392.5	22.7882	880.5	0.00317816	1.17331	up	--	--		PREDICTED: monofunctional riboflavin biosynthesis protein RIBA 3, chloroplastic [Sesamum indicum]
SMil_00013067-augustus-gene-0.24	30.4353	996	14.8366	455	0.00457803	-1.12172	down	Molecular Function: D-lactate dehydrogenase (cytochrome) activity (GO:0004458);; Molecular Function: ATP binding (GO:0005524);; Molecular Function: UDP-N-acetylmuramate dehydrogenase activity (GO:0008762);; Molecular Function: glycolate oxidase activity (GO:0008891);; Molecular Function: glycolate dehydrogenase activity (GO:0019154);; Molecular Function: identical protein binding (GO:0042802);; M…	K00102|0|tcc:TCM_025063|FAD-linked oxidases family protein isoform 1; K00102 D-lactate dehydrogenase (cytochrome) [EC:1.1.2.4] (A)		hypothetical protein MIMGU_mgv1a004134mg [Erythranthe guttata]
SMil_00013064-augustus-gene-0.19	35.9275	350.5	150.784	1483.5	3.59681e-08	2.08779	up	--	--		hypothetical protein MIMGU_mgv1a007064mg [Erythranthe guttata]
SMil_00013051-processed-gene-0.18	2.09702	71.5	0.191677	6	0.000572789	-3.56768	down	Molecular Function: catalytic activity (GO:0003824);;	--		PREDICTED: transcriptional corepressor LEUNIG-like [Sesamum indicum]
SMil_00013030-augustus-gene-0.27	45.2002	331	0	0	2.37629e-28	#NAME?	down	--	--		hypothetical protein MIMGU_mgv1a004451mg [Erythranthe guttata]
SMil_00013029-augustus-gene-0.19	6.14302	147.5	28.9032	547.5	5.1853e-06	1.89949	up	Biological Process: zinc ion transport (GO:0006829);; Biological Process: single-organism cellular process (GO:0044763);;	--		PREDICTED: ethylene-responsive transcription factor ABR1-like [Sesamum indicum]
SMil_00012919-augustus-gene-0.19	88.219	1848.5	180.788	4023.5	0.00715839	1.1287	up	--	K13348|9.60805e-165|sot:102590255|uncharacterized LOC102590255; K13348 protein Mpv17 (A)		PREDICTED: queuine tRNA-ribosyltransferase subunit QTRTD1-like [Sesamum indicum]
SMil_00012909-processed-gene-0.16	0.18336	1.5	14.1063	153.5	5.67003e-05	6.68631	up	--	--		hypothetical protein MIMGU_mgv1a023709mg, partial [Erythranthe guttata]
SMil_00012897-augustus-gene-0.16	79.6026	2835.5	506.733	17282	3.59631e-09	2.61703	up	Cellular Component: cytoplasm (GO:0005737);; Biological Process: L-phenylalanine catabolic process (GO:0006559);; Biological Process: cinnamic acid biosynthetic process (GO:0009800);; Molecular Function: phenylalanine ammonia-lyase activity (GO:0045548);;	K10775|0|sly:101243922|phenylalanine ammonia-lyase-like; K10775 phenylalanine ammonia-lyase [EC:4.3.1.24] (A)		hypothetical protein MIMGU_mgv1a005618mg [Erythranthe guttata]
SMil_00012875-processed-gene-0.8	451.35	1396.5	199.112	653	0.00556457	-1.0875	down	Molecular Function: calcium ion binding (GO:0005509);;	--		PREDICTED: endochitinase A1-like isoform X2 [Sesamum indicum]
SMil_00012874-augustus-gene-0.26	8.48308	257	2.22584	63.5	0.000276886	-2.00603	down	Biological Process: cellular component organization (GO:0016043);; Biological Process: single-organism cellular process (GO:0044763);; Biological Process: single-organism developmental process (GO:0044767);; Biological Process: organ development (GO:0048513);;	--		PREDICTED: poly(U)-specific endoribonuclease-B [Sesamum indicum]
SMil_00012827-augustus-gene-0.19	1.04051	40.5	3.82134	154.5	0.00539614	1.94088	up	Molecular Function: transferase activity, transferring phosphorus-containing groups (GO:0016772);;	K08857|0|vvi:100258125|serine/threonine-protein kinase Nek5; K08857 NIMA (never in mitosis gene a)-related kinase [EC:2.7.11.1] (A)		PREDICTED: tetraspanin-2 [Sesamum indicum]
SMil_00012822-augustus-gene-0.17	74.554	1732.5	21.0107	635.5	0.000114316	-1.43705	down	Molecular Function: oxidoreductase activity (GO:0016491);; Biological Process: oxidation-reduction process (GO:0055114);;	--		PREDICTED: uncharacterized protein LOC105160326 [Sesamum indicum]
SMil_00012819-augustus-gene-0.24	29.0493	509.5	3.96328	70	6.54675e-11	-2.85891	down	Molecular Function: transferase activity (GO:0016740);;	--		hypothetical protein MIMGU_mgv1a024366mg [Erythranthe guttata]
SMil_00012791-augustus-gene-0.22	41.4457	435.5	1.07594	11	1.4058e-22	-5.30174	down	--	--		PREDICTED: uncharacterized protein LOC105171331 [Sesamum indicum]
SMil_00012782-augustus-gene-0.20	38.5219	1348.5	9.87981	364.5	2.30394e-07	-1.87925	down	Biological Process: metabolic process (GO:0008152);; Molecular Function: alanine-glyoxylate transaminase activity (GO:0008453);; Molecular Function: pyridoxal phosphate binding (GO:0030170);;	K00827|0|vvi:100258727|alanine--glyoxylate aminotransferase 2 homolog 3, mitochondrial-like; K00827 alanine-glyoxylate transaminase / (R)-3-amino-2-methylpropionate-pyruvate transaminase [EC:2.6.1.44 2.6.1.40] (A)		PREDICTED: protease Do-like 2, chloroplastic [Sesamum indicum]
SMil_00012773-augustus-gene-0.11	18.9074	934	8.66524	449	0.00951215	-1.04911	down	Cellular Component: mitochondrion (GO:0005739);;	--		unnamed protein product [Coffea canephora]
SMil_00012750-processed-gene-0.2	10.5906	290.5	47.8086	1267	4.09181e-09	2.13226	up	Molecular Function: inorganic phosphate transmembrane transporter activity (GO:0005315);; Biological Process: phosphate ion transport (GO:0006817);; Cellular Component: integral component of membrane (GO:0016021);; Biological Process: transmembrane transport (GO:0055085);;	K08176|0|pmum:103334490|inorganic phosphate transporter 1-4; K08176 MFS transporter, PHS family, inorganic phosphate transporter (A)		PREDICTED: uncharacterized protein LOC105178379 [Sesamum indicum]
SMil_00012748-augustus-gene-0.9	3.22838	105.5	12.1428	410	1.96504e-05	1.96302	up	--	K15403|0|sot:102588108|protein HOTHEAD-like; K15403 fatty acid omega-hydroxy dehydrogenase [EC:1.1.-.-] (A)		hypothetical protein MIMGU_mgv1a008529mg [Erythranthe guttata]
SMil_00012739-augustus-gene-0.17	2.80941	117	11.5528	503	7.98318e-07	2.11264	up	--	--		PREDICTED: putative late blight resistance protein homolog R1B-16 [Sesamum indicum]
SMil_00012726-augustus-gene-0.20	9.11464	184	24.0514	466	0.00249379	1.34896	up	--	K15287|4.66402e-62|vvi:100256364|solute carrier family 35 member F1-like; K15287 solute carrier family 35, member F1/2 (A)		hypothetical protein OsJ_17334 [Oryza sativa Japonica Group]
SMil_00012725-processed-gene-0.11	18.9292	478	44.0295	1296.5	0.000656665	1.44967	up	--	K15287|9.56441e-125|sot:102578593|solute carrier family 35 member F2-like; K15287 solute carrier family 35, member F1/2 (A)		PREDICTED: annexin D4 [Sesamum indicum]
SMil_00012709-processed-gene-0.8	34.7828	688.5	16.2915	317.5	0.00795188	-1.10755	down	Molecular Function: catalytic activity (GO:0003824);;	K10143|3.76057e-152|sot:102602733|WD repeat-containing protein RUP2-like; K10143 E3 ubiquitin-protein ligase RFWD2 [EC:6.3.2.19] (A)		--
SMil_00012703-processed-gene-0.9	225.332	755.5	57.9038	341	0.0052993	-1.14079	down	--	K01358|2.41936e-45|tcc:TCM_007305|CLP protease proteolytic subunit 6 isoform 1; K01358 ATP-dependent Clp protease, protease subunit [EC:3.4.21.92] (A)		PREDICTED: equilibrative nucleotide transporter 1 [Sesamum indicum]
SMil_00012675-augustus-gene-0.15	47.2678	327.5	210.923	1459.5	0.00107567	2.16859	up	--	--		PREDICTED: uncharacterized protein LOC100246258 [Vitis vinifera]
SMil_00012666-augustus-gene-0.22	0.781899	17.5	5.683	136	0.000564511	2.96316	up	Molecular Function: oxidoreductase activity (GO:0016491);; Molecular Function: metal ion binding (GO:0046872);;	--		PREDICTED: 3-ketoacyl-CoA synthase 6-like [Sesamum indicum]
SMil_00012651-augustus-gene-0.20	6.67249	216.5	1.88745	61.5	0.00249834	-1.80826	down	Molecular Function: calmodulin-dependent protein kinase activity (GO:0004683);; Molecular Function: calcium ion binding (GO:0005509);; Molecular Function: calmodulin binding (GO:0005516);; Molecular Function: ATP binding (GO:0005524);; Biological Process: response to symbiont (GO:0009608);; Biological Process: nodulation (GO:0009877);; Molecular Function: calcium-dependent protein serine/threonin…	K13412|0|sot:102595652|calcium and calcium/calmodulin-dependent serine/threonine-protein kinase-like; K13412 calcium-dependent protein kinase [EC:2.7.11.1] (A)		putative alcohol acyltransferase 2 [Lavandula angustifolia]
SMil_00012609-augustus-gene-0.17	2.97735	89	0.923163	16.5	0.00701071	-2.42381	down	Biological Process: cellular macromolecule biosynthetic process (GO:0034645);; Biological Process: single-organism cellular process (GO:0044763);; Biological Process: regulation of cellular process (GO:0050794);; Biological Process: regulation of macromolecule metabolic process (GO:0060255);; Biological Process: nucleic acid metabolic process (GO:0090304);;	--		PREDICTED: B3 domain-containing protein Os01g0723500-like [Nelumbo nucifera]
SMil_00012599-processed-gene-0.19	12.1043	390	2.95565	103	4.02591e-05	-1.91222	down	Cellular Component: chloroplast (GO:0009507);; Biological Process: stomatal complex morphogenesis (GO:0010103);;	--		PREDICTED: zinc finger Ran-binding domain-containing protein 2-like isoform X1 [Sesamum indicum]
SMil_00012588-processed-gene-0.11	130.777	2344	52.2719	1027	0.00272078	-1.18111	down	Molecular Function: structural constituent of ribosome (GO:0003735);; Cellular Component: nucleolus (GO:0005730);; Cellular Component: vacuole (GO:0005773);; Cellular Component: plasma membrane (GO:0005886);; Biological Process: translation (GO:0006412);; Molecular Function: 5S rRNA binding (GO:0008097);; Biological Process: cell proliferation (GO:0008283);; Cellular Component: chloroplast (GO:00…	K02932|1.20887e-155|cit:102627525|60S ribosomal protein L5-like; K02932 large subunit ribosomal protein L5e (A)		PREDICTED: UPF0481 protein At3g47200-like [Sesamum indicum]
SMil_00012582-processed-gene-0.6	0.123099	1	14.3848	132.5	1.25203e-11	7.05077	up	Biological Process: metabolic process (GO:0008152);;	--		PREDICTED: uncharacterized protein LOC105163770 [Sesamum indicum]
SMil_00012553-augustus-gene-0.18	11.0621	117.5	1.52269	19.5	0.00114143	-2.58634	down	--	--		PREDICTED: auxin-responsive protein IAA14 [Nicotiana tomentosiformis]
SMil_00012538-augustus-gene-0.20	13.7384	705.5	5.16045	279	0.000981607	-1.33207	down	--	--		--
SMil_00012491-augustus-gene-0.24	8.96871	133	108.832	1446	1.0071e-20	3.44974	up	--	--		cytochrome P450 CYP71D412 [Salvia miltiorrhiza]
SMil_00012489-augustus-gene-0.19	0	0	3.19084	86	2.01732e-09	Inf	up	--	--		PREDICTED: uncharacterized oxidoreductase At4g09670-like [Sesamum indicum]
SMil_00012483-augustus-gene-0.21	0	0	5.05078	110.5	1.42881e-11	Inf	up	--	--		PREDICTED: pullulanase 1, chloroplastic isoform X1 [Sesamum indicum]
SMil_00012476-augustus-gene-0.16	17.2331	678	34.0772	1423.5	0.0061909	1.07755	up	--	K15208|1.63334e-93|sot:102585984|uncharacterized LOC102585984; K15208 snRNA-activating protein complex subunit 1 (A)		hypothetical protein MIMGU_mgv1a008654mg [Erythranthe guttata]
SMil_00012472-processed-gene-0.13	30.6215	504	6.12174	96.5	3.32462e-08	-2.37528	down	Biological Process: regulation of transcription, DNA-templated (GO:0006355);;	--		PREDICTED: uncharacterized protein LOC105163549 [Sesamum indicum]
SMil_00012456-augustus-gene-0.22	4.43943	59	0.0734697	2	9.77009e-05	-4.87933	down	Molecular Function: ATP binding (GO:0005524);; Biological Process: ATP catabolic process (GO:0006200);; Molecular Function: xenobiotic-transporting ATPase activity (GO:0008559);; Molecular Function: polyamine-transporting ATPase activity (GO:0015417);; Cellular Component: integral component of membrane (GO:0016021);; Biological Process: transmembrane transport (GO:0055085);;	K05658|0|vvi:100246339|ABC transporter B family member 19-like; K05658 ATP-binding cassette, subfamily B (MDR/TAP), member 1 [EC:3.6.3.44] (A)		PREDICTED: uncharacterized protein LOC105168965 [Sesamum indicum]
SMil_00012445-augustus-gene-0.36	10.4907	198.5	0.0291146	0.5	2.1425e-17	-8.6351	down	Molecular Function: NADPH:quinone reductase activity (GO:0003960);; Molecular Function: zinc ion binding (GO:0008270);; Biological Process: oxidation-reduction process (GO:0055114);;	--		hypothetical protein L484_007042 [Morus notabilis]
SMil_00012443-augustus-gene-0.35	9.71006	366.5	27.9372	1005.5	0.0001139	1.46275	up	Molecular Function: cyclin-dependent protein serine/threonine kinase activity (GO:0004693);; Molecular Function: protein tyrosine kinase activity (GO:0004713);; Molecular Function: ATP binding (GO:0005524);; Biological Process: protein phosphorylation (GO:0006468);; Biological Process: positive regulation of translation (GO:0045727);;	--		--
SMil_00012442-augustus-gene-0.27	9.01598	275	2.97843	98	0.00629386	-1.48143	down	Molecular Function: GTP cyclohydrolase I activity (GO:0003934);; Cellular Component: cytoplasm (GO:0005737);; Biological Process: tetrahydrofolate biosynthetic process (GO:0046654);;	K01495|1.24548e-95|pper:PRUPE_ppa005313mg|hypothetical protein; K01495 GTP cyclohydrolase I [EC:3.5.4.16] (A)		hypothetical protein MIMGU_mgv1a027033mg [Erythranthe guttata]
SMil_00012373-augustus-gene-0.10	1.31788	48	4.41329	172	0.00534882	1.84821	up	Molecular Function: glycine hydroxymethyltransferase activity (GO:0004372);; Cellular Component: mitochondrial respiratory chain complex I (GO:0005747);; Cellular Component: cytosol (GO:0005829);; Biological Process: glycine metabolic process (GO:0006544);; Biological Process: L-serine metabolic process (GO:0006563);; Molecular Function: methyltransferase activity (GO:0008168);; Molecular Functio…	K00600|0|sot:102599354|serine hydroxymethyltransferase, mitochondrial-like; K00600 glycine hydroxymethyltransferase [EC:2.1.2.1] (A)		PREDICTED: acid phosphatase 1-like [Nicotiana sylvestris]
SMil_00012368-augustus-gene-0.13	26.2864	983.5	13.746	441.5	0.00365397	-1.14681	down	Molecular Function: binding (GO:0005488);;	K09422|0|sot:102593320|myb-related protein A-like; K09422 myb proto-oncogene protein, plant (A)		BnaA08g29410D [Brassica napus]
SMil_00012356-augustus-gene-0.27	0.0703484	1	2.9185	30.5	0.00891317	4.94169	up	Molecular Function: ATP binding (GO:0005524);; Biological Process: protein phosphorylation (GO:0006468);; Cellular Component: integral component of membrane (GO:0016021);; Molecular Function: tau-protein kinase activity (GO:0050321);;	--		PREDICTED: zinc finger BED domain-containing protein RICESLEEPER 2-like [Sesamum indicum]
SMil_00012324-augustus-gene-0.23	5.62801	131	15.5819	361	0.00236347	1.47117	up	Molecular Function: DNA binding (GO:0003677);; Molecular Function: chromatin binding (GO:0003682);; Biological Process: response to hormone (GO:0009725);; Biological Process: response to oxygen-containing compound (GO:1901700);;	K09422|3.49178e-141|vvi:100245564|myb-related protein 306-like; K09422 myb proto-oncogene protein, plant (A)		--
SMil_00012308-augustus-gene-0.22	1.43354	38.5	13.3693	365.5	0.000448098	3.25828	up	Molecular Function: copper ion binding (GO:0005507);; Molecular Function: L-ascorbate oxidase activity (GO:0008447);; Biological Process: lignin catabolic process (GO:0046274);; Cellular Component: apoplast (GO:0048046);; Molecular Function: hydroquinone:oxygen oxidoreductase activity (GO:0052716);; Biological Process: oxidation-reduction process (GO:0055114);;	--		hypothetical protein MIMGU_mgv1a005698mg [Erythranthe guttata]
SMil_00012304-augustus-gene-0.15	1.58543	81.5	4.3886	245	0.0048206	1.59539	up	Molecular Function: potassium ion transmembrane transporter activity (GO:0015079);; Cellular Component: membrane (GO:0016020);; Biological Process: potassium ion transmembrane transport (GO:0071805);;	K03549|0|pmum:103329886|potassium transporter 8-like; K03549 KUP system potassium uptake protein (A)		PREDICTED: protein-lysine methyltransferase METTL21B isoform X1 [Sesamum indicum]
SMil_00012300-augustus-gene-0.20	15.3802	377.5	3.77711	109	0.000156234	-1.78575	down	Cellular Component: mitochondrial inner membrane (GO:0005743);; Biological Process: transport (GO:0006810);; Cellular Component: integral component of membrane (GO:0016021);;	--		4-coumarate:coenzyme A ligase 3 [Salvia miltiorrhiza]
SMil_00012278-processed-gene-0.12	46.2267	1258.5	12.7561	379	0.000600063	-1.72005	down	Cellular Component: integral component of membrane (GO:0016021);; Molecular Function: oxidoreductase activity (GO:0016491);; Biological Process: oxidation-reduction process (GO:0055114);;	--		Putative protein ycjG [Aegilops tauschii]
SMil_00012257-augustus-gene-0.23	3.29489	119	8.48689	322	0.0043489	1.44619	up	--	--		hypothetical protein MIMGU_mgv1a002465mg [Erythranthe guttata]
SMil_00012251-augustus-gene-0.17	0.0452483	0.5	13.7125	47	7.19208e-05	6.55769	up	--	--		PREDICTED: probable polygalacturonase [Sesamum indicum]
SMil_00012232-processed-gene-0.11	8.45535	11.5	66.5448	96	0.000483512	3.06785	up	--	K14686|9.03321e-25|sot:102606340|copper transporter 6-like; K14686 solute carrier family 31 (copper transporter), member 1 (A)		hypothetical protein MIMGU_mgv1a000528mg [Erythranthe guttata]
SMil_00012166-processed-gene-0.0	33.4763	1323	12.0041	495.5	0.000169227	-1.40898	down	--	K14760|0|sot:102599176|2-succinylbenzoate--CoA ligase, chloroplastic/peroxisomal-like; K14760 acyl-activating enzyme 14 [EC:6.2.1.26] (A)		PREDICTED: ethylene-responsive transcription factor ERF003-like [Sesamum indicum]
SMil_00012066-augustus-gene-0.16	0.907856	51.5	35.2851	1134	0.00701071	4.46425	up	Molecular Function: signal transducer activity (GO:0004871);; Biological Process: signal transduction (GO:0007165);; Molecular Function: kinase activity (GO:0016301);; Biological Process: phosphorylation (GO:0016310);;	--		PREDICTED: aspartic proteinase nepenthesin-1 [Sesamum indicum]
SMil_00012037-augustus-gene-0.16	1.03414	1	21.062	57	2.38476e-05	5.8367	up	--	--		hypothetical protein MIMGU_mgv1a012390mg [Erythranthe guttata]
SMil_00012033-processed-gene-0.11	41.1387	822	8.5137	161.5	4.3482e-05	-2.34653	down	--	K06892|1.90372e-139|vvi:100251563|1-aminocyclopropane-1-carboxylate oxidase homolog 1-like; K06892 feruloyl-CoA ortho-hydroxylase [EC:1.14.11.-] (A)		--
SMil_00012010-augustus-gene-0.22	62.1319	1384	20.2265	493	6.69703e-05	-1.47909	down	Biological Process: fatty acid metabolic process (GO:0006631);; Cellular Component: chloroplast membrane (GO:0031969);;	--		PREDICTED: rac-like GTP-binding protein ARAC7 isoform X2 [Vitis vinifera]
SMil_00011954-augustus-gene-0.20	6.02667	200	1.36474	54	0.00241469	-1.88478	down	--	--		PREDICTED: homeobox-leucine zipper protein MERISTEM L1-like [Sesamum indicum]
SMil_00011947-augustus-gene-0.20	11.8473	281	42.1132	975.5	1.40381e-06	1.80281	up	Cellular Component: extracellular region (GO:0005576);; Cellular Component: cytosol (GO:0005829);; Biological Process: autophagy (GO:0006914);; Molecular Function: transferase activity, transferring glycosyl groups (GO:0016757);;	--		PREDICTED: 1-aminocyclopropane-1-carboxylate oxidase homolog 1-like [Sesamum indicum]
SMil_00011938-augustus-gene-0.22	34.7128	708	6.05641	122.5	6.98214e-06	-2.51997	down	Molecular Function: nucleotide binding (GO:0000166);; Molecular Function: monooxygenase activity (GO:0004497);; Molecular Function: coenzyme binding (GO:0050662);;	K11816|2.62475e-169|vvi:100251223|probable indole-3-pyruvate monooxygenase YUCCA10; K11816 indole-3-pyruvate monooxygenase [EC:1.14.13.168] (A)		PREDICTED: NADP-dependent malic enzyme-like [Glycine max]
SMil_00011936-augustus-gene-0.15	30.0668	1187	10.6677	441.5	0.000160873	-1.41909	down	Molecular Function: catalytic activity (GO:0003824);;	--		PREDICTED: probable ADP-ribosylation factor GTPase-activating protein AGD14 [Sesamum indicum]
SMil_00011906-augustus-gene-0.18	7.37474	46	0	0	0.00402645	#NAME?	down	--	--		PREDICTED: uncharacterized protein LOC105157367 [Sesamum indicum]
SMil_00011875-augustus-gene-0.27	0.160499	15	1.12869	91.5	0.00318233	2.61515	up	--	--		hypothetical protein MIMGU_mgv1a002536mg [Erythranthe guttata]
SMil_00011855-processed-gene-0.15	56.3723	2158	26.5785	844.5	0.000412624	-1.34339	down	Biological Process: maltose metabolic process (GO:0000023);; Biological Process: protein peptidyl-prolyl isomerization (GO:0000413);; Molecular Function: peptidyl-prolyl cis-trans isomerase activity (GO:0003755);; Biological Process: protein folding (GO:0006457);; Cellular Component: chloroplast stroma (GO:0009570);; Biological Process: chloroplast relocation (GO:0009902);; Cellular Component: ch…	--		PREDICTED: transcription factor UNE10-like [Sesamum indicum]
SMil_00011848-processed-gene-0.7	4.75284	179	30.7036	1142	3.01531e-13	2.68309	up	Biological Process: oligopeptide transport (GO:0006857);; Molecular Function: oligopeptide transporter activity (GO:0015198);; Cellular Component: membrane (GO:0016020);; Biological Process: transmembrane transport (GO:0055085);;	--		PREDICTED: MLP-like protein 423 [Sesamum indicum]
SMil_00011794-processed-gene-0.1	16.5528	534	16.3464	208.5	0.00167827	-1.35225	down	Biological Process: proteolysis (GO:0006508);; Cellular Component: membrane (GO:0016020);;	--		PREDICTED: serine/threonine-protein kinase SAPK2 [Sesamum indicum]
SMil_00011789-augustus-gene-0.21	21.1646	773	8.57143	307	0.000863391	-1.32204	down	--	--		PREDICTED: cannabidiolic acid synthase-like 1 [Sesamum indicum]
SMil_00011778-processed-gene-0.8	10.3907	325.5	30.1488	911	9.57114e-05	1.49112	up	Biological Process: fatty acid biosynthetic process (GO:0006633);; Cellular Component: membrane (GO:0016020);; Molecular Function: transferase activity, transferring acyl groups other than amino-acyl groups (GO:0016747);;	K15397|1.48386e-135|sot:102594691|3-ketoacyl-CoA synthase 19-like; K15397 3-ketoacyl-CoA synthase [EC:2.3.1.199] (A)		hypothetical protein MIMGU_mgv1a009063mg [Erythranthe guttata]
SMil_00011761-augustus-gene-0.22	90.2429	1242.5	38.4513	531.5	0.00156391	-1.21608	down	Molecular Function: structural molecule activity (GO:0005198);; Molecular Function: iron ion binding (GO:0005506);; Cellular Component: chloroplast stroma (GO:0009570);; Biological Process: chloroplast organization (GO:0009658);; Biological Process: iron-sulfur cluster assembly (GO:0016226);; Molecular Function: iron-sulfur cluster binding (GO:0051536);;	--		--
SMil_00011727-augustus-gene-0.22	9.77989	45	0.990174	4	0.00836171	-3.48712	down	--	--		PREDICTED: phosphoenolpyruvate carboxylase 1-like [Sesamum indicum]
SMil_00011717-augustus-gene-0.25	33.4351	2854	14.2154	1244.5	0.00300786	-1.18995	down	Molecular Function: ATP binding (GO:0005524);; Biological Process: starch catabolic process (GO:0005983);; Cellular Component: chloroplast stroma (GO:0009570);; Biological Process: plant-type cell wall organization (GO:0009664);; Molecular Function: carbohydrate kinase activity (GO:0019200);; Biological Process: starch biosynthetic process (GO:0019252);; Biological Process: protein autophosphoryl…	K15535|0|rcu:RCOM_1305250|chloroplast alpha-glucan water dikinase, putative (EC:2.7.9.5); K15535 phosphoglucan, water dikinase [EC:2.7.9.5] (A)		PREDICTED: trihelix transcription factor GT-3b-like [Sesamum indicum]
SMil_00011706-augustus-gene-0.24	48.7622	881.5	20.0963	397	0.00423375	-1.14576	down	Cellular Component: nucleus (GO:0005634);; Molecular Function: abscisic acid binding (GO:0010427);;	K14496|2.65172e-103|sly:101245105|abscisic acid receptor PYL8; K14496 abscisic acid receptor PYR/PYL family (A)		PREDICTED: putative E3 ubiquitin-protein ligase XBAT31 [Sesamum indicum]
SMil_00011704-augustus-gene-0.24	40.3119	1158.5	16.9563	515.5	0.00288381	-1.16029	down	--	--		PREDICTED: peroxidase 66-like [Sesamum indicum]
SMil_00011678-augustus-gene-0.22	0.0954606	1	2.16531	35.5	0.00282223	5.16209	up	--	--		PREDICTED: protein NRT1/ PTR FAMILY 5.10-like [Sesamum indicum]
SMil_00011646-processed-gene-0.5	0.00106526	0	5.915	74.5	2.35075e-08	Inf	up	--	--		S-adenosylmethionine decarboxylase [Salvia miltiorrhiza]
SMil_00011633-augustus-gene-0.26	0.057571	0.5	10.0052	97	1.73505e-09	7.60319	up	--	--		--
SMil_00011626-augustus-gene-0.24	45.2261	760	2.4285	40	6.98691e-14	-4.2492	down	Molecular Function: hydrolase activity, hydrolyzing O-glycosyl compounds (GO:0004553);; Biological Process: defense response (GO:0006952);; Biological Process: metabolic process (GO:0008152);;	--		PREDICTED: uncharacterized protein LOC105160466 [Sesamum indicum]
SMil_00011623-processed-gene-0.11	11.2912	217	5.98051	71.5	0.00804433	-1.59669	down	--	K18183|2.34349e-47|pop:POPTR_0001s18780g|POPTRDRAFT_705789; cox19 family protein; K18183 cytochrome c oxidase assembly protein subunit 19 (A)		--
SMil_00011564-augustus-gene-0.13	11.0966	718	3.67251	239	6.43027e-05	-1.57508	down	Molecular Function: nucleotide binding (GO:0000166);; Molecular Function: protein kinase activity (GO:0004672);; Cellular Component: membrane (GO:0016020);; Biological Process: phosphorylation (GO:0016310);; Molecular Function: oxidoreductase activity (GO:0016491);;	--		hypothetical protein MIMGU_mgv1a003221mg [Erythranthe guttata]
SMil_00011542-augustus-gene-0.17	17.0127	656	7.58392	298.5	0.00725734	-1.12807	down	Molecular Function: Rho guanyl-nucleotide exchange factor activity (GO:0005089);;	--		SMLII [Salvia miltiorrhiza]
SMil_00011538-augustus-gene-0.21	64.4263	1035.5	18.4076	356.5	0.000978481	-1.52893	down	--	--		PREDICTED: midasin [Sesamum indicum]
SMil_00011527-augustus-gene-0.18	0.927233	83	2.33927	256.5	0.00316777	1.63297	up	Biological Process: metabolic process (GO:0008152);; Molecular Function: hydrolase activity, acting on glycosyl bonds (GO:0016798);;	--		PREDICTED: RAB6A-GEF complex partner protein 1 [Sesamum indicum]
SMil_00011496-augustus-gene-0.30	41.2815	968	183.168	4404.5	7.94554e-09	2.19507	up	Molecular Function: binding (GO:0005488);;	K09422|4.64734e-86|sly:101251314|myb-related protein 330-like; K09422 myb proto-oncogene protein, plant (A)		F-box and associated interaction domains-containing protein, putative isoform 1 [Theobroma cacao]
SMil_00011472-augustus-gene-0.21	36.7546	957	9.93734	274.5	1.53489e-05	-1.79525	down	--	--		hypothetical protein MIMGU_mgv1a006923mg [Erythranthe guttata]
SMil_00011435-processed-gene-0.12	5.45805	71.5	24.5449	313.5	2.48976e-05	2.14052	up	Molecular Function: catechol oxidase activity (GO:0004097);; Molecular Function: metal ion binding (GO:0046872);; Biological Process: oxidation-reduction process (GO:0055114);;	--		PREDICTED: homeobox protein knotted-1-like LET12 isoform X1 [Sesamum indicum]
SMil_00011425-augustus-gene-0.29	104.73	700.5	22.6974	194	2.84726e-06	-1.84472	down	--	--		hypothetical protein MIMGU_mgv1a004651mg [Erythranthe guttata]
SMil_00011423-augustus-gene-0.27	0.252093	4.5	12.7877	256	0.00145228	5.83551	up	--	K04730|2.089e-74|sot:102603316|probable LRR receptor-like serine/threonine-protein kinase At3g47570-like; K04730 interleukin-1 receptor-associated kinase 1 [EC:2.7.11.1] (A)		PREDICTED: pentatricopeptide repeat-containing protein At3g09650, chloroplastic [Sesamum indicum]
SMil_00011394-augustus-gene-0.25	121.214	3512.5	292.089	9978.5	0.000589921	1.5143	up	Molecular Function: 3-phosphoshikimate 1-carboxyvinyltransferase activity (GO:0003866);; Biological Process: aromatic amino acid family biosynthetic process (GO:0009073);; Biological Process: chorismate biosynthetic process (GO:0009423);; Cellular Component: chloroplast (GO:0009507);; Biological Process: response to herbicide (GO:0009635);;	K00800|0|sly:101265440|3-phosphoshikimate 1-carboxyvinyltransferase 2; K00800 3-phosphoshikimate 1-carboxyvinyltransferase [EC:2.5.1.19] (A)		Pyruvate decarboxylase isozyme 2 [Aegilops tauschii]
SMil_00011376-augustus-gene-0.13	27.2729	833	112.981	3453	3.67339e-08	2.06034	up	--	--		PREDICTED: putative pentatricopeptide repeat-containing protein At1g68930 [Sesamum indicum]
SMil_00011375-augustus-gene-0.18	0.845021	45.5	3.50303	163.5	0.00639418	1.85557	up	--	--		PREDICTED: uncharacterized protein LOC105163317 [Sesamum indicum]
SMil_00011329-processed-gene-0.4	2.77049	25.5	0	0	0.00556457	#NAME?	down	--	--		PREDICTED: PHD finger protein MALE STERILITY 1 [Sesamum indicum]
SMil_00011312-processed-gene-0.3	0.143043	2	3.10607	47	0.000926048	4.55831	up	--	--		PREDICTED: BTB/POZ domain-containing protein DOT3 [Sesamum indicum]
SMil_00011304-augustus-gene-0.21	2.87971	47	17.3773	284.5	1.20447e-06	2.60587	up	--	--		PREDICTED: mitochondrial substrate carrier family protein ucpB [Sesamum indicum]
SMil_00011290-augustus-gene-0.25	0.206334	1.5	11.1221	129.5	8.60029e-11	6.44596	up	Cellular Component: integral component of membrane (GO:0016021);;	--		PREDICTED: alanine--glyoxylate aminotransferase 2 homolog 3, mitochondrial-like [Sesamum indicum]
SMil_00011233-augustus-gene-0.15	3.84687	40	16.0728	175	0.00115454	2.13497	up	--	--		PREDICTED: uncharacterized protein LOC103710465 isoform X1 [Phoenix dactylifera]
SMil_00011227-augustus-gene-0.24	2.88393	39	11.7799	162	0.00247273	2.06288	up	Cellular Component: plasma membrane (GO:0005886);; Biological Process: carbohydrate transport (GO:0008643);; Cellular Component: integral component of membrane (GO:0016021);;	K15382|2.48037e-123|sly:101246599|bidirectional sugar transporter SWEET2a-like; K15382 solute carrier family 50 (sugar transporter) (A)		MYB-related transcription factor [Salvia miltiorrhiza]
SMil_00011225-augustus-gene-0.22	0.568424	2	6.96469	65	2.83324e-05	5.0324	up	Molecular Function: dimethylallyltranstransferase activity (GO:0004161);; Cellular Component: chloroplast envelope (GO:0009941);; Biological Process: plastoquinone biosynthetic process (GO:0010236);; Molecular Function: homogentisate farnesyltransferase activity (GO:0010355);; Molecular Function: homogentisate geranylgeranyltransferase activity (GO:0010356);; Molecular Function: homogentisate sol…	--		PREDICTED: pentatricopeptide repeat-containing protein At3g59040 [Sesamum indicum]
SMil_00011221-processed-gene-0.12	2361.35	213	0	0	1.25196e-19	#NAME?	down	Molecular Function: carbonate dehydratase activity (GO:0004089);; Molecular Function: zinc ion binding (GO:0008270);; Cellular Component: chloroplast stroma (GO:0009570);; Biological Process: carbon utilization (GO:0015976);;	K01673|1.36435e-24|sot:102591490|carbonic anhydrase, chloroplastic-like; K01673 carbonic anhydrase [EC:4.2.1.1] (A)		PREDICTED: uncharacterized protein LOC105174809 [Sesamum indicum]
SMil_00011206-augustus-gene-0.22	5.57488	115	29.813	628	1.33124e-09	2.45786	up	--	K00059|4.57912e-135|cit:102615814|short-chain type dehydrogenase/reductase-like; K00059 3-oxoacyl-[acyl-carrier protein] reductase [EC:1.1.1.100] (A)		PREDICTED: uncharacterized protein LOC105170537 [Sesamum indicum]
SMil_00011176-augustus-gene-0.14	0.717807	7.5	14.9003	187.5	0.000326515	4.65848	up	--	--		--
SMil_00011147-augustus-gene-0.12	11.2065	314	44.8729	1391.5	2.2936e-09	2.15584	up	--	--		PREDICTED: pentatricopeptide repeat-containing protein At4g30825, chloroplastic [Sesamum indicum]
SMil_00011128-processed-gene-0.4	77.9758	1205.5	28.0351	450	0.000169262	-1.41221	down	Cellular Component: nucleus (GO:0005634);; Biological Process: regulation of transcription, DNA-templated (GO:0006355);; Biological Process: auxin-activated signaling pathway (GO:0009734);; Molecular Function: protein dimerization activity (GO:0046983);;	K14484|3.11535e-79|pvu:PHAVU_007G176700g|hypothetical protein; K14484 auxin-responsive protein IAA (A)		hypothetical protein MIMGU_mgv1a014477mg [Erythranthe guttata]
SMil_00011125-augustus-gene-0.25	28.808	688	11.2011	275.5	0.00123182	-1.31186	down	Molecular Function: alditol:NADP+ 1-oxidoreductase activity (GO:0004032);; Cellular Component: chloroplast stroma (GO:0009570);; Cellular Component: chloroplast envelope (GO:0009941);; Biological Process: isopentenyl diphosphate biosynthetic process, methylerythritol 4-phosphate pathway (GO:0019288);; Biological Process: oxidation-reduction process (GO:0055114);;	--		PREDICTED: protein NRT1/ PTR FAMILY 5.10-like [Sesamum indicum]
SMil_00011111-augustus-gene-0.23	68.4801	2538.5	25.1105	909.5	0.000106382	-1.47473	down	Molecular Function: sucrose alpha-glucosidase activity (GO:0004575);; Cellular Component: vacuole (GO:0005773);; Biological Process: carbohydrate metabolic process (GO:0005975);;	K01193|0|sly:543992|AI, TAI, TIV1; acid invertase; K01193 beta-fructofuranosidase [EC:3.2.1.26] (A)		PREDICTED: protein NRT1/ PTR FAMILY 5.6-like [Sesamum indicum]
SMil_00011103-processed-gene-0.10	46.9799	534	14.7613	169.5	9.42727e-05	-1.64534	down	--	K00799|1.81498e-66|pper:PRUPE_ppa011383mg|hypothetical protein; K00799 glutathione S-transferase [EC:2.5.1.18] (A)		PREDICTED: tropinone reductase 1-like [Sesamum indicum]
SMil_00011088-augustus-gene-0.23	0.532098	20	6.93653	264	0.000339478	3.72919	up	Molecular Function: magnesium ion binding (GO:0000287);; Molecular Function: catalytic activity (GO:0003824);; Biological Process: metabolic process (GO:0008152);; Molecular Function: thiamine pyrophosphate binding (GO:0030976);;	K01568|3.80861e-108|tcc:TCM_029740|Pyruvate decarboxylase-2 isoform 1; K01568 pyruvate decarboxylase [EC:4.1.1.1] (A)		PREDICTED: solute carrier family 35 member F2-like isoform X2 [Solanum tuberosum]
SMil_00011083-processed-gene-0.14	15.5198	377.5	37.0538	867	0.00233773	1.20799	up	--	--		PREDICTED: geraniol synthase, chloroplastic-like [Sesamum indicum]
SMil_00011076-augustus-gene-0.15	13.2199	136.5	0.333547	4	3.87689e-09	-5.07976	down	--	--		PREDICTED: crocetin glucosyltransferase, chloroplastic-like [Sesamum indicum]
SMil_00011037-augustus-gene-0.21	8.13254	91	0.260682	2	0.00964575	-5.50251	down	--	K09422|9.34297e-83|cam:101489458|transcription factor MYB48-like; K09422 myb proto-oncogene protein, plant (A)		PREDICTED: uncharacterized protein LOC105156652 [Sesamum indicum]
SMil_00011032-augustus-gene-0.25	1.55081	14	6.6835	78	0.00920893	2.48317	up	--	--		PREDICTED: uncharacterized protein LOC104808371 [Tarenaya hassleriana]
SMil_00011024-augustus-gene-0.28	92.9304	1695	902.818	17063	0.00113838	3.34372	up	Molecular Function: catalytic activity (GO:0003824);; Biological Process: nucleoside metabolic process (GO:0009116);;	--		--
SMil_00011023-augustus-gene-0.23	8.01598	226.5	2.4943	70.5	0.0042895	-1.67927	down	--	K14638|0|sot:102599989|probable peptide transporter At1g52190-like; K14638 solute carrier family 15 (peptide/histidine transporter), member 3/4 (A)		--
SMil_00010990-augustus-gene-0.23	2.16201	175.5	0.594203	51	0.00721938	-1.77776	down	--	K11644|0|pmum:103321456|paired amphipathic helix protein Sin3-like 4; K11644 paired amphipathic helix protein Sin3a (A)		hypothetical protein F775_08322 [Aegilops tauschii]
SMil_00010988-augustus-gene-0.21	15.1971	1157	6.95465	555.5	0.008308	-1.05211	down	Molecular Function: nucleic acid binding (GO:0003676);; Molecular Function: RNA helicase activity (GO:0003724);; Molecular Function: ATP binding (GO:0005524);; Molecular Function: ATP-dependent helicase activity (GO:0008026);; Cellular Component: chloroplast stroma (GO:0009570);; Biological Process: embryo development ending in seed dormancy (GO:0009793);; Cellular Component: cytoplasmic stress g…	--		PREDICTED: transcription repressor MYB5-like [Sesamum indicum]
SMil_00010976-augustus-gene-0.18	140.571	1340.5	52.8749	504	0.000180085	-1.40197	down	Biological Process: syncytium formation (GO:0006949);; Biological Process: inflammatory response (GO:0006954);; Biological Process: response to other organism (GO:0051707);;	--		Os03g0608600 [Oryza sativa Japonica Group]
SMil_00010974-processed-gene-0.4	2.29714	134	6.82047	409	0.00244969	1.61426	up	Molecular Function: ATP binding (GO:0005524);; Biological Process: ATP catabolic process (GO:0006200);; Biological Process: ATP biosynthetic process (GO:0006754);; Biological Process: cation transport (GO:0006812);; Cellular Component: integral component of membrane (GO:0016021);; Molecular Function: cation-transporting ATPase activity (GO:0019829);; Molecular Function: metal ion binding (GO:0046…	K01535|0|cmo:103494252|plasma membrane ATPase 4-like; K01535 H+-transporting ATPase [EC:3.6.3.6] (A)		PREDICTED: protein fluG [Sesamum indicum]
SMil_00010967-augustus-gene-0.22	29.2347	1128.5	11.572	436.5	0.000325343	-1.36245	down	Molecular Function: aminopeptidase activity (GO:0004177);; Cellular Component: cytoplasm (GO:0005737);; Biological Process: proteolysis (GO:0006508);; Molecular Function: metalloexopeptidase activity (GO:0008235);; Molecular Function: manganese ion binding (GO:0030145);;	K01255|0|vvi:100250183|leucine aminopeptidase 1; K01255 leucyl aminopeptidase [EC:3.4.11.1] (A)		PREDICTED: exosome complex component RRP4 [Sesamum indicum]
SMil_00010963-augustus-gene-0.23	1.08177	29.5	15.0051	424.5	3.55589e-09	3.85865	up	Cellular Component: membrane (GO:0016020);; Biological Process: organic substance transport (GO:0071702);; Biological Process: nitrogen compound transport (GO:0071705);;	--		PREDICTED: probable xyloglucan endotransglucosylase/hydrolase protein 8 [Sesamum indicum]
SMil_00010948-augustus-gene-0.19	11.9462	146	1.76943	22.5	0.000202956	-2.69188	down	Molecular Function: ATP binding (GO:0005524);;	K14399|1.12047e-98|csv:101211613|protein CLP1 homolog; K14399 polyribonucleotide 5'-hydroxyl-kinase [EC:2.7.1.78] (A)		PREDICTED: uncharacterized protein LOC105166414 [Sesamum indicum]
SMil_00010935-augustus-gene-0.21	18.3357	381.5	0.510769	10.5	4.42637e-20	-5.17169	down	Biological Process: carbohydrate metabolic process (GO:0005975);; Molecular Function: isomerase activity (GO:0016853);; Molecular Function: carbohydrate binding (GO:0030246);;	K01792|9.8613e-169|atr:s00049p00211910|AMTR_s00049p00211910; hypothetical protein; K01792 glucose-6-phosphate 1-epimerase [EC:5.1.3.15] (A)		PREDICTED: acyl-coenzyme A oxidase 3, peroxisomal-like [Sesamum indicum]
SMil_00010933-augustus-gene-0.27	8.87311	198.5	1.10651	25.5	3.81261e-06	-2.94826	down	Biological Process: cell wall organization or biogenesis (GO:0071554);;	--		hypothetical protein MIMGU_mgv1a007141mg [Erythranthe guttata]
SMil_00010921-augustus-gene-0.26	59.4963	1329	26.8018	612	0.00447926	-1.11034	down	--	K12462|1.26066e-110|sot:102596240|rho GDP-dissociation inhibitor 1-like; K12462 Rho GDP-dissociation inhibitor (A)		PREDICTED: protein NSP-INTERACTING KINASE 2 [Sesamum indicum]
SMil_00010919-augustus-gene-0.23	0	0	6.3292	73	3.28965e-08	Inf	up	--	--		PREDICTED: 60S ribosomal protein L28-1-like [Sesamum indicum]
SMil_00010881-augustus-gene-0.17	59.6844	1315.5	25.1127	595	0.00350114	-1.13564	down	Cellular Component: cytosol (GO:0005829);; Biological Process: cytokinin-activated signaling pathway (GO:0009736);;	--		PREDICTED: selenium-binding protein 2-like, partial [Sesamum indicum]
SMil_00010879-processed-gene-0.4	3.52948e-22	0	1.99019	40.5	0.0059667	Inf	up	Molecular Function: zinc ion binding (GO:0008270);;	--		PREDICTED: uncharacterized protein LOC104903162 [Beta vulgaris subsp. vulgaris]
SMil_00010869-augustus-gene-0.16	17.7788	345.5	6.65804	92.5	0.000104756	-1.89154	down	Cellular Component: intracellular (GO:0005622);; Biological Process: regulation of transcription, DNA-templated (GO:0006355);; Biological Process: signal transduction (GO:0007165);; Biological Process: cellular component organization (GO:0016043);; Biological Process: regulation of defense response (GO:0031347);; Biological Process: developmental process (GO:0032502);; Biological Process: innate …	--		PREDICTED: methyltransferase-like protein 6 isoform X3 [Sesamum indicum]
SMil_00010790-augustus-gene-0.19	2.10135	109	0	0	2.30724e-11	#NAME?	down	Biological Process: signal transduction (GO:0007165);; Biological Process: biosynthetic process (GO:0009058);; Biological Process: posttranscriptional gene silencing (GO:0016441);; Molecular Function: nucleotidyltransferase activity (GO:0016779);; Biological Process: regulation of cellular metabolic process (GO:0031323);; Biological Process: regulation of defense response (GO:0031347);; Biologica…	K11699|0|sot:102578970|RNA-dependent RNA polymerase 1-like; K11699 RNA-dependent RNA polymerase [EC:2.7.7.48] (A)		--
SMil_00010785-processed-gene-0.9	8.72646	179.5	1.56392	32	0.000156429	-2.48307	down	--	K15356|3.20939e-43|cit:102609418|GDP-mannose transporter GONST1-like; K15356 GDP-mannose transporter (A)		unnamed protein product [Coffea canephora]
SMil_00010763-processed-gene-0.12	1009.76	1522	95.6316	163	1.35323e-18	-3.21144	down	--	--		PREDICTED: DNA ligase 1 isoform X1 [Sesamum indicum]
SMil_00010737-augustus-gene-0.22	61.0809	557	36.2981	152	8.87518e-05	-1.86831	down	--	--		unnamed protein product [Coffea canephora]
SMil_00010724-processed-gene-0.5	0.957713	19	24.7669	461.5	4.30389e-20	4.60927	up	--	--		PREDICTED: putative receptor-like protein kinase At4g00960 [Sesamum indicum]
SMil_00010676-augustus-gene-0.25	4.93643	68	15.2336	209	0.00756545	1.62727	up	--	--		hypothetical protein JCGZ_00233 [Jatropha curcas]
SMil_00010641-augustus-gene-0.16	15.9913	751.5	1.67007	77	2.26478e-10	-3.27789	down	Biological Process: metabolic process (GO:0008152);; Biological Process: cellular process (GO:0009987);; Molecular Function: kinase activity (GO:0016301);;	--		PREDICTED: probable anion transporter 3, chloroplastic [Nicotiana sylvestris]
SMil_00010626-augustus-gene-0.18	5.50394	183	13.5949	610	1.75251e-05	1.74391	up	--	--		PREDICTED: putative formamidase C869.04 isoform X2 [Sesamum indicum]
SMil_00010622-processed-gene-0.8	97.5137	78	8.6025	7.5	0.00183481	-3.36785	down	--	--		PREDICTED: U3 small nucleolar RNA-associated protein 14 homolog A [Sesamum indicum]
SMil_00010617-augustus-gene-0.18	26.4241	743	11.2723	322.5	0.00323741	-1.19809	down	Cellular Component: proteasome complex (GO:0000502);; Molecular Function: ATP binding (GO:0005524);; Cellular Component: nucleus (GO:0005634);; Cellular Component: cytoplasm (GO:0005737);; Biological Process: proteolysis (GO:0006508);; Molecular Function: peptidase activity (GO:0008233);; Molecular Function: microtubule-severing ATPase activity (GO:0008568);; Biological Process: protein catabolic…	K03063|0|cit:102623670|26S protease regulatory subunit 6B homolog; K03063 26S proteasome regulatory subunit T3 (A)		--
SMil_00010600-augustus-gene-0.26	8.53438	402	1.97193	94.5	6.60681e-06	-2.08308	down	--	--		cytochrome P450 CYP71AU52 [Salvia miltiorrhiza]
SMil_00010597-augustus-gene-0.20	54.3301	1364	15.6534	405	1.82218e-06	-1.74495	down	Biological Process: maltose metabolic process (GO:0000023);; Molecular Function: GTP binding (GO:0005525);; Biological Process: phosphatidylglycerol biosynthetic process (GO:0006655);; Biological Process: chloroplast relocation (GO:0009902);; Biological Process: thylakoid membrane organization (GO:0010027);; Biological Process: starch biosynthetic process (GO:0019252);; Biological Process: isopen…	--		PREDICTED: shikimate O-hydroxycinnamoyltransferase-like [Sesamum indicum]
SMil_00010559-augustus-gene-0.20	6.54253	169.5	1.65219	41	0.00230616	-2.03528	down	--	--		hypothetical protein MIMGU_mgv1a022245mg [Erythranthe guttata]
SMil_00010537-augustus-gene-0.19	14.3701	439.5	1.51788	48	0.000133859	-3.19225	down	Molecular Function: magnesium ion binding (GO:0000287);; Cellular Component: cytosol (GO:0005829);; Biological Process: terpenoid biosynthetic process (GO:0016114);; Molecular Function: germacrene-A synthase activity (GO:0034005);; Biological Process: farnesyl diphosphate metabolic process (GO:0045338);; Biological Process: sesquiterpene biosynthetic process (GO:0051762);;	--		PREDICTED: uncharacterized protein LOC105167386 [Sesamum indicum]
SMil_00010530-augustus-gene-0.24	8.51868	410.5	3.41693	165.5	0.00533487	-1.30266	down	Molecular Function: serine-type endopeptidase activity (GO:0004252);; Biological Process: proteolysis (GO:0006508);; Biological Process: glucosinolate biosynthetic process (GO:0019761);; Molecular Function: identical protein binding (GO:0042802);; Biological Process: negative regulation of catalytic activity (GO:0043086);;	--		hypothetical protein MIMGU_mgv1a003465mg [Erythranthe guttata]
SMil_00010522-processed-gene-0.8	2.16233	25.5	0	0	0.00554609	#NAME?	down	--	--		Histone-lysine N-methyltransferase MLL4 [Morus notabilis]
SMil_00010520-processed-gene-0.9	44.0204	537.5	11.4632	135	2.26402e-06	-1.98283	down	--	--		PREDICTED: 3-phosphoshikimate 1-carboxyvinyltransferase 2 [Sesamum indicum]
SMil_00010475-processed-gene-0.1	196.435	10796.5	24.1581	1305.5	0.0010434	-3.04672	down	Molecular Function: iron ion binding (GO:0005506);; Molecular Function: electron carrier activity (GO:0009055);; Molecular Function: nitrate reductase (NADH) activity (GO:0009703);; Molecular Function: heme binding (GO:0020037);; Molecular Function: molybdenum ion binding (GO:0030151);; Biological Process: nitrate assimilation (GO:0042128);; Molecular Function: molybdopterin cofactor binding (GO:…	K10534|0|csv:101219000|NR2; nitrate reductase [NADH]-like; K10534 nitrate reductase (NAD(P)H) [EC:1.7.1.1 1.7.1.2 1.7.1.3] (A)		PREDICTED: uncharacterized protein LOC105167682 [Sesamum indicum]
SMil_00010469-processed-gene-0.15	2.31086	36	8.47898	138	0.0084292	1.94836	up	Molecular Function: binding (GO:0005488);; Molecular Function: oxidoreductase activity (GO:0016491);;	--		unnamed protein product [Coffea canephora]
SMil_00010454-augustus-gene-0.13	33.6548	1701.5	12.2396	669.5	0.000389078	-1.33794	down	Molecular Function: alpha-amylase activity (GO:0004556);; Biological Process: starch catabolic process (GO:0005983);; Cellular Component: chloroplast starch grain (GO:0009569);; Cellular Component: chloroplast stroma (GO:0009570);; Biological Process: plant-type cell wall organization (GO:0009664);; Molecular Function: isoamylase activity (GO:0019156);; Biological Process: starch biosynthetic pro…	K01214|0|pmum:103319576|isoamylase 3, chloroplastic; K01214 isoamylase [EC:3.2.1.68] (A)		hypothetical protein MIMGU_mgv1a019841mg [Erythranthe guttata]
SMil_00010431-augustus-gene-0.30	14.0549	205.5	3.39763	51.5	0.00114546	-1.98901	down	Molecular Function: microtubule motor activity (GO:0003777);; Cellular Component: microtubule associated complex (GO:0005875);; Biological Process: microtubule-based process (GO:0007017);; Molecular Function: hydrolase activity, acting on ester bonds (GO:0016788);;	K10418|9.20465e-27|rcu:RCOM_0221220|axonemal dynein light chain, putative; K10418 dynein light chain LC8-type (A)		--
SMil_00010425-augustus-gene-0.26	4.5172	162.5	0.43941	15.5	2.12711e-06	-3.38888	down	Molecular Function: protein kinase activity (GO:0004672);; Molecular Function: binding (GO:0005488);; Biological Process: cellular process (GO:0009987);;	--		--
SMil_00010421-augustus-gene-0.31	0.172468	3.5	2.76986	88.5	3.6583e-06	4.66411	up	Molecular Function: oxidoreductase activity (GO:0016491);; Molecular Function: metal ion binding (GO:0046872);;	--		thionin [Salvia miltiorrhiza]
SMil_00010378-augustus-gene-0.14	69.5546	1980	16.3909	508	6.39389e-08	-1.95382	down	Molecular Function: hydrolase activity, hydrolyzing O-glycosyl compounds (GO:0004553);; Biological Process: cellular glucan metabolic process (GO:0006073);; Cellular Component: plant-type cell wall (GO:0009505);; Cellular Component: chloroplast (GO:0009507);; Biological Process: response to mechanical stimulus (GO:0009612);; Biological Process: response to low light intensity stimulus (GO:0009645…	K08235|0|cit:102613907|probable xyloglucan endotransglucosylase/hydrolase protein 5-like; K08235 xyloglucan:xyloglucosyl transferase [EC:2.4.1.207] (A)		PREDICTED: 60S ribosomal protein L26-1-like [Nicotiana tomentosiformis]
SMil_00010309-augustus-gene-0.29	0.494631	9	5.50212	119	6.75518e-06	3.73243	up	--	--		phenylcoumaran benzylic ether reductase-like protein [Salvia fruticosa]
SMil_00010305-augustus-gene-0.21	0.105207	3.5	1.30647	53.5	0.00131115	3.93871	up	--	--		rosmarinic acid synthase [Salvia miltiorrhiza]
SMil_00010285-processed-gene-0.2	0	0	9.83194	38.5	0.00267379	Inf	up	--	--		PREDICTED: putative disease resistance protein At1g50180 [Sesamum indicum]
SMil_00010239-processed-gene-0.16	3.66725	133	0.641443	24	0.00102422	-2.45968	down	--	K10268|0|sly:101265808|F-box protein At5g51370-like; K10268 F-box and leucine-rich repeat protein 2/20 (A)		PREDICTED: ATP-dependent 6-phosphofructokinase 6 [Sesamum indicum]
SMil_00010216-augustus-gene-0.25	19.9635	1144	2.74606	166	2.54568e-07	-2.77975	down	--	K05288|0|sbi:SORBI_03g009620|SORBIDRAFT_03g009620, Sb03g009620; hypothetical protein; K05288 phosphatidylinositol glycan, class O (A)		--
SMil_00010213-augustus-gene-0.20	8.04045	212	0	0	1.45608e-19	#NAME?	down	--	--		--
SMil_00010211-augustus-gene-0.18	57.8054	1553	15.7262	443	0.000262647	-1.80482	down	--	K15407|0|vvi:100267045|queuine tRNA-ribosyltransferase subunit QTRTD1 homolog; K15407 queuine tRNA-ribosyltransferase subunit QTRTD1 [EC:2.4.2.29] (A)		PREDICTED: putative disease resistance protein RGA3 [Sesamum indicum]
SMil_00010175-augustus-gene-0.20	0.797907	7	7.33372	57	0.00736029	3.02959	up	--	--		stearoyl-acyl carrier protein desaturase, partial [Sesamum radiatum]
SMil_00010075-augustus-gene-0.22	29.6143	816.5	11.7227	347	0.00211264	-1.22674	down	Biological Process: pseudouridine synthesis (GO:0001522);; Molecular Function: RNA binding (GO:0003723);; Molecular Function: pseudouridine synthase activity (GO:0009982);;	--		PREDICTED: putative quinone-oxidoreductase homolog, chloroplastic [Sesamum indicum]
SMil_00010046-augustus-gene-0.23	3.85865	74	0.174613	3.5	4.37134e-05	-4.39007	down	--	K14484|1.19677e-54|pop:POPTR_0010s12990g|POPTRDRAFT_884759; hypothetical protein; K14484 auxin-responsive protein IAA (A)		PREDICTED: mitochondrial ribosome-associated GTPase 1 [Sesamum indicum]
SMil_00010035-augustus-gene-0.12	52.3615	1563.5	137.717	4437.5	0.000144462	1.51285	up	--	K14648|0|pmum:103328872|poly(U)-specific endoribonuclease-B; K14648 poly(U)-specific endoribonuclease [EC:3.1.-.-] (A)		PREDICTED: putative ribosomal RNA methyltransferase NOP2-like isoform X2 [Cicer arietinum]
SMil_00010034-processed-gene-0.2	1.07258	263.5	2.61839	653.5	0.00130226	1.31672	up	--	--		PREDICTED: uncharacterized protein At4g13200, chloroplastic-like [Sesamum indicum]
SMil_00010025-augustus-gene-0.26	22.7086	1404	4.82306	318.5	3.41453e-09	-2.13161	down	Molecular Function: transporter activity (GO:0005215);;	K05387|0|sot:102604448|glutamate receptor 2.8-like; K05387 glutamate receptor, ionotropic, plant (A)		PREDICTED: probable F-box protein At1g60180 [Sesamum indicum]
SMil_00009982-augustus-gene-0.23	0.307275	8.5	3.73638	118	5.36321e-06	3.80275	up	Molecular Function: hydrolase activity (GO:0016787);;	K11592|2.29537e-135|sot:102601788|dicer-like protein 4-like; K11592 endoribonuclease Dicer [EC:3.1.26.-] (A)		hypothetical protein MIMGU_mgv1a018989mg [Erythranthe guttata]
SMil_00009965-augustus-gene-0.12	1.5428	28.5	0	0	0.00232706	#NAME?	down	--	--		PREDICTED: replication protein A 70 kDa DNA-binding subunit A-like [Nicotiana sylvestris]
SMil_00009956-augustus-gene-0.21	2.30085	68.5	9.63205	277.5	0.000146494	2.02928	up	Biological Process: glycolipid biosynthetic process (GO:0009247);; Molecular Function: transferase activity, transferring hexosyl groups (GO:0016758);; Molecular Function: carbohydrate binding (GO:0030246);; Biological Process: lipid glycosylation (GO:0030259);;	K03715|0|sot:102600922|monogalactosyldiacylglycerol synthase 2, chloroplastic-like; K03715 1,2-diacylglycerol 3-beta-galactosyltransferase [EC:2.4.1.46] (A)		--
SMil_00009934-augustus-gene-0.27	160.542	3110	74.3407	1457	0.00861445	-1.08383	down	Biological Process: protein peptidyl-prolyl isomerization (GO:0000413);; Molecular Function: peptidyl-prolyl cis-trans isomerase activity (GO:0003755);; Biological Process: protein folding (GO:0006457);; Cellular Component: chloroplast (GO:0009507);; Cellular Component: thylakoid lumen (GO:0031977);;	K03768|2.98555e-137|sot:102592388|peptidyl-prolyl cis-trans isomerase B-like; K03768 peptidyl-prolyl cis-trans isomerase B (cyclophilin B) [EC:5.2.1.8] (A)		PREDICTED: probable alpha,alpha-trehalose-phosphate synthase [UDP-forming] 11 [Sesamum indicum]
SMil_00009920-processed-gene-0.21	1438.69	25009.5	5642.66	88060	0.00372346	1.82708	up	Molecular Function: chitinase activity (GO:0004568);; Biological Process: chitin catabolic process (GO:0006032);; Biological Process: defense response to fungus (GO:0050832);;	K01183|1.57395e-100|gmx:100815291|acidic endochitinase-like; K01183 chitinase [EC:3.2.1.14] (A)		PREDICTED: phosphoribulokinase, chloroplastic-like [Populus euphratica]
SMil_00009916-augustus-gene-0.23	1.1885	31	4.35719	140	0.00274666	2.18346	up	Biological Process: cellular process (GO:0009987);;	--		PREDICTED: F-box/FBD/LRR-repeat protein At1g13570-like [Sesamum indicum]
SMil_00009913-augustus-gene-0.20	0.884394	38	2.95378	141	0.00909103	1.90101	up	Molecular Function: DNA binding (GO:0003677);; Molecular Function: ATP binding (GO:0005524);; Biological Process: DNA replication (GO:0006260);; Molecular Function: nucleoside-triphosphatase activity (GO:0017111);;	K10738|0|sly:101267855|probable DNA helicase MCM9; K10738 DNA helicase MCM9 [EC:3.6.4.12] (A)		PREDICTED: splicing factor 3B subunit 2 [Sesamum indicum]
SMil_00009906-augustus-gene-0.22	9.76082	261.5	32.2249	760	7.71804e-05	1.54566	up	--	--		--
SMil_00009896-processed-gene-0.17	866.809	15352.5	168.448	2511	2.59098e-09	-2.6004	down	Cellular Component: extracellular region (GO:0005576);; Biological Process: plant-type cell wall organization (GO:0009664);; Cellular Component: membrane (GO:0016020);;	--		PREDICTED: type 1 phosphatases regulator ypi1 [Sesamum indicum]
SMil_00009893-processed-gene-0.15	155.024	6037	60.0942	2524	0.00349752	-1.24787	down	--	--		hypothetical protein MIMGU_mgv1a012845mg [Erythranthe guttata]
SMil_00009852-augustus-gene-0.21	5.9146	106	11.0511	289.5	0.00594391	1.4579	up	--	--		PREDICTED: cytochrome P450 CYP736A12-like [Sesamum indicum]
SMil_00009831-augustus-gene-0.33	0	0	0.900694	32	0.000850981	Inf	up	Biological Process: tryptophan biosynthetic process (GO:0000162);; Molecular Function: tryptophan synthase activity (GO:0004834);; Molecular Function: pyridoxal phosphate binding (GO:0030170);; Molecular Function: 2-alkenal reductase [NAD(P)] activity (GO:0032440);; Biological Process: oxidation-reduction process (GO:0055114);;	K01696|0|tcc:TCM_030179|Pyridoxal-5\'-phosphate-dependent enzyme family protein isoform 1; K01696 tryptophan synthase beta chain [EC:4.2.1.20] (A)		PREDICTED: uncharacterized protein LOC105158293 isoform X3 [Sesamum indicum]
SMil_00009819-augustus-gene-0.30	149.529	1650	68.6371	764	0.00488758	-1.10346	down	Cellular Component: chloroplast (GO:0009507);; Biological Process: cellular macromolecule metabolic process (GO:0044260);; Biological Process: cellular carbohydrate metabolic process (GO:0044262);; Biological Process: single-organism carbohydrate metabolic process (GO:0044723);;	--		--
SMil_00009722-augustus-gene-0.24	0.2237	4.5	6.46743	150	8.53208e-10	5.07131	up	Biological Process: polysaccharide biosynthetic process (GO:0000271);; Molecular Function: actin binding (GO:0003779);; Cellular Component: cytosol (GO:0005829);; Biological Process: glucose catabolic process (GO:0006007);; Biological Process: multidimensional cell growth (GO:0009825);; Biological Process: cell tip growth (GO:0009932);; Biological Process: regulation of hormone levels (GO:0010817…	K17261|0|tcc:TCM_006898|Cyclase associated protein 1, 1,CAP1; K17261 adenylyl cyclase-associated protein (A)		PREDICTED: remorin-like [Sesamum indicum]
SMil_00009721-augustus-gene-0.16	7.459	84	1.42229	15.5	0.00986237	-2.43246	down	Biological Process: DNA replication (GO:0006260);; Biological Process: chromatin silencing (GO:0006342);; Biological Process: cell cycle process (GO:0022402);; Biological Process: gene silencing by RNA (GO:0031047);; Biological Process: histone lysine methylation (GO:0034968);; Biological Process: floral whorl development (GO:0048438);; Biological Process: floral organ formation (GO:0048449);; Bi…	--		--
SMil_00009685-augustus-gene-0.20	7.44607	56.5	402.347	10410	0.00224886	7.54069	up	Molecular Function: hydrolase activity (GO:0016787);;	--		PREDICTED: probable inactive receptor kinase At4g23740 [Sesamum indicum]
SMil_00009676-augustus-gene-0.28	1.9218	28.5	0	0	0.00233482	#NAME?	down	Cellular Component: cytoplasm (GO:0005737);; Molecular Function: transferase activity (GO:0016740);;	K00599|4.0693e-109|pper:PRUPE_ppa009869mg|hypothetical protein; K00599 methyltransferase-like protein 6 [EC:2.1.1.-] (A)		hypothetical protein MIMGU_mgv1a023991mg [Erythranthe guttata]
SMil_00009669-augustus-gene-0.21	30.1985	201.5	99.3216	668	1.28999e-05	1.73861	up	Biological Process: metal ion transport (GO:0030001);; Molecular Function: metal ion binding (GO:0046872);;	K07213|4.49242e-29|sot:102580838|copper transport protein ATX1-like; K07213 copper chaperone (A)		hypothetical protein MIMGU_mgv1a022316mg [Erythranthe guttata]
SMil_00009663-augustus-gene-0.28	13.7057	365.5	3.52674	94.5	4.6703e-05	-1.94392	down	Biological Process: single-organism cellular process (GO:0044763);;	--		--
SMil_00009657-augustus-gene-0.21	86.8126	3111	39.9255	1452	0.00823569	-1.09139	down	Biological Process: sulfate assimilation (GO:0000103);; Molecular Function: sulfate adenylyltransferase (ATP) activity (GO:0004781);; Cellular Component: mitochondrion (GO:0005739);; Cellular Component: plasma membrane (GO:0005886);; Cellular Component: chloroplast stroma (GO:0009570);; Biological Process: response to cadmium ion (GO:0046686);;	K13811|0|fve:101302154|ATP sulfurylase 1, chloroplastic-like; K13811 3'-phosphoadenosine 5'-phosphosulfate synthase [EC:2.7.7.4 2.7.1.25] (A)		hypothetical protein MIMGU_mgv1a024130mg [Erythranthe guttata]
SMil_00009635-augustus-gene-0.29	62.8481	2067.5	7.86733	261	1.50747e-16	-2.97358	down	Molecular Function: polygalacturonase activity (GO:0004650);; Cellular Component: extracellular region (GO:0005576);; Biological Process: carbohydrate metabolic process (GO:0005975);;	--		hypothetical protein MIMGU_mgv1a013220mg [Erythranthe guttata]
SMil_00009622-processed-gene-0.8	41.2698	2435.5	14.9681	936	0.000345842	-1.3726	down	Molecular Function: aminoacyl-tRNA editing activity (GO:0002161);; Molecular Function: leucine-tRNA ligase activity (GO:0004823);; Molecular Function: ATP binding (GO:0005524);; Biological Process: leucyl-tRNA aminoacylation (GO:0006429);; Biological Process: regulation of translational fidelity (GO:0006450);;	K01869|0|tcc:TCM_030285|TRNA synthetase class I (I, L, M and V) family protein isoform 1; K01869 leucyl-tRNA synthetase [EC:6.1.1.4] (A)		--
SMil_00009616-augustus-gene-0.17	13.9965	250.5	4.43801	89.5	0.00901519	-1.47835	down	Cellular Component: plastid (GO:0009536);; Biological Process: macromolecule localization (GO:0033036);; Biological Process: single-organism transport (GO:0044765);; Biological Process: organic substance transport (GO:0071702);;	--		PREDICTED: putative late blight resistance protein homolog R1B-16 [Sesamum indicum]
SMil_00009612-augustus-gene-0.23	1.0031	53.5	0.06668	3	0.000878963	-4.14901	down	Biological Process: polysaccharide metabolic process (GO:0005976);; Biological Process: phosphate-containing compound metabolic process (GO:0006796);; Cellular Component: chloroplast (GO:0009507);; Biological Process: cellular component organization (GO:0016043);; Biological Process: organophosphate metabolic process (GO:0019637);; Biological Process: cellular biosynthetic process (GO:0044249);; …	--		hypothetical protein CISIN_1g040258mg [Citrus sinensis]
SMil_00009602-augustus-gene-0.31	1.57349	27	6.47038	115.5	0.00818118	2.10891	up	--	--		SMLII [Salvia miltiorrhiza]
SMil_00009574-augustus-gene-0.25	0.102673	3.5	1.24491	48.5	0.0030262	3.80214	up	--	K01187|4.18382e-165|sot:102581005|alpha-glucosidase-like; K01187 alpha-glucosidase [EC:3.2.1.20] (A)		hypothetical protein MIMGU_mgv1a001245mg [Erythranthe guttata]
SMil_00009556-augustus-gene-0.17	2.081	62	8.53403	250.5	0.000287397	2.02184	up	--	--		hypothetical protein MIMGU_mgv1a018989mg [Erythranthe guttata]
SMil_00009524-augustus-gene-0.23	0.630392	11.5	6.42319	95.5	0.000515074	3.06145	up	Molecular Function: protein serine/threonine kinase activity (GO:0004674);; Molecular Function: ATP binding (GO:0005524);; Biological Process: protein phosphorylation (GO:0006468);; Cellular Component: integral component of membrane (GO:0016021);;	--		MYB-related transcription factor [Salvia miltiorrhiza]
SMil_00009474-processed-gene-0.0	1.63421	64.5	11.7291	476	9.66575e-11	2.89051	up	Biological Process: microtubule cytoskeleton organization (GO:0000226);; Biological Process: multidimensional cell growth (GO:0009825);; Biological Process: guard mother cell cytokinesis (GO:0010235);; Cellular Component: Cul4-RING E3 ubiquitin ligase complex (GO:0080008);;	--		--
SMil_00009464-augustus-gene-0.23	0.995533	17	11.8042	210.5	1.65261e-08	3.63882	up	Molecular Function: hydrolase activity (GO:0016787);;	--		PREDICTED: phosphoglucan phosphatase LSF1, chloroplastic [Sesamum indicum]
SMil_00009453-augustus-gene-0.25	5.06831	81.5	0.707511	11.5	0.00280675	-2.81142	down	--	--		PREDICTED: uncharacterized protein LOC105163984 [Sesamum indicum]
SMil_00009447-augustus-gene-0.35	0.675609	4.5	13.0432	88.5	1.14262e-05	4.30563	up	--	--		--
SMil_00009441-augustus-gene-0.26	15.5062	545	42.0873	1396.5	0.000279965	1.36636	up	--	--		PREDICTED: uncharacterized protein LOC100266492 isoform X2 [Vitis vinifera]
SMil_00009411-augustus-gene-0.33	167.924	8169	58.9481	2957.5	0.000703834	-1.45812	down	Molecular Function: ATP binding (GO:0005524);; Biological Process: protein folding (GO:0006457);; Biological Process: response to stress (GO:0006950);; Cellular Component: chloroplast stroma (GO:0009570);; Molecular Function: 2-alkenal reductase [NAD(P)] activity (GO:0032440);; Molecular Function: unfolded protein binding (GO:0051082);; Biological Process: oxidation-reduction process (GO:0055114)…	--		PREDICTED: LOW QUALITY PROTEIN: probable leucine-rich repeat receptor-like protein kinase At1g35710 [Solanum lycopersicum]
SMil_00009386-processed-gene-0.13	19.3359	244	65.3371	844.5	2.37889e-06	1.79848	up	--	--		hypothetical protein MIMGU_mgv1a007144mg [Erythranthe guttata]
SMil_00009381-processed-gene-0.0	2.51765	44.5	11.3244	204	0.000324042	2.20278	up	Molecular Function: 1-acylglycerol-3-phosphate O-acyltransferase activity (GO:0003841);; Biological Process: phosphatidylglycerol biosynthetic process (GO:0006655);; Biological Process: flower development (GO:0009908);; Biological Process: cutin biosynthetic process (GO:0010143);; Biological Process: dephosphorylation (GO:0016311);; Molecular Function: phosphatase activity (GO:0016791);; Molecula…	K13508|0|vvi:100264832|glycerol-3-phosphate 2-O-acyltransferase 6; K13508 glycerol-3-phosphate acyltransferase [EC:2.3.1.15] (A)		--
SMil_00009374-augustus-gene-0.19	10.8449	431.5	4.10206	163	0.002209	-1.39536	down	Cellular Component: chloroplast (GO:0009507);; Cellular Component: intracellular organelle part (GO:0044446);;	--		hypothetical protein MIMGU_mgv1a011346mg [Erythranthe guttata]
SMil_00009363-augustus-gene-0.19	9.6473	319.5	28.7859	1006	9.11546e-06	1.66119	up	--	K03327|8.70338e-151|sot:102600472|MATE efflux family protein 9-like; K03327 multidrug resistance protein, MATE family (A)		--
SMil_00009346-augustus-gene-0.22	14.7411	306	30.8666	658	0.00821196	1.11348	up	Biological Process: protein transport (GO:0015031);;	K12198|1.13609e-61|pvu:PHAVU_007G137700g|hypothetical protein; K12198 charged multivesicular body protein 5 (A)		PREDICTED: 1-aminocyclopropane-1-carboxylate oxidase 1 [Sesamum indicum]
SMil_00009332-augustus-gene-0.19	13.7197	84	47.3419	299.5	0.000354795	1.84363	up	--	K11279|1.16e-06|osa:9269473|Os01g0711800; K11279 nucleosome assembly protein 1-like 1 (A)		cytochrome P450 CYP96A85 [Salvia miltiorrhiza]
SMil_00009324-augustus-gene-0.23	146.621	4557.5	15.0623	483	1.40391e-05	-3.23296	down	Molecular Function: polygalacturonase activity (GO:0004650);; Cellular Component: extracellular region (GO:0005576);; Biological Process: carbohydrate metabolic process (GO:0005975);; Cellular Component: integral component of membrane (GO:0016021);;	--		PREDICTED: uncharacterized protein LOC105176253 isoform X1 [Sesamum indicum]
SMil_00009285-augustus-gene-0.20	7.16992	460	0	0	8.71433e-37	#NAME?	down	Biological Process: signal transduction (GO:0007165);; Biological Process: biosynthetic process (GO:0009058);; Biological Process: posttranscriptional gene silencing (GO:0016441);; Molecular Function: nucleotidyltransferase activity (GO:0016779);; Biological Process: regulation of cellular metabolic process (GO:0031323);; Biological Process: regulation of defense response (GO:0031347);; Biologica…	K11699|0|sly:544124|RdRP; RNA-directed RNA polymerase; K11699 RNA-dependent RNA polymerase [EC:2.7.7.48] (A)		hypothetical protein MIMGU_mgv1a002559mg [Erythranthe guttata]
SMil_00009269-augustus-gene-0.22	7.03782	56	40.8992	198	0.00324041	1.8288	up	--	K13993|2.64148e-23|vvi:100256188|16.9 kDa class I heat shock protein 1; K13993 HSP20 family protein (A)		PREDICTED: protein TRANSPARENT TESTA 12 [Sesamum indicum]
SMil_00009262-augustus-gene-0.25	0.0554943	4.5	0.677977	79	4.99237e-05	4.13626	up	--	--		PREDICTED: microtubule-associated protein TORTIFOLIA1 [Sesamum indicum]
SMil_00009224-processed-gene-0.13	7.26866	154.5	0	0	4.18095e-15	#NAME?	down	--	--		PREDICTED: CAX-interacting protein 4-like [Sesamum indicum]
SMil_00009176-augustus-gene-0.33	8.58568	291.5	19.651	680	0.00274987	1.22803	up	Biological Process: metabolic process (GO:0008152);; Molecular Function: oxidoreductase activity, acting on the aldehyde or oxo group of donors, disulfide as acceptor (GO:0016624);;	K00166|0|vvi:100245451|2-oxoisovalerate dehydrogenase subunit alpha 1, mitochondrial; K00166 2-oxoisovalerate dehydrogenase E1 component alpha subunit [EC:1.2.4.4] (A)		PREDICTED: 1-aminocyclopropane-1-carboxylate oxidase homolog 1-like [Sesamum indicum]
SMil_00009171-processed-gene-0.20	328.46	6387	101.896	2071.5	7.63357e-05	-1.61908	down	Molecular Function: oxidoreductase activity (GO:0016491);; Biological Process: oxidation-reduction process (GO:0055114);;	--		--
SMil_00009168-processed-gene-0.17	1.86546	64.5	0	0	2.52878e-07	#NAME?	down	Cellular Component: plasma membrane (GO:0005886);; Cellular Component: chloroplast envelope (GO:0009941);; Molecular Function: oxidoreductase activity (GO:0016491);; Biological Process: response to cadmium ion (GO:0046686);; Biological Process: oxidation-reduction process (GO:0055114);;	--		hypothetical protein F383_34286 [Gossypium arboreum]
SMil_00009142-augustus-gene-0.30	0.155676	2	4.21603	62	5.00608e-05	4.95884	up	--	--		PREDICTED: pheophytinase, chloroplastic [Sesamum indicum]
SMil_00009141-processed-gene-0.23	2.87182	24	78.8178	633.5	1.73167e-05	4.73246	up	Biological Process: single-organism cellular process (GO:0044763);; Molecular Function: monosaccharide binding (GO:0048029);; Biological Process: positive regulation of cellular process (GO:0048522);;	--		PREDICTED: BURP domain-containing protein 3-like [Sesamum indicum]
SMil_00009130-processed-gene-0.11	533.13	178.5	4996.83	1908.5	7.17685e-21	3.42424	up	Molecular Function: binding (GO:0005488);;	--		PREDICTED: alkaline/neutral invertase CINV2-like [Sesamum indicum]
SMil_00009123-augustus-gene-0.34	19.9431	653	8.6885	235	0.000292717	-1.46548	down	Molecular Function: peroxidase activity (GO:0004601);; Biological Process: response to oxidative stress (GO:0006979);; Molecular Function: heme binding (GO:0020037);; Molecular Function: metal ion binding (GO:0046872);; Biological Process: oxidation-reduction process (GO:0055114);;	K00430|1.30767e-106|rcu:RCOM_1012870|Peroxidase 19 precursor, putative (EC:1.11.1.7); K00430 peroxidase [EC:1.11.1.7] (A)		PREDICTED: 29 kDa ribonucleoprotein A, chloroplastic-like [Sesamum indicum]
SMil_00009072-augustus-gene-0.26	7.31869	99.5	0.656045	8.5	6.7684e-05	-3.53434	down	--	--		PREDICTED: polyphenol oxidase I, chloroplastic-like [Sesamum indicum]
SMil_00009067-augustus-gene-0.21	17.8931	280	48.4714	778.5	0.000151418	1.4816	up	--	--		hypothetical protein CISIN_1g008077mg [Citrus sinensis]
SMil_00009063-processed-gene-0.4	4665.32	29336.5	1349.6	8480	0.000214465	-1.77738	down	Cellular Component: cell wall (GO:0005618);; Biological Process: auxin-activated signaling pathway (GO:0009734);; Molecular Function: manganese ion binding (GO:0030145);; Molecular Function: nutrient reservoir activity (GO:0045735);; Cellular Component: apoplast (GO:0048046);;	--		PREDICTED: GDSL esterase/lipase At3g26430-like [Sesamum indicum]
SMil_00009061-augustus-gene-0.20	37.7571	881.5	94.3758	2268.5	0.00032372	1.3699	up	Cellular Component: peroxisome (GO:0005777);; Biological Process: tryptophan catabolic process (GO:0006569);; Biological Process: response to water deprivation (GO:0009414);; Biological Process: response to wounding (GO:0009611);; Biological Process: indoleacetic acid biosynthetic process (GO:0009684);; Biological Process: jasmonic acid biosynthetic process (GO:0009695);; Biological Process: resp…	K05894|0|sot:102586989|12-oxophytodienoate reductase 3-like; K05894 12-oxophytodienoic acid reductase [EC:1.3.1.42] (A)		PREDICTED: uncharacterized protein LOC105166806 [Sesamum indicum]
SMil_00009044-processed-gene-0.5	5.15963	132	0.758525	19	0.00465554	-2.79033	down	Molecular Function: protein serine/threonine kinase activity (GO:0004674);; Molecular Function: ATP binding (GO:0005524);; Biological Process: protein phosphorylation (GO:0006468);; Biological Process: signal transduction (GO:0007165);; Biological Process: multicellular organismal development (GO:0007275);; Biological Process: response to water deprivation (GO:0009414);; Biological Process: basip…	--		hypothetical protein MIMGU_mgv1a008750mg [Erythranthe guttata]
SMil_00009024-augustus-gene-0.23	95.4742	3609.5	33.1545	1187	3.63761e-05	-1.59336	down	--	--		hypothetical protein MIMGU_mgv1a0235351mg, partial [Erythranthe guttata]
SMil_00009003-processed-gene-0.20	1.48308	34	8.52801	192.5	7.70041e-05	2.51021	up	Molecular Function: transferase activity (GO:0016740);;	--		PREDICTED: probable anion transporter 3, chloroplastic [Sesamum indicum]
SMil_00008986-augustus-gene-0.21	6.17272	240.5	1.0578	41	1.02869e-05	-2.54327	down	--	--		hypothetical protein MIMGU_mgv1a020825mg [Erythranthe guttata]
SMil_00008963-augustus-gene-0.30	6.45923	150.5	17.3884	440.5	0.000509448	1.55543	up	Cellular Component: plasma membrane (GO:0005886);; Biological Process: carbohydrate transport (GO:0008643);; Cellular Component: integral component of membrane (GO:0016021);;	K15382|3.94716e-120|sly:101258946|bidirectional sugar transporter SWEET1-like; K15382 solute carrier family 50 (sugar transporter) (A)		PREDICTED: chloroplast envelope membrane protein [Sesamum indicum]
SMil_00008930-augustus-gene-0.24	0.0679975	1.5	6.08139	187.5	3.82435e-15	6.96902	up	--	--		hypothetical protein POPTR_0011s07210g [Populus trichocarpa]
SMil_00008927-processed-gene-0.6	3.85698	149.5	0.462865	18.5	3.43209e-05	-3.01625	down	--	--		--
SMil_00008924-augustus-gene-0.21	0.61555	8.5	6.00717	62.5	0.00717148	2.88244	up	--	--		PREDICTED: LOW QUALITY PROTEIN: probable leucine-rich repeat receptor-like protein kinase At1g35710 [Solanum lycopersicum]
SMil_00008878-processed-gene-0.11	27.8826	321.5	9.03055	104	0.00131115	-1.61834	down	Cellular Component: plasma membrane (GO:0005886);; Molecular Function: high-affinity secondary active ammonium transmembrane transporter activity (GO:0015398);; Cellular Component: integral component of membrane (GO:0016021);; Biological Process: ammonium transmembrane transport (GO:0072488);;	K03320|5.21706e-128|cam:101507400|ammonium transporter 1 member 1-like; K03320 ammonium transporter, Amt family (A)		--
SMil_00008865-augustus-gene-0.29	34.3571	1068	75.7873	2342.5	0.00415762	1.14001	up	Molecular Function: hydrolase activity (GO:0016787);;	--		uncharacterized protein LOC105171779 precursor [Sesamum indicum]
SMil_00008856-augustus-gene-0.22	140.858	1584	58.3818	663	0.00107744	-1.24657	down	Molecular Function: nucleotide binding (GO:0000166);; Molecular Function: structural constituent of ribosome (GO:0003735);; Cellular Component: cell wall (GO:0005618);; Cellular Component: nucleolus (GO:0005730);; Biological Process: translation (GO:0006412);; Biological Process: response to oxidative stress (GO:0006979);; Biological Process: response to cold (GO:0009409);; Biological Process: re…	K02893|2.28584e-66|pop:POPTR_0016s08070g|POPTRDRAFT_667705; hypothetical protein; K02893 large subunit ribosomal protein L23Ae (A)		--
SMil_00008841-augustus-gene-0.28	1.86459	11	11.9055	88	0.000996698	3.01026	up	--	K18156|4.33064e-40|brp:103844201|mitochondrial inner membrane protease ATP23; K18156 mitochondrial inner membrane protease ATP23 [EC:3.4.24.-] (A)		PREDICTED: uncharacterized protein LOC105161253 [Sesamum indicum]
SMil_00008786-augustus-gene-0.25	7.29479	238.5	1.33943	47	0.000255534	-2.3351	down	--	--		subtilase family protein [Populus trichocarpa]
SMil_00008743-augustus-gene-0.22	25.2405	359.5	5.98744	145	0.0080942	-1.30448	down	Cellular Component: membrane (GO:0016020);; Molecular Function: transferase activity (GO:0016740);;	--		hypothetical protein MIMGU_mgv1a017027mg [Erythranthe guttata]
SMil_00008719-processed-gene-0.3	2.04833	25.5	0.000555573	0	0.00555267	#NAME?	down	Cellular Component: extracellular region (GO:0005576);; Cellular Component: Golgi apparatus (GO:0005794);; Biological Process: glucuronoxylan metabolic process (GO:0010413);; Molecular Function: glucuronoxylan 4-O-methyltransferase activity (GO:0030775);; Biological Process: xylan biosynthetic process (GO:0045492);;	K18801|6.78419e-139|pxb:103945016|glucuronoxylan 4-O-methyltransferase 1-like; K18801 glucuronoxylan 4-O-methyltransferase [EC:2.1.1.112] (A)		unnamed protein product [Coffea canephora]
SMil_00008712-augustus-gene-0.21	22.7384	443.5	98.5261	1862.5	0.00688676	2.08174	up	--	--		cytochrome P450 CYP89A115 [Salvia miltiorrhiza]
SMil_00008687-augustus-gene-0.27	2.95628	108.5	0.216475	7.5	1.01636e-05	-3.85364	down	--	--		PREDICTED: probable galactinol--sucrose galactosyltransferase 1 [Sesamum indicum]
SMil_00008673-augustus-gene-0.20	52.4814	1552.5	19.8852	614.5	0.000422175	-1.32867	down	Cellular Component: cytoplasm (GO:0005737);; Biological Process: translational termination (GO:0006415);; Biological Process: heme biosynthetic process (GO:0006783);; Biological Process: chloroplast relocation (GO:0009902);; Biological Process: thylakoid membrane organization (GO:0010027);; Biological Process: carotenoid biosynthetic process (GO:0016117);; Molecular Function: translation release …	K02835|0|sot:102578153|peptide chain release factor 1-like, mitochondrial-like; K02835 peptide chain release factor 1 (A)		--
SMil_00008666-processed-gene-0.0	3.59388	32.5	0	0	0.000751495	#NAME?	down	--	--		PREDICTED: trithorax group protein osa-like [Sesamum indicum]
SMil_00008648-processed-gene-0.0	0.660151	38.5	3.26325	203.5	9.50369e-05	2.4089	up	--	--		PREDICTED: pentatricopeptide repeat-containing protein At5g02830, chloroplastic [Sesamum indicum]
SMil_00008639-augustus-gene-0.16	76.702	3086.5	23.1568	922	4.22492e-06	-1.73598	down	--	--		induced stolon tip protein NAP1Ps [Capsicum annuum]
SMil_00008585-augustus-gene-0.26	26.5755	585	52.9553	1302	0.002725	1.16107	up	--	--		--
SMil_00008561-augustus-gene-0.36	34.1624	457	94.8166	1259.5	8.06282e-05	1.46789	up	Biological Process: metabolic process (GO:0008152);; Molecular Function: hydrolase activity (GO:0016787);;	K07025|4.89013e-123|sly:101255829|uncharacterized LOC101255829; K07025 putative hydrolase of the HAD superfamily (A)		hypothetical protein MIMGU_mgv1a015109mg [Erythranthe guttata]
SMil_00008550-augustus-gene-0.19	10.8737	243.5	24.3704	577.5	0.00312111	1.25346	up	--	--		PREDICTED: cyclin-D3-1 [Sesamum indicum]
SMil_00008546-processed-gene-0.2	18.9832	355	3.62466	68.5	1.20661e-06	-2.36567	down	Molecular Function: structural constituent of ribosome (GO:0003735);; Cellular Component: nucleolus (GO:0005730);; Cellular Component: plasma membrane (GO:0005886);; Biological Process: translation (GO:0006412);; Cellular Component: cytosolic large ribosomal subunit (GO:0022625);;	K02918|1.42219e-49|tcc:TCM_042984|Ribosomal L29 family protein; K02918 large subunit ribosomal protein L35e (A)		hypothetical protein MIMGU_mgv1a024954mg, partial [Erythranthe guttata]
SMil_00008505-processed-gene-0.0	1.64328	43.5	8.11661	210	0.000171325	2.27705	up	Molecular Function: iron ion binding (GO:0005506);; Biological Process: fatty acid metabolic process (GO:0006631);; Molecular Function: electron carrier activity (GO:0009055);; Molecular Function: alkane 1-monooxygenase activity (GO:0018685);; Molecular Function: oxygen binding (GO:0019825);; Molecular Function: heme binding (GO:0020037);; Biological Process: oxidation-reduction process (GO:00551…	K15398|0|sot:102594638|cytochrome P450 86A2-like; K15398 fatty acid omega-hydroxylase [EC:1.14.-.-] (A)		PREDICTED: myb-binding protein 1A-like protein [Sesamum indicum]
SMil_00008470-processed-gene-0.5	0.858574	15	7.94393	145	1.01179e-05	3.27974	up	--	--		hypothetical protein MIMGU_mgv1a004236mg [Erythranthe guttata]
SMil_00008461-augustus-gene-0.29	73.6752	2608.5	334.933	11636	4.01401e-07	2.16542	up	Molecular Function: glycerol-3-phosphate O-acyltransferase activity (GO:0004366);; Biological Process: metabolic process (GO:0008152);;	K13508|0|sot:102598882|glycerol-3-phosphate 2-O-acyltransferase 4-like; K13508 glycerol-3-phosphate acyltransferase [EC:2.3.1.15] (A)		PREDICTED: zeaxanthin epoxidase, chloroplastic-like [Sesamum indicum]
SMil_00008460-augustus-gene-0.28	47.5095	2444	19.1644	606.5	3.91429e-08	-2.0043	down	--	K03094|1.98035e-12|atr:s00029p00153350|AMTR_s00029p00153350; hypothetical protein; K03094 S-phase kinase-associated protein 1 (A)		--
SMil_00008447-augustus-gene-0.25	4.38862	207.5	0.752453	37.5	6.1914e-05	-2.46125	down	Biological Process: cellular process (GO:0009987);; Biological Process: macromolecule metabolic process (GO:0043170);; Biological Process: regulation of biological process (GO:0050789);;	--		hypothetical protein ZEAMMB73_313798 [Zea mays]
SMil_00008421-augustus-gene-0.21	32.5541	761.5	9.85532	228	2.39552e-05	-1.7304	down	--	--		PREDICTED: acidic endochitinase SE2-like [Sesamum indicum]
SMil_00008420-processed-gene-0.10	89.2614	237.5	18.3522	46	4.20762e-05	-2.35799	down	--	--		PREDICTED: zinc finger protein CONSTANS-LIKE 1-like [Sesamum indicum]
SMil_00008396-augustus-gene-0.20	3.64684	109.5	11.4887	375.5	0.00118578	1.78757	up	Molecular Function: nucleotide binding (GO:0000166);; Biological Process: endonucleolytic cleavage involved in rRNA processing (GO:0000478);; Biological Process: RNA methylation (GO:0001510);; Cellular Component: nucleolus (GO:0005730);; Cellular Component: heterotrimeric G-protein complex (GO:0005834);; Biological Process: protein import into nucleus (GO:0006606);; Biological Process: protein ta…	K14863|0|vvi:100265290|ribosome biogenesis protein WDR12 homolog; K14863 ribosome biogenesis protein YTM1 (A)		PREDICTED: uncharacterized protein LOC104881605, partial [Vitis vinifera]
SMil_00008388-augustus-gene-0.24	12.4837	297.5	26.9762	638.5	0.00877333	1.1073	up	Cellular Component: mitochondrion (GO:0005739);;	--		PREDICTED: caffeoylshikimate esterase-like [Sesamum indicum]
SMil_00008377-augustus-gene-0.28	25.463	329.5	1.70388	22.5	1.10125e-12	-3.86601	down	Molecular Function: DNA binding (GO:0003677);; Cellular Component: nucleus (GO:0005634);; Molecular Function: zinc ion binding (GO:0008270);; Biological Process: chloroplast organization (GO:0009658);; Biological Process: myo-inositol hexakisphosphate biosynthetic process (GO:0010264);; Biological Process: positive regulation of transcription, DNA-templated (GO:0045893);;	--		hypothetical protein MIMGU_mgv1a0107251mg, partial [Erythranthe guttata]
SMil_00008356-augustus-gene-0.30	7.70926	113	0.669073	9	0.00243532	-3.64319	down	--	K09419|9.48947e-141|vvi:100259171|heat stress transcription factor B-4-like; K09419 heat shock transcription factor, other eukaryote (A)		putative alcohol acyltransferase 2 [Lavandula angustifolia]
SMil_00008351-processed-gene-0.0	11.0949	230.5	26.7816	641.5	0.000254435	1.48333	up	--	--		hypothetical protein MIMGU_mgv1a003539mg [Erythranthe guttata]
SMil_00008309-processed-gene-0.0	52.1797	736.5	17.6983	249.5	7.88947e-05	-1.55312	down	Cellular Component: mitochondrion (GO:0005739);; Biological Process: glycolytic process (GO:0006096);; Biological Process: water transport (GO:0006833);; Biological Process: hyperosmotic response (GO:0006972);; Biological Process: Golgi organization (GO:0007030);; Biological Process: response to temperature stimulus (GO:0009266);; Molecular Function: adenyl nucleotide binding (GO:0030554);; Biolo…	--		PREDICTED: ras-related protein RABA1d [Sesamum indicum]
SMil_00008278-augustus-gene-0.32	4.01341	60.5	23.4102	352	9.35238e-06	2.54516	up	Cellular Component: extracellular region (GO:0005576);; Biological Process: plant-type cell wall organization (GO:0009664);; Cellular Component: membrane (GO:0016020);;	--		PREDICTED: 3-phosphoinositide-dependent protein kinase 2-like [Sesamum indicum]
SMil_00008277-augustus-gene-0.30	18.7142	160	1.08997	8.5	2.23758e-08	-4.23056	down	Molecular Function: ubiquitin thiolesterase activity (GO:0004221);; Biological Process: ubiquitin-dependent protein catabolic process (GO:0006511);; Molecular Function: cysteine-type peptidase activity (GO:0008234);;	K11835|1.15511e-13|cam:101493821|ubiquitin carboxyl-terminal hydrolase 10-like; K11835 ubiquitin carboxyl-terminal hydrolase 4/11/15 [EC:3.4.19.12] (A)		Zinc finger CONSTANS-LIKE 4 -like protein [Gossypium arboreum]
SMil_00008251-processed-gene-0.8	29.3614	560.5	11.6235	214	0.00108207	-1.38024	down	--	K14505|1.20196e-122|vvi:100264093|cyclin-D3-3; K14505 cyclin D3, plant (A)		--
SMil_00008237-augustus-gene-0.27	0.167888	0.5	29.5763	199.5	1.37015e-09	8.64503	up	--	--		PREDICTED: ABC transporter G family member 15-like isoform X1 [Sesamum indicum]
SMil_00008188-augustus-gene-0.22	41.4726	629	87.0521	1564.5	0.000460775	1.32367	up	Molecular Function: 2-acylglycerol O-acyltransferase activity (GO:0003846);; Molecular Function: lysophospholipase activity (GO:0004622);; Cellular Component: plasma membrane (GO:0005886);; Cellular Component: plasmodesma (GO:0009506);; Cellular Component: chloroplast (GO:0009507);; Biological Process: response to zinc ion (GO:0010043);; Biological Process: response to hydrogen peroxide (GO:00425…	K18368|0|sly:101254287|caffeoylshikimate esterase; K18368 caffeoylshikimate esterase [EC:3.1.1.-] (A)		PREDICTED: elongation factor 2-like [Sesamum indicum]
SMil_00008184-augustus-gene-0.24	0.738906	9.5	5.63526	92	0.000287639	3.28576	up	Molecular Function: ATP binding (GO:0005524);; Biological Process: protein phosphorylation (GO:0006468);; Cellular Component: integral component of membrane (GO:0016021);; Molecular Function: tau-protein kinase activity (GO:0050321);;	--		PREDICTED: trigger factor-like protein TIG, Chloroplastic [Sesamum indicum]
SMil_00008182-augustus-gene-0.26	3.88032	54.5	0	0	2.66368e-06	#NAME?	down	--	--		PREDICTED: CBL-interacting serine/threonine-protein kinase 3-like [Sesamum indicum]
SMil_00008175-processed-gene-0.2	0.993782	24.5	5.49126	144.5	0.000377266	2.57004	up	--	--		hypothetical protein MIMGU_mgv1a001481mg [Erythranthe guttata]
SMil_00008172-augustus-gene-0.33	23.8354	586	10.6897	162	6.70109e-06	-1.84656	down	--	--		cytochrome P450 CYP86A92 [Salvia miltiorrhiza]
SMil_00008151-processed-gene-0.3	0.36819	4	8.2295	133	5.60298e-09	5.06835	up	Molecular Function: transcription regulatory region sequence-specific DNA binding (GO:0000976);; Molecular Function: sequence-specific DNA binding transcription factor activity (GO:0003700);; Cellular Component: nucleus (GO:0005634);; Biological Process: regulation of transcription, DNA-templated (GO:0006355);;	K09338|5.73989e-56|cit:102626051|homeobox-leucine zipper protein ATHB-6-like; K09338 homeobox-leucine zipper protein (A)		thionin [Salvia miltiorrhiza]
SMil_00008131-augustus-gene-0.20	13.5026	329	79.502	2112	4.33241e-06	2.69261	up	--	--		PREDICTED: non-specific lipid-transfer protein 2-like [Musa acuminata subsp. malaccensis]
SMil_00008086-processed-gene-0.9	0.943481	8	13.048	120	2.84726e-06	3.91741	up	Cellular Component: plastid (GO:0009536);; Molecular Function: oxidoreductase activity, acting on diphenols and related substances as donors, oxygen as acceptor (GO:0016682);; Biological Process: single-organism metabolic process (GO:0044710);;	--		hypothetical protein MIMGU_mgv1a010726mg [Erythranthe guttata]
SMil_00008085-processed-gene-0.8	3.02788	28.5	26.2706	238	2.12736e-07	3.0725	up	Biological Process: metabolic process (GO:0008152);;	--		--
SMil_00008081-augustus-gene-0.26	133.986	2502.5	57.0764	1093	0.0027476	-1.18462	down	Molecular Function: nucleic acid binding (GO:0003676);; Cellular Component: chloroplast (GO:0009507);;	--		PREDICTED: uncharacterized protein LOC102670329 [Glycine max]
SMil_00008073-augustus-gene-0.28	5.60493	167.5	1.14848	38.5	0.00168137	-2.1144	down	--	--		PREDICTED: 65-kDa microtubule-associated protein 8 isoform X1 [Sesamum indicum]
SMil_00008018-processed-gene-0.5	45.3675	304.5	7.65937	109	0.00736498	-1.47009	down	Biological Process: response to stress (GO:0006950);; Cellular Component: chloroplast part (GO:0044434);; Molecular Function: organic cyclic compound binding (GO:0097159);; Molecular Function: heterocyclic compound binding (GO:1901363);;	K11294|5.49386e-75|pper:PRUPE_ppa009295mg|hypothetical protein; K11294 nucleolin (A)		hypothetical protein PHAVU_003G220300g [Phaseolus vulgaris]
SMil_00007997-augustus-gene-0.24	49.5789	395	4.47703	37.5	5.07378e-12	-3.38779	down	Biological Process: lipid transport (GO:0006869);; Molecular Function: lipid binding (GO:0008289);;	--		PREDICTED: uncharacterized protein LOC105159450 [Sesamum indicum]
SMil_00007992-augustus-gene-0.19	0.044688	0.5	63.4655	258.5	9.69877e-05	9.01217	up	Molecular Function: protein serine/threonine kinase activity (GO:0004674);; Molecular Function: protein tyrosine kinase activity (GO:0004713);; Molecular Function: ATP binding (GO:0005524);; Biological Process: protein phosphorylation (GO:0006468);;	K08857|5.80451e-21|cmo:103486166|serine/threonine-protein kinase Nek6; K08857 NIMA (never in mitosis gene a)-related kinase [EC:2.7.11.1] (A)		PREDICTED: REF/SRPP-like protein At3g05500 [Sesamum indicum]
SMil_00007955-augustus-gene-0.28	45.8563	653.5	20.3077	287	0.00465554	-1.17748	down	--	--		PREDICTED: uncharacterized protein LOC101266600 [Solanum lycopersicum]
SMil_00007911-augustus-gene-0.26	17.8121	362.5	0	0	1.64802e-30	#NAME?	down	Molecular Function: protein serine/threonine kinase activity (GO:0004674);; Molecular Function: ATP binding (GO:0005524);; Cellular Component: plasma membrane (GO:0005886);; Biological Process: protein autophosphorylation (GO:0046777);; Biological Process: recognition of pollen (GO:0048544);;	--		PREDICTED: LOW QUALITY PROTEIN: omega-hydroxypalmitate O-feruloyl transferase [Sesamum indicum]
SMil_00007882-processed-gene-0.11	2.26675	28.5	0	0	0.00232824	#NAME?	down	--	K14794|6.05947e-102|sly:101244787|RRP12-like protein; K14794 ribosomal RNA-processing protein 12 (A)		PREDICTED: beta-galactosidase 8-like [Sesamum indicum]
SMil_00007879-augustus-gene-0.21	1328.79	9309	527.653	3478	0.00141079	-1.40941	down	Molecular Function: peroxidase activity (GO:0004601);; Cellular Component: chloroplast thylakoid (GO:0009534);; Molecular Function: peroxiredoxin activity (GO:0051920);; Biological Process: oxidation-reduction process (GO:0055114);;	K03564|1.79802e-104|mdm:103400903|peroxiredoxin Q, chloroplastic; K03564 peroxiredoxin Q/BCP [EC:1.11.1.15] (A)		PREDICTED: CTP synthase-like isoform X2 [Sesamum indicum]
SMil_00007870-processed-gene-0.5	1.37751	42	0.0451325	2.5	0.00436828	-4.07341	down	--	--		--
SMil_00007867-processed-gene-0.18	13.5066	510.5	2.67571	104	0.00161884	-2.29804	down	--	--		PREDICTED: protease Do-like 5, chloroplastic [Sesamum indicum]
SMil_00007866-augustus-gene-0.29	0	0	3.93224	34.5	0.00040318	Inf	up	--	K11878|7.42358e-46|dosa:Os12t0182800-01|Os12g0182800; Similar to predicted protein.; K11878 proteasome assembly chaperone 4 (A)		PREDICTED: putative late blight resistance protein homolog R1B-16 [Sesamum indicum]
SMil_00007860-processed-gene-0.11	23.9981	573.5	57.8363	1457.5	0.000320502	1.35312	up	Cellular Component: integral component of membrane (GO:0016021);;	--		PREDICTED: uncharacterized protein LOC105179586 [Sesamum indicum]
SMil_00007858-processed-gene-0.6	18.6746	86.5	18.3159	267.5	0.00262946	1.63807	up	--	--		7-deoxyloganetic acid UDP-glucosyltransferase-like protein [Amsonia hubrichtii]
SMil_00007848-processed-gene-0.1	27.1405	227	5.04735	46	0.000372004	-2.28774	down	--	--		hypothetical protein MIMGU_mgv1a014875mg [Erythranthe guttata]
SMil_00007840-processed-gene-0.15	6.59347	1	5930.61	1238	1.05397e-30	10.283	up	--	--		ribose-phosphate pyrophosphokinase 1, partial [Genlisea aurea]
SMil_00007839-processed-gene-0.11	11301.2	4038	25884.5	11892.5	0.00722485	1.5636	up	Molecular Function: serine-type endopeptidase inhibitor activity (GO:0004867);; Biological Process: response to wounding (GO:0009611);;	--		hypothetical protein SORBIDRAFT_03g010800 [Sorghum bicolor]
SMil_00007834-processed-gene-0.16	105.108	2439	418.157	7906	4.26916e-05	1.70648	up	--	--		PREDICTED: organ-specific protein S2-like [Sesamum indicum]
SMil_00007827-processed-gene-0.6	16.0419	32	89.2496	179.5	0.000138527	2.49935	up	Biological Process: transport (GO:0006810);;	--		PREDICTED: probable fructose-bisphosphate aldolase 3, chloroplastic [Sesamum indicum]
SMil_00007809-processed-gene-0.18	7.29267	86.5	1.28803	15	0.00572916	-2.52964	down	--	K14004|0|vvi:100249128|protein SEC13 homolog-like; K14004 protein transport protein SEC13 (A)		hypothetical protein MIMGU_mgv1a020914mg [Erythranthe guttata]
SMil_00007759-augustus-gene-0.38	6.07887	177.5	29.2254	737.5	1.11893e-07	2.06241	up	--	--		PREDICTED: uncharacterized protein LOC104223342 [Nicotiana sylvestris]
SMil_00007736-processed-gene-0.9	0.052006	0.5	5.55107	55	1.13539e-05	6.78558	up	--	--		PREDICTED: pentatricopeptide repeat-containing protein At1g02150 [Sesamum indicum]
SMil_00007734-augustus-gene-0.28	26.3449	726.5	73.0978	2062.5	0.0033115	1.5123	up	Molecular Function: carboxylic ester hydrolase activity (GO:0004091);;	--		hypothetical protein MIMGU_mgv1a018417mg [Erythranthe guttata]
SMil_00007703-augustus-gene-0.12	4.15998	39	16.659	164	0.00214795	2.08206	up	--	--		PREDICTED: pollen-specific leucine-rich repeat extensin-like protein 1 [Sesamum indicum]
SMil_00007679-augustus-gene-0.22	1.15041	78.5	0.0474142	2.5	3.03627e-05	-4.96847	down	--	--		PREDICTED: NADP-dependent malic enzyme-like isoform X2 [Sesamum indicum]
SMil_00007668-augustus-gene-0.19	2.97534	175.5	0.207767	11	2.42517e-08	-3.98333	down	--	--		PREDICTED: uncharacterized protein LOC105171540 [Sesamum indicum]
SMil_00007665-processed-gene-0.3	1.84352	32	0.0316018	0.5	0.00297169	-6.00246	down	--	K01051|1.62465e-86|sly:101259781|pectinesterase 4-like; K01051 pectinesterase [EC:3.1.1.11] (A)		pathogenesis-related protein 1 [Bacopa monnieri]
SMil_00007589-augustus-gene-0.31	195.368	2891	72.0591	1093.5	0.000973022	-1.39241	down	Molecular Function: glutathione peroxidase activity (GO:0004602);; Biological Process: response to oxidative stress (GO:0006979);; Cellular Component: chloroplast thylakoid membrane (GO:0009535);; Cellular Component: chloroplast stroma (GO:0009570);; Cellular Component: chloroplast envelope (GO:0009941);; Biological Process: oxidation-reduction process (GO:0055114);; Biological Process: response …	K00432|5.55694e-93|pda:103707439|phospholipid hydroperoxide glutathione peroxidase 1, chloroplastic-like; K00432 glutathione peroxidase [EC:1.11.1.9] (A)		PREDICTED: uncharacterized protein LOC105176777 [Sesamum indicum]
[truncated: 745 more rows]
