# Supplementary material for: Molecular Characterization and Overexpression of SmJMT Increases the Production of Phenolic Acids in Salvia miltiorrhiza
Source: Int J Mol Sci. 2018 Nov 28;19(12):3788. doi: 10.3390/ijms19123788 (PMC6321555; doi:10.3390/ijms19123788)
Supplement: Supplementary file 1 [file ijms-19-03788-s001.zip › Supplementary Table 2.xlsx]

## Sheet: Sheet1
Supplementary Table 2. Results of topGO enrichment analysis of DEGs. GO ID: unique ID of GO database. Term: functional description of GO. Term type: for GO categories (CC: cellular component; BP: biological process; MF: molecular function). Annotated: the number of Genes annotated on this GO term. Significant: the number of DEGs annotated on this GO term. Expected: the expected value of the numbe…
GO.ID	Term	Term_type	Annotated	Significant	Expected	KS	DEG_gene
GO:0019252	starch biosynthetic process	Biological Process	84	23	5.92	5.7e-06	Salvia_miltiorrhiza_newGene_5721;SMil_00000549-augustus-gene-0.80;SMil_00000953-augustus-gene-0.48;SMil_00003588-processed-gene-0.16;SMil_00005048-augustus-gene-0.32;SMil_00007067-processed-gene-0.29;SMil_00007241-augustus-gene-0.33;SMil_00007313-augustus-gene-0.29;SMil_00010454-augustus-gene-0.13;SMil_00010597-augustus-gene-0.20;SMil_00011717-augustus-gene-0.25;SMil_00011855-processed-gene-0.15;…
GO:0000023	maltose metabolic process	Biological Process	69	19	4.86	1.7e-05	Salvia_miltiorrhiza_newGene_5721;Salvia_miltiorrhiza_newGene_6228;SMil_00000549-augustus-gene-0.80;SMil_00003588-processed-gene-0.16;SMil_00005048-augustus-gene-0.32;SMil_00007067-processed-gene-0.29;SMil_00007313-augustus-gene-0.29;SMil_00010597-augustus-gene-0.20;SMil_00011855-processed-gene-0.15;SMil_00014623-augustus-gene-0.16;SMil_00016494-processed-gene-0.7;SMil_00017616-augustus-gene-0.18;…
GO:0009805	coumarin biosynthetic process	Biological Process	12	4	0.85	0.00092	SMil_00013414-augustus-gene-0.13;SMil_00015145-augustus-gene-0.22;SMil_00015354-processed-gene-0.2;SMil_00025480-augustus-gene-0.9
GO:0080167	response to karrikin	Biological Process	29	9	2.04	0.00117	SMil_00001120-processed-gene-0.10;SMil_00003929-processed-gene-0.9;SMil_00004372-augustus-gene-0.37;SMil_00005833-augustus-gene-0.27;SMil_00007589-augustus-gene-0.31;SMil_00018207-augustus-gene-0.9;SMil_00019351-augustus-gene-0.14;SMil_00021641-augustus-gene-0.11;SMil_00027245-augustus-gene-0.3
GO:0005983	starch catabolic process	Biological Process	10	6	0.7	0.00145	Salvia_miltiorrhiza_newGene_6228;SMil_00000549-augustus-gene-0.80;SMil_00010454-augustus-gene-0.13;SMil_00011717-augustus-gene-0.25;SMil_00014623-augustus-gene-0.16;SMil_00024108-processed-gene-0.0
GO:0072488	ammonium transmembrane transport	Biological Process	16	3	1.13	0.00229	SMil_00008878-processed-gene-0.11;SMil_00013571-processed-gene-0.0;SMil_00021352-augustus-gene-0.10
GO:0015695	organic cation transport	Biological Process	5	1	0.35	0.0039	SMil_00021352-augustus-gene-0.10
GO:0006268	DNA unwinding involved in DNA replication	Biological Process	7	0	0.49	0.00437	--
GO:0016116	carotenoid metabolic process	Biological Process	64	14	4.51	0.00469	Salvia_miltiorrhiza_newGene_1250;SMil_00000435-augustus-gene-0.48;SMil_00005989-augustus-gene-0.24;SMil_00007313-augustus-gene-0.29;SMil_00008673-augustus-gene-0.20;SMil_00011225-augustus-gene-0.22;SMil_00011855-processed-gene-0.15;SMil_00016576-augustus-gene-0.15;SMil_00019459-augustus-gene-0.14;SMil_00021873-augustus-gene-0.10;SMil_00023972-augustus-gene-0.8;SMil_00024573-augustus-gene-0.8;SMil…
GO:0019288	isopentenyl diphosphate biosynthetic process, methylerythritol 4-phosphate pathway	Biological Process	124	25	8.74	0.00471	Salvia_miltiorrhiza_newGene_5721;SMil_00000435-augustus-gene-0.48;SMil_00002279-augustus-gene-0.42;SMil_00004955-augustus-gene-0.33;SMil_00005048-augustus-gene-0.32;SMil_00007160-augustus-gene-0.33;SMil_00007241-augustus-gene-0.33;SMil_00007313-augustus-gene-0.29;SMil_00010597-augustus-gene-0.20;SMil_00011125-augustus-gene-0.25;SMil_00011855-processed-gene-0.15;SMil_00014623-augustus-gene-0.16;SM…
GO:0009870	defense response signaling pathway, resistance gene-dependent	Biological Process	7	1	0.49	0.00499	SMil_00028745-augustus-gene-0.3
GO:0006560	proline metabolic process	Biological Process	8	3	0.56	0.00512	SMil_00001380-augustus-gene-0.51;SMil_00003276-augustus-gene-0.36;SMil_00017659-augustus-gene-0.9
GO:0009851	auxin biosynthetic process	Biological Process	34	10	2.4	0.00536	SMil_00002292-augustus-gene-0.32;SMil_00002379-augustus-gene-0.38;SMil_00003363-augustus-gene-0.34;SMil_00009061-augustus-gene-0.20;SMil_00016641-augustus-gene-0.14;SMil_00018423-augustus-gene-0.16;SMil_00021000-augustus-gene-0.13;SMil_00026928-augustus-gene-0.8;SMil_00028010-processed-gene-0.1;SMil_00029776-processed-gene-0.0
GO:0019509	L-methionine biosynthetic process from methylthioadenosine	Biological Process	6	0	0.42	0.00541	--
GO:0010025	wax biosynthetic process	Biological Process	16	7	1.13	0.00672	SMil_00005142-augustus-gene-0.22;SMil_00013409-processed-gene-0.3;SMil_00015354-processed-gene-0.2;SMil_00018207-augustus-gene-0.9;SMil_00019351-augustus-gene-0.14;SMil_00028086-augustus-gene-0.5;SMil_00030204-augustus-gene-0.2
GO:0007018	microtubule-based movement	Biological Process	29	3	2.04	0.00682	Salvia_miltiorrhiza_newGene_2435;SMil_00001379-augustus-gene-0.47;SMil_00003528-processed-gene-0.3
GO:1901657	glycosyl compound metabolic process	Biological Process	462	48	32.56	0.00724	Salvia_miltiorrhiza_newGene_1628;Salvia_miltiorrhiza_newGene_2701;Salvia_miltiorrhiza_newGene_2948;Salvia_miltiorrhiza_newGene_5721;Salvia_miltiorrhiza_newGene_7628;SMil_00000549-augustus-gene-0.80;SMil_00002279-augustus-gene-0.42;SMil_00003447-processed-gene-0.12;SMil_00003929-processed-gene-0.9;SMil_00004104-augustus-gene-0.46;SMil_00004955-augustus-gene-0.33;SMil_00005107-augustus-gene-0.20;SM…
GO:0010102	lateral root morphogenesis	Biological Process	12	4	0.85	0.00781	SMil_00000910-augustus-gene-0.43;SMil_00018423-augustus-gene-0.16;SMil_00019736-augustus-gene-0.10;SMil_00028086-augustus-gene-0.5
GO:0006032	chitin catabolic process	Biological Process	12	3	0.85	0.00822	SMil_00004636-augustus-gene-0.36;SMil_00004776-augustus-gene-0.56;SMil_00009920-processed-gene-0.21
GO:0006793	phosphorus metabolic process	Biological Process	1908	147	134.48	0.00913	Salvia_miltiorrhiza_newGene_1250;Salvia_miltiorrhiza_newGene_1628;Salvia_miltiorrhiza_newGene_1944;Salvia_miltiorrhiza_newGene_2282;Salvia_miltiorrhiza_newGene_2701;Salvia_miltiorrhiza_newGene_2948;Salvia_miltiorrhiza_newGene_5721;Salvia_miltiorrhiza_newGene_7628;SMil_00000435-augustus-gene-0.48;SMil_00000549-augustus-gene-0.80;SMil_00000953-augustus-gene-0.48;SMil_00001302-augustus-gene-0.51;SMi…
GO:0009154	purine ribonucleotide catabolic process	Biological Process	283	31	19.95	0.00916	Salvia_miltiorrhiza_newGene_1628;Salvia_miltiorrhiza_newGene_2701;Salvia_miltiorrhiza_newGene_2948;Salvia_miltiorrhiza_newGene_7628;SMil_00003447-processed-gene-0.12;SMil_00004104-augustus-gene-0.46;SMil_00004955-augustus-gene-0.33;SMil_00005107-augustus-gene-0.20;SMil_00005832-augustus-gene-0.26;SMil_00006041-augustus-gene-0.25;SMil_00010974-processed-gene-0.4;SMil_00012456-augustus-gene-0.22;SM…
GO:0009207	purine ribonucleoside triphosphate catabolic process	Biological Process	283	31	19.95	0.00916	Salvia_miltiorrhiza_newGene_1628;Salvia_miltiorrhiza_newGene_2701;Salvia_miltiorrhiza_newGene_2948;Salvia_miltiorrhiza_newGene_7628;SMil_00003447-processed-gene-0.12;SMil_00004104-augustus-gene-0.46;SMil_00004955-augustus-gene-0.33;SMil_00005107-augustus-gene-0.20;SMil_00005832-augustus-gene-0.26;SMil_00006041-augustus-gene-0.25;SMil_00010974-processed-gene-0.4;SMil_00012456-augustus-gene-0.22;SM…
GO:0009073	aromatic amino acid family biosynthetic process	Biological Process	57	12	4.02	0.00955	SMil_00007476-processed-gene-0.9;SMil_00009831-augustus-gene-0.33;SMil_00011394-augustus-gene-0.25;SMil_00013084-processed-gene-0.14;SMil_00013414-augustus-gene-0.13;SMil_00016859-augustus-gene-0.10;SMil_00017681-augustus-gene-0.15;SMil_00021141-augustus-gene-0.10;SMil_00021241-augustus-gene-0.9;SMil_00024114-augustus-gene-0.12;SMil_00026135-augustus-gene-0.8;SMil_00026928-augustus-gene-0.8
GO:0009658	chloroplast organization	Biological Process	102	22	7.19	0.00994	Salvia_miltiorrhiza_newGene_1628;SMil_00000435-augustus-gene-0.48;SMil_00000953-augustus-gene-0.48;SMil_00002279-augustus-gene-0.42;SMil_00004167-augustus-gene-0.38;SMil_00004495-augustus-gene-0.43;SMil_00004955-augustus-gene-0.33;SMil_00006629-augustus-gene-0.26;SMil_00008377-augustus-gene-0.28;SMil_00008673-augustus-gene-0.20;SMil_00010597-augustus-gene-0.20;SMil_00011761-augustus-gene-0.22;SMi…
GO:0009683	indoleacetic acid metabolic process	Biological Process	24	9	1.69	0.01028	SMil_00002292-augustus-gene-0.32;SMil_00003363-augustus-gene-0.34;SMil_00009061-augustus-gene-0.20;SMil_00016641-augustus-gene-0.14;SMil_00018423-augustus-gene-0.16;SMil_00021000-augustus-gene-0.13;SMil_00026928-augustus-gene-0.8;SMil_00028010-processed-gene-0.1;SMil_00029776-processed-gene-0.0
GO:0009684	indoleacetic acid biosynthetic process	Biological Process	24	9	1.69	0.01028	SMil_00002292-augustus-gene-0.32;SMil_00003363-augustus-gene-0.34;SMil_00009061-augustus-gene-0.20;SMil_00016641-augustus-gene-0.14;SMil_00018423-augustus-gene-0.16;SMil_00021000-augustus-gene-0.13;SMil_00026928-augustus-gene-0.8;SMil_00028010-processed-gene-0.1;SMil_00029776-processed-gene-0.0
GO:0022603	regulation of anatomical structure morphogenesis	Biological Process	44	3	3.1	0.01072	SMil_00007307-augustus-gene-0.32;SMil_00016444-augustus-gene-0.18;SMil_00025068-augustus-gene-0.7
GO:0046130	purine ribonucleoside catabolic process	Biological Process	285	31	20.09	0.01111	Salvia_miltiorrhiza_newGene_1628;Salvia_miltiorrhiza_newGene_2701;Salvia_miltiorrhiza_newGene_2948;Salvia_miltiorrhiza_newGene_7628;SMil_00003447-processed-gene-0.12;SMil_00004104-augustus-gene-0.46;SMil_00004955-augustus-gene-0.33;SMil_00005107-augustus-gene-0.20;SMil_00005832-augustus-gene-0.26;SMil_00006041-augustus-gene-0.25;SMil_00010974-processed-gene-0.4;SMil_00012456-augustus-gene-0.22;SM…
GO:0009423	chorismate biosynthetic process	Biological Process	6	4	0.42	0.0113	SMil_00007476-processed-gene-0.9;SMil_00011394-augustus-gene-0.25;SMil_00013414-augustus-gene-0.13;SMil_00026135-augustus-gene-0.8
GO:0046486	glycerolipid metabolic process	Biological Process	123	15	8.67	0.01146	SMil_00006467-processed-gene-0.2;SMil_00006613-augustus-gene-0.30;SMil_00006614-augustus-gene-0.31;SMil_00007313-augustus-gene-0.29;SMil_00007369-augustus-gene-0.27;SMil_00009381-processed-gene-0.0;SMil_00010597-augustus-gene-0.20;SMil_00015064-augustus-gene-0.16;SMil_00015778-augustus-gene-0.20;SMil_00016444-augustus-gene-0.18;SMil_00016616-augustus-gene-0.18;SMil_00019668-augustus-gene-0.9;SMil…
GO:0009164	nucleoside catabolic process	Biological Process	286	31	20.16	0.01221	Salvia_miltiorrhiza_newGene_1628;Salvia_miltiorrhiza_newGene_2701;Salvia_miltiorrhiza_newGene_2948;Salvia_miltiorrhiza_newGene_7628;SMil_00003447-processed-gene-0.12;SMil_00004104-augustus-gene-0.46;SMil_00004955-augustus-gene-0.33;SMil_00005107-augustus-gene-0.20;SMil_00005832-augustus-gene-0.26;SMil_00006041-augustus-gene-0.25;SMil_00010974-processed-gene-0.4;SMil_00012456-augustus-gene-0.22;SM…
GO:0042454	ribonucleoside catabolic process	Biological Process	286	31	20.16	0.01221	Salvia_miltiorrhiza_newGene_1628;Salvia_miltiorrhiza_newGene_2701;Salvia_miltiorrhiza_newGene_2948;Salvia_miltiorrhiza_newGene_7628;SMil_00003447-processed-gene-0.12;SMil_00004104-augustus-gene-0.46;SMil_00004955-augustus-gene-0.33;SMil_00005107-augustus-gene-0.20;SMil_00005832-augustus-gene-0.26;SMil_00006041-augustus-gene-0.25;SMil_00010974-processed-gene-0.4;SMil_00012456-augustus-gene-0.22;SM…
GO:0006152	purine nucleoside catabolic process	Biological Process	286	31	20.16	0.01221	Salvia_miltiorrhiza_newGene_1628;Salvia_miltiorrhiza_newGene_2701;Salvia_miltiorrhiza_newGene_2948;Salvia_miltiorrhiza_newGene_7628;SMil_00003447-processed-gene-0.12;SMil_00004104-augustus-gene-0.46;SMil_00004955-augustus-gene-0.33;SMil_00005107-augustus-gene-0.20;SMil_00005832-augustus-gene-0.26;SMil_00006041-augustus-gene-0.25;SMil_00010974-processed-gene-0.4;SMil_00012456-augustus-gene-0.22;SM…
GO:0006487	protein N-linked glycosylation	Biological Process	36	2	2.54	0.01237	SMil_00022612-processed-gene-0.6;SMil_00027133-processed-gene-0.0
GO:0006304	DNA modification	Biological Process	48	0	3.38	0.01319	--
GO:0006305	DNA alkylation	Biological Process	48	0	3.38	0.01319	--
GO:0006306	DNA methylation	Biological Process	48	0	3.38	0.01319	--
GO:0044728	DNA methylation or demethylation	Biological Process	48	0	3.38	0.01319	--
GO:1901658	glycosyl compound catabolic process	Biological Process	287	31	20.23	0.0134	Salvia_miltiorrhiza_newGene_1628;Salvia_miltiorrhiza_newGene_2701;Salvia_miltiorrhiza_newGene_2948;Salvia_miltiorrhiza_newGene_7628;SMil_00003447-processed-gene-0.12;SMil_00004104-augustus-gene-0.46;SMil_00004955-augustus-gene-0.33;SMil_00005107-augustus-gene-0.20;SMil_00005832-augustus-gene-0.26;SMil_00006041-augustus-gene-0.25;SMil_00010974-processed-gene-0.4;SMil_00012456-augustus-gene-0.22;SM…
GO:0010563	negative regulation of phosphorus metabolic process	Biological Process	8	1	0.56	0.01386	SMil_00002699-processed-gene-0.5
GO:0042326	negative regulation of phosphorylation	Biological Process	8	1	0.56	0.01386	SMil_00002699-processed-gene-0.5
GO:0045936	negative regulation of phosphate metabolic process	Biological Process	8	1	0.56	0.01386	SMil_00002699-processed-gene-0.5
GO:0045229	external encapsulating structure organization	Biological Process	234	22	16.49	0.01474	Salvia_miltiorrhiza_newGene_5850;SMil_00002292-augustus-gene-0.32;SMil_00002699-processed-gene-0.5;SMil_00003528-processed-gene-0.3;SMil_00005832-augustus-gene-0.26;SMil_00008278-augustus-gene-0.32;SMil_00009722-augustus-gene-0.24;SMil_00009896-processed-gene-0.17;SMil_00010454-augustus-gene-0.13;SMil_00011717-augustus-gene-0.25;SMil_00014623-augustus-gene-0.16;SMil_00015186-augustus-gene-0.18;SM…
GO:0009664	plant-type cell wall organization	Biological Process	119	13	8.39	0.01497	SMil_00003528-processed-gene-0.3;SMil_00008278-augustus-gene-0.32;SMil_00009896-processed-gene-0.17;SMil_00010454-augustus-gene-0.13;SMil_00011717-augustus-gene-0.25;SMil_00014623-augustus-gene-0.16;SMil_00015186-augustus-gene-0.18;SMil_00016226-augustus-gene-0.18;SMil_00018771-augustus-gene-0.10;SMil_00020048-augustus-gene-0.19;SMil_00021117-augustus-gene-0.15;SMil_00024620-augustus-gene-0.8;SMi…
GO:0051186	cofactor metabolic process	Biological Process	328	31	23.12	0.01543	Salvia_miltiorrhiza_newGene_1250;Salvia_miltiorrhiza_newGene_5721;SMil_00000435-augustus-gene-0.48;SMil_00000953-augustus-gene-0.48;SMil_00003929-processed-gene-0.9;SMil_00004955-augustus-gene-0.33;SMil_00006565-augustus-gene-0.33;SMil_00007241-augustus-gene-0.33;SMil_00007313-augustus-gene-0.29;SMil_00008673-augustus-gene-0.20;SMil_00011225-augustus-gene-0.22;SMil_00012373-augustus-gene-0.10;SMi…
GO:0006796	phosphate-containing compound metabolic process	Biological Process	1875	146	132.16	0.0157	Salvia_miltiorrhiza_newGene_1250;Salvia_miltiorrhiza_newGene_1628;Salvia_miltiorrhiza_newGene_1944;Salvia_miltiorrhiza_newGene_2282;Salvia_miltiorrhiza_newGene_2701;Salvia_miltiorrhiza_newGene_2948;Salvia_miltiorrhiza_newGene_5721;Salvia_miltiorrhiza_newGene_7628;SMil_00000435-augustus-gene-0.48;SMil_00000549-augustus-gene-0.80;SMil_00000953-augustus-gene-0.48;SMil_00001302-augustus-gene-0.51;SMi…
GO:0009891	positive regulation of biosynthetic process	Biological Process	153	15	10.78	0.01576	SMil_00003363-augustus-gene-0.34;SMil_00003634-processed-gene-0.7;SMil_00004955-augustus-gene-0.33;SMil_00005048-augustus-gene-0.32;SMil_00007307-augustus-gene-0.32;SMil_00008377-augustus-gene-0.28;SMil_00008673-augustus-gene-0.20;SMil_00012443-augustus-gene-0.35;SMil_00017681-augustus-gene-0.15;SMil_00020804-augustus-gene-0.9;SMil_00024236-augustus-gene-0.14;SMil_00025480-augustus-gene-0.9;SMil_…
GO:1902680	positive regulation of RNA biosynthetic process	Biological Process	122	9	8.6	0.01638	SMil_00005048-augustus-gene-0.32;SMil_00007307-augustus-gene-0.32;SMil_00008377-augustus-gene-0.28;SMil_00008673-augustus-gene-0.20;SMil_00017681-augustus-gene-0.15;SMil_00020804-augustus-gene-0.9;SMil_00024236-augustus-gene-0.14;SMil_00025768-augustus-gene-0.7;SMil_00029751-processed-gene-0.1
GO:0048236	plant-type spore development	Biological Process	6	1	0.42	0.01643	Salvia_miltiorrhiza_newGene_5850
GO:0009556	microsporogenesis	Biological Process	6	1	0.42	0.01643	Salvia_miltiorrhiza_newGene_5850
GO:0048518	positive regulation of biological process	Biological Process	321	28	22.63	0.01686	Salvia_miltiorrhiza_newGene_1944;SMil_00001793-augustus-gene-0.35;SMil_00003363-augustus-gene-0.34;SMil_00003634-processed-gene-0.7;SMil_00004418-processed-gene-0.10;SMil_00004955-augustus-gene-0.33;SMil_00005048-augustus-gene-0.32;SMil_00005832-augustus-gene-0.26;SMil_00007307-augustus-gene-0.32;SMil_00008377-augustus-gene-0.28;SMil_00008673-augustus-gene-0.20;SMil_00009141-processed-gene-0.23;S…
GO:0033014	tetrapyrrole biosynthetic process	Biological Process	85	8	5.99	0.01704	SMil_00000435-augustus-gene-0.48;SMil_00004955-augustus-gene-0.33;SMil_00006565-augustus-gene-0.33;SMil_00007313-augustus-gene-0.29;SMil_00008673-augustus-gene-0.20;SMil_00019459-augustus-gene-0.14;SMil_00023972-augustus-gene-0.8;SMil_00026283-augustus-gene-0.5
GO:0009119	ribonucleoside metabolic process	Biological Process	395	37	27.84	0.0175	Salvia_miltiorrhiza_newGene_1628;Salvia_miltiorrhiza_newGene_2701;Salvia_miltiorrhiza_newGene_2948;Salvia_miltiorrhiza_newGene_7628;SMil_00002279-augustus-gene-0.42;SMil_00003447-processed-gene-0.12;SMil_00003929-processed-gene-0.9;SMil_00004104-augustus-gene-0.46;SMil_00004955-augustus-gene-0.33;SMil_00005107-augustus-gene-0.20;SMil_00005832-augustus-gene-0.26;SMil_00006041-augustus-gene-0.25;SM…
GO:0018130	heterocycle biosynthetic process	Biological Process	1325	84	93.39	0.01761	Salvia_miltiorrhiza_newGene_2115;Salvia_miltiorrhiza_newGene_4099;Salvia_miltiorrhiza_newGene_423;SMil_00000435-augustus-gene-0.48;SMil_00000910-augustus-gene-0.43;SMil_00001380-augustus-gene-0.51;SMil_00001498-augustus-gene-0.43;SMil_00001808-augustus-gene-0.36;SMil_00002279-augustus-gene-0.42;SMil_00002292-augustus-gene-0.32;SMil_00002689-augustus-gene-0.30;SMil_00002749-augustus-gene-0.42;SMil…
GO:0009116	nucleoside metabolic process	Biological Process	410	39	28.9	0.01824	Salvia_miltiorrhiza_newGene_1628;Salvia_miltiorrhiza_newGene_2701;Salvia_miltiorrhiza_newGene_2948;Salvia_miltiorrhiza_newGene_7628;SMil_00002279-augustus-gene-0.42;SMil_00003447-processed-gene-0.12;SMil_00003929-processed-gene-0.9;SMil_00004104-augustus-gene-0.46;SMil_00004955-augustus-gene-0.33;SMil_00005107-augustus-gene-0.20;SMil_00005832-augustus-gene-0.26;SMil_00006041-augustus-gene-0.25;SM…
GO:0015995	chlorophyll biosynthetic process	Biological Process	59	5	4.16	0.01827	SMil_00000435-augustus-gene-0.48;SMil_00004955-augustus-gene-0.33;SMil_00007313-augustus-gene-0.29;SMil_00019459-augustus-gene-0.14;SMil_00026283-augustus-gene-0.5
GO:0048522	positive regulation of cellular process	Biological Process	266	21	18.75	0.01892	Salvia_miltiorrhiza_newGene_1944;SMil_00001793-augustus-gene-0.35;SMil_00004955-augustus-gene-0.33;SMil_00005048-augustus-gene-0.32;SMil_00005832-augustus-gene-0.26;SMil_00007307-augustus-gene-0.32;SMil_00008377-augustus-gene-0.28;SMil_00008673-augustus-gene-0.20;SMil_00009141-processed-gene-0.23;SMil_00012443-augustus-gene-0.35;SMil_00015191-processed-gene-0.4;SMil_00016444-augustus-gene-0.18;SM…
GO:0008610	lipid biosynthetic process	Biological Process	647	75	45.6	0.01906	Salvia_miltiorrhiza_newGene_1250;Salvia_miltiorrhiza_newGene_1329;Salvia_miltiorrhiza_newGene_5721;SMil_00000435-augustus-gene-0.48;SMil_00001120-processed-gene-0.10;SMil_00001221-processed-gene-0.34;SMil_00002279-augustus-gene-0.42;SMil_00002699-processed-gene-0.5;SMil_00003274-processed-gene-0.25;SMil_00003846-augustus-gene-0.35;SMil_00004955-augustus-gene-0.33;SMil_00005048-augustus-gene-0.32;…
GO:0006536	glutamate metabolic process	Biological Process	18	1	1.27	0.01934	SMil_00017659-augustus-gene-0.9
GO:0009893	positive regulation of metabolic process	Biological Process	189	17	13.32	0.01951	Salvia_miltiorrhiza_newGene_1944;SMil_00001793-augustus-gene-0.35;SMil_00003363-augustus-gene-0.34;SMil_00003634-processed-gene-0.7;SMil_00004955-augustus-gene-0.33;SMil_00005048-augustus-gene-0.32;SMil_00007307-augustus-gene-0.32;SMil_00008377-augustus-gene-0.28;SMil_00008673-augustus-gene-0.20;SMil_00012443-augustus-gene-0.35;SMil_00017681-augustus-gene-0.15;SMil_00020804-augustus-gene-0.9;SMil…
GO:0044271	cellular nitrogen compound biosynthetic process	Biological Process	1312	80	92.47	0.02033	Salvia_miltiorrhiza_newGene_2115;Salvia_miltiorrhiza_newGene_4099;Salvia_miltiorrhiza_newGene_423;SMil_00000435-augustus-gene-0.48;SMil_00000910-augustus-gene-0.43;SMil_00001498-augustus-gene-0.43;SMil_00001808-augustus-gene-0.36;SMil_00002167-processed-gene-0.4;SMil_00002279-augustus-gene-0.42;SMil_00002292-augustus-gene-0.32;SMil_00002482-augustus-gene-0.36;SMil_00002689-augustus-gene-0.30;SMil…
GO:0000469	cleavage involved in rRNA processing	Biological Process	7	1	0.49	0.02064	SMil_00008396-augustus-gene-0.20
GO:0000478	endonucleolytic cleavage involved in rRNA processing	Biological Process	7	1	0.49	0.02064	SMil_00008396-augustus-gene-0.20
GO:0090501	RNA phosphodiester bond hydrolysis	Biological Process	7	1	0.49	0.02064	SMil_00008396-augustus-gene-0.20
GO:0090502	RNA phosphodiester bond hydrolysis, endonucleolytic	Biological Process	7	1	0.49	0.02064	SMil_00008396-augustus-gene-0.20
GO:0045893	positive regulation of transcription, DNA-templated	Biological Process	121	9	8.53	0.02067	SMil_00005048-augustus-gene-0.32;SMil_00007307-augustus-gene-0.32;SMil_00008377-augustus-gene-0.28;SMil_00008673-augustus-gene-0.20;SMil_00017681-augustus-gene-0.15;SMil_00020804-augustus-gene-0.9;SMil_00024236-augustus-gene-0.14;SMil_00025768-augustus-gene-0.7;SMil_00029751-processed-gene-0.1
GO:0010628	positive regulation of gene expression	Biological Process	121	9	8.53	0.02067	SMil_00005048-augustus-gene-0.32;SMil_00007307-augustus-gene-0.32;SMil_00008377-augustus-gene-0.28;SMil_00008673-augustus-gene-0.20;SMil_00017681-augustus-gene-0.15;SMil_00020804-augustus-gene-0.9;SMil_00024236-augustus-gene-0.14;SMil_00025768-augustus-gene-0.7;SMil_00029751-processed-gene-0.1
GO:0046417	chorismate metabolic process	Biological Process	7	4	0.49	0.0207	SMil_00007476-processed-gene-0.9;SMil_00011394-augustus-gene-0.25;SMil_00013414-augustus-gene-0.13;SMil_00026135-augustus-gene-0.8
GO:0051254	positive regulation of RNA metabolic process	Biological Process	123	9	8.67	0.02169	SMil_00005048-augustus-gene-0.32;SMil_00007307-augustus-gene-0.32;SMil_00008377-augustus-gene-0.28;SMil_00008673-augustus-gene-0.20;SMil_00017681-augustus-gene-0.15;SMil_00020804-augustus-gene-0.9;SMil_00024236-augustus-gene-0.14;SMil_00025768-augustus-gene-0.7;SMil_00029751-processed-gene-0.1
GO:0009566	fertilization	Biological Process	8	1	0.56	0.02222	SMil_00028571-augustus-gene-0.2
GO:0009567	double fertilization forming a zygote and endosperm	Biological Process	8	1	0.56	0.02222	SMil_00028571-augustus-gene-0.2
GO:0010604	positive regulation of macromolecule metabolic process	Biological Process	171	13	12.05	0.02249	Salvia_miltiorrhiza_newGene_1944;SMil_00001793-augustus-gene-0.35;SMil_00004955-augustus-gene-0.33;SMil_00005048-augustus-gene-0.32;SMil_00007307-augustus-gene-0.32;SMil_00008377-augustus-gene-0.28;SMil_00008673-augustus-gene-0.20;SMil_00012443-augustus-gene-0.35;SMil_00017681-augustus-gene-0.15;SMil_00020804-augustus-gene-0.9;SMil_00024236-augustus-gene-0.14;SMil_00025768-augustus-gene-0.7;SMil_…
GO:0042430	indole-containing compound metabolic process	Biological Process	38	11	2.68	0.02258	SMil_00002292-augustus-gene-0.32;SMil_00003363-augustus-gene-0.34;SMil_00009061-augustus-gene-0.20;SMil_00009831-augustus-gene-0.33;SMil_00016641-augustus-gene-0.14;SMil_00018423-augustus-gene-0.16;SMil_00021000-augustus-gene-0.13;SMil_00024698-processed-gene-0.1;SMil_00026928-augustus-gene-0.8;SMil_00028010-processed-gene-0.1;SMil_00029776-processed-gene-0.0
GO:0043244	regulation of protein complex disassembly	Biological Process	10	0	0.7	0.02295	--
GO:0010557	positive regulation of macromolecule biosynthetic process	Biological Process	138	11	9.73	0.02358	SMil_00004955-augustus-gene-0.33;SMil_00005048-augustus-gene-0.32;SMil_00007307-augustus-gene-0.32;SMil_00008377-augustus-gene-0.28;SMil_00008673-augustus-gene-0.20;SMil_00012443-augustus-gene-0.35;SMil_00017681-augustus-gene-0.15;SMil_00020804-augustus-gene-0.9;SMil_00024236-augustus-gene-0.14;SMil_00025768-augustus-gene-0.7;SMil_00029751-processed-gene-0.1
GO:0001933	negative regulation of protein phosphorylation	Biological Process	7	1	0.49	0.02367	SMil_00002699-processed-gene-0.5
GO:0052546	cell wall pectin metabolic process	Biological Process	14	1	0.99	0.02379	SMil_00015186-augustus-gene-0.18
GO:0031325	positive regulation of cellular metabolic process	Biological Process	175	13	12.33	0.02394	Salvia_miltiorrhiza_newGene_1944;SMil_00001793-augustus-gene-0.35;SMil_00004955-augustus-gene-0.33;SMil_00005048-augustus-gene-0.32;SMil_00007307-augustus-gene-0.32;SMil_00008377-augustus-gene-0.28;SMil_00008673-augustus-gene-0.20;SMil_00012443-augustus-gene-0.35;SMil_00017681-augustus-gene-0.15;SMil_00020804-augustus-gene-0.9;SMil_00024236-augustus-gene-0.14;SMil_00025768-augustus-gene-0.7;SMil_…
GO:0016998	cell wall macromolecule catabolic process	Biological Process	19	2	1.34	0.02425	SMil_00004636-augustus-gene-0.36;SMil_00004776-augustus-gene-0.56
GO:0042435	indole-containing compound biosynthetic process	Biological Process	33	10	2.33	0.02466	SMil_00002292-augustus-gene-0.32;SMil_00003363-augustus-gene-0.34;SMil_00009061-augustus-gene-0.20;SMil_00009831-augustus-gene-0.33;SMil_00016641-augustus-gene-0.14;SMil_00018423-augustus-gene-0.16;SMil_00021000-augustus-gene-0.13;SMil_00026928-augustus-gene-0.8;SMil_00028010-processed-gene-0.1;SMil_00029776-processed-gene-0.0
GO:0045017	glycerolipid biosynthetic process	Biological Process	95	11	6.7	0.02467	SMil_00006613-augustus-gene-0.30;SMil_00006614-augustus-gene-0.31;SMil_00007313-augustus-gene-0.29;SMil_00007369-augustus-gene-0.27;SMil_00009381-processed-gene-0.0;SMil_00010597-augustus-gene-0.20;SMil_00015064-augustus-gene-0.16;SMil_00015778-augustus-gene-0.20;SMil_00021241-augustus-gene-0.9;SMil_00026411-augustus-gene-0.5;SMil_00029292-augustus-gene-0.4
GO:0006573	valine metabolic process	Biological Process	6	1	0.42	0.02471	SMil_00026811-processed-gene-0.0
GO:0042278	purine nucleoside metabolic process	Biological Process	384	36	27.07	0.02491	Salvia_miltiorrhiza_newGene_1628;Salvia_miltiorrhiza_newGene_2701;Salvia_miltiorrhiza_newGene_2948;Salvia_miltiorrhiza_newGene_7628;SMil_00002279-augustus-gene-0.42;SMil_00003447-processed-gene-0.12;SMil_00004104-augustus-gene-0.46;SMil_00004955-augustus-gene-0.33;SMil_00005107-augustus-gene-0.20;SMil_00005832-augustus-gene-0.26;SMil_00006041-augustus-gene-0.25;SMil_00010974-processed-gene-0.4;SM…
GO:0006909	phagocytosis	Biological Process	3	1	0.21	0.02575	SMil_00006512-augustus-gene-0.19
GO:0071555	cell wall organization	Biological Process	212	20	14.94	0.02668	Salvia_miltiorrhiza_newGene_5850;SMil_00002292-augustus-gene-0.32;SMil_00002699-processed-gene-0.5;SMil_00003528-processed-gene-0.3;SMil_00005832-augustus-gene-0.26;SMil_00008278-augustus-gene-0.32;SMil_00009722-augustus-gene-0.24;SMil_00009896-processed-gene-0.17;SMil_00010454-augustus-gene-0.13;SMil_00011717-augustus-gene-0.25;SMil_00014623-augustus-gene-0.16;SMil_00015186-augustus-gene-0.18;SM…
GO:0052541	plant-type cell wall cellulose metabolic process	Biological Process	7	0	0.49	0.02691	--
GO:0009411	response to UV	Biological Process	81	11	5.71	0.02774	SMil_00001851-augustus-gene-0.51;SMil_00002292-augustus-gene-0.32;SMil_00002699-processed-gene-0.5;SMil_00005832-augustus-gene-0.26;SMil_00009722-augustus-gene-0.24;SMil_00016012-augustus-gene-0.16;SMil_00019736-augustus-gene-0.10;SMil_00025718-augustus-gene-0.5;SMil_00027245-augustus-gene-0.3;SMil_00029731-augustus-gene-0.3;SMil_00030303-processed-gene-0.0
GO:0046128	purine ribonucleoside metabolic process	Biological Process	383	36	27	0.02823	Salvia_miltiorrhiza_newGene_1628;Salvia_miltiorrhiza_newGene_2701;Salvia_miltiorrhiza_newGene_2948;Salvia_miltiorrhiza_newGene_7628;SMil_00002279-augustus-gene-0.42;SMil_00003447-processed-gene-0.12;SMil_00004104-augustus-gene-0.46;SMil_00004955-augustus-gene-0.33;SMil_00005107-augustus-gene-0.20;SMil_00005832-augustus-gene-0.26;SMil_00006041-augustus-gene-0.25;SMil_00010974-processed-gene-0.4;SM…
GO:0072330	monocarboxylic acid biosynthetic process	Biological Process	290	42	20.44	0.0288	Salvia_miltiorrhiza_newGene_5721;SMil_00001120-processed-gene-0.10;SMil_00001221-processed-gene-0.34;SMil_00002292-augustus-gene-0.32;SMil_00002699-processed-gene-0.5;SMil_00003363-augustus-gene-0.34;SMil_00003846-augustus-gene-0.35;SMil_00005142-augustus-gene-0.22;SMil_00005989-augustus-gene-0.24;SMil_00007313-augustus-gene-0.29;SMil_00009061-augustus-gene-0.20;SMil_00011778-processed-gene-0.8;S…
GO:0035335	peptidyl-tyrosine dephosphorylation	Biological Process	17	2	1.2	0.02941	SMil_00002079-augustus-gene-0.40;SMil_00002699-processed-gene-0.5
GO:0016117	carotenoid biosynthetic process	Biological Process	61	13	4.3	0.02947	Salvia_miltiorrhiza_newGene_1250;SMil_00000435-augustus-gene-0.48;SMil_00007313-augustus-gene-0.29;SMil_00008673-augustus-gene-0.20;SMil_00011225-augustus-gene-0.22;SMil_00011855-processed-gene-0.15;SMil_00016576-augustus-gene-0.15;SMil_00019459-augustus-gene-0.14;SMil_00021873-augustus-gene-0.10;SMil_00023972-augustus-gene-0.8;SMil_00024573-augustus-gene-0.8;SMil_00026283-augustus-gene-0.5;SMil_…
GO:0016109	tetraterpenoid biosynthetic process	Biological Process	61	13	4.3	0.02947	Salvia_miltiorrhiza_newGene_1250;SMil_00000435-augustus-gene-0.48;SMil_00007313-augustus-gene-0.29;SMil_00008673-augustus-gene-0.20;SMil_00011225-augustus-gene-0.22;SMil_00011855-processed-gene-0.15;SMil_00016576-augustus-gene-0.15;SMil_00019459-augustus-gene-0.14;SMil_00021873-augustus-gene-0.10;SMil_00023972-augustus-gene-0.8;SMil_00024573-augustus-gene-0.8;SMil_00026283-augustus-gene-0.5;SMil_…
GO:1901659	glycosyl compound biosynthetic process	Biological Process	129	15	9.09	0.02949	Salvia_miltiorrhiza_newGene_5721;SMil_00000549-augustus-gene-0.80;SMil_00002279-augustus-gene-0.42;SMil_00003929-processed-gene-0.9;SMil_00005107-augustus-gene-0.20;SMil_00007241-augustus-gene-0.33;SMil_00010530-augustus-gene-0.24;SMil_00010974-processed-gene-0.4;SMil_00013403-processed-gene-0.9;SMil_00014623-augustus-gene-0.16;SMil_00017681-augustus-gene-0.15;SMil_00021000-augustus-gene-0.13;SMi…
GO:0045935	positive regulation of nucleobase-containing compound metabolic process	Biological Process	126	9	8.88	0.0296	SMil_00005048-augustus-gene-0.32;SMil_00007307-augustus-gene-0.32;SMil_00008377-augustus-gene-0.28;SMil_00008673-augustus-gene-0.20;SMil_00017681-augustus-gene-0.15;SMil_00020804-augustus-gene-0.9;SMil_00024236-augustus-gene-0.14;SMil_00025768-augustus-gene-0.7;SMil_00029751-processed-gene-0.1
GO:0043603	cellular amide metabolic process	Biological Process	40	3	2.82	0.02979	SMil_00002167-processed-gene-0.4;SMil_00002482-augustus-gene-0.36;SMil_00020311-augustus-gene-0.15
GO:0051667	establishment of plastid localization	Biological Process	48	12	3.38	0.03001	SMil_00000435-augustus-gene-0.48;SMil_00000953-augustus-gene-0.48;SMil_00002279-augustus-gene-0.42;SMil_00004955-augustus-gene-0.33;SMil_00008673-augustus-gene-0.20;SMil_00010597-augustus-gene-0.20;SMil_00011855-processed-gene-0.15;SMil_00017681-augustus-gene-0.15;SMil_00019764-augustus-gene-0.13;SMil_00021241-augustus-gene-0.9;SMil_00025772-augustus-gene-0.4;SMil_00029292-augustus-gene-0.4
GO:0051644	plastid localization	Biological Process	48	12	3.38	0.03001	SMil_00000435-augustus-gene-0.48;SMil_00000953-augustus-gene-0.48;SMil_00002279-augustus-gene-0.42;SMil_00004955-augustus-gene-0.33;SMil_00008673-augustus-gene-0.20;SMil_00010597-augustus-gene-0.20;SMil_00011855-processed-gene-0.15;SMil_00017681-augustus-gene-0.15;SMil_00019764-augustus-gene-0.13;SMil_00021241-augustus-gene-0.9;SMil_00025772-augustus-gene-0.4;SMil_00029292-augustus-gene-0.4
GO:0009902	chloroplast relocation	Biological Process	48	12	3.38	0.03001	SMil_00000435-augustus-gene-0.48;SMil_00000953-augustus-gene-0.48;SMil_00002279-augustus-gene-0.42;SMil_00004955-augustus-gene-0.33;SMil_00008673-augustus-gene-0.20;SMil_00010597-augustus-gene-0.20;SMil_00011855-processed-gene-0.15;SMil_00017681-augustus-gene-0.15;SMil_00019764-augustus-gene-0.13;SMil_00021241-augustus-gene-0.9;SMil_00025772-augustus-gene-0.4;SMil_00029292-augustus-gene-0.4
GO:0031328	positive regulation of cellular biosynthetic process	Biological Process	139	11	9.8	0.03027	SMil_00004955-augustus-gene-0.33;SMil_00005048-augustus-gene-0.32;SMil_00007307-augustus-gene-0.32;SMil_00008377-augustus-gene-0.28;SMil_00008673-augustus-gene-0.20;SMil_00012443-augustus-gene-0.35;SMil_00017681-augustus-gene-0.15;SMil_00020804-augustus-gene-0.9;SMil_00024236-augustus-gene-0.14;SMil_00025768-augustus-gene-0.7;SMil_00029751-processed-gene-0.1
GO:0043647	inositol phosphate metabolic process	Biological Process	33	3	2.33	0.0307	SMil_00008377-augustus-gene-0.28;SMil_00013302-augustus-gene-0.16;SMil_00019668-augustus-gene-0.9
GO:0006779	porphyrin-containing compound biosynthetic process	Biological Process	80	8	5.64	0.03099	SMil_00000435-augustus-gene-0.48;SMil_00004955-augustus-gene-0.33;SMil_00006565-augustus-gene-0.33;SMil_00007313-augustus-gene-0.29;SMil_00008673-augustus-gene-0.20;SMil_00019459-augustus-gene-0.14;SMil_00023972-augustus-gene-0.8;SMil_00026283-augustus-gene-0.5
GO:0006569	tryptophan catabolic process	Biological Process	19	7	1.34	0.03114	SMil_00002292-augustus-gene-0.32;SMil_00003363-augustus-gene-0.34;SMil_00009061-augustus-gene-0.20;SMil_00018423-augustus-gene-0.16;SMil_00026928-augustus-gene-0.8;SMil_00028010-processed-gene-0.1;SMil_00029776-processed-gene-0.0
GO:0046218	indolalkylamine catabolic process	Biological Process	19	7	1.34	0.03114	SMil_00002292-augustus-gene-0.32;SMil_00003363-augustus-gene-0.34;SMil_00009061-augustus-gene-0.20;SMil_00018423-augustus-gene-0.16;SMil_00026928-augustus-gene-0.8;SMil_00028010-processed-gene-0.1;SMil_00029776-processed-gene-0.0
GO:0042436	indole-containing compound catabolic process	Biological Process	19	7	1.34	0.03114	SMil_00002292-augustus-gene-0.32;SMil_00003363-augustus-gene-0.34;SMil_00009061-augustus-gene-0.20;SMil_00018423-augustus-gene-0.16;SMil_00026928-augustus-gene-0.8;SMil_00028010-processed-gene-0.1;SMil_00029776-processed-gene-0.0
GO:0009074	aromatic amino acid family catabolic process	Biological Process	29	9	2.04	0.03153	SMil_00002292-augustus-gene-0.32;SMil_00003363-augustus-gene-0.34;SMil_00009061-augustus-gene-0.20;SMil_00012897-augustus-gene-0.16;SMil_00018423-augustus-gene-0.16;SMil_00019885-processed-gene-0.1;SMil_00026928-augustus-gene-0.8;SMil_00028010-processed-gene-0.1;SMil_00029776-processed-gene-0.0
GO:0007169	transmembrane receptor protein tyrosine kinase signaling pathway	Biological Process	17	1	1.2	0.03223	SMil_00018828-augustus-gene-0.12
GO:0051640	organelle localization	Biological Process	68	12	4.79	0.03258	SMil_00000435-augustus-gene-0.48;SMil_00000953-augustus-gene-0.48;SMil_00002279-augustus-gene-0.42;SMil_00004955-augustus-gene-0.33;SMil_00008673-augustus-gene-0.20;SMil_00010597-augustus-gene-0.20;SMil_00011855-processed-gene-0.15;SMil_00017681-augustus-gene-0.15;SMil_00019764-augustus-gene-0.13;SMil_00021241-augustus-gene-0.9;SMil_00025772-augustus-gene-0.4;SMil_00029292-augustus-gene-0.4
GO:0019747	regulation of isoprenoid metabolic process	Biological Process	4	0	0.28	0.03285	--
GO:0006561	proline biosynthetic process	Biological Process	6	3	0.42	0.03332	SMil_00001380-augustus-gene-0.51;SMil_00003276-augustus-gene-0.36;SMil_00017659-augustus-gene-0.9
GO:0033013	tetrapyrrole metabolic process	Biological Process	119	9	8.39	0.03337	SMil_00000435-augustus-gene-0.48;SMil_00004955-augustus-gene-0.33;SMil_00006565-augustus-gene-0.33;SMil_00007313-augustus-gene-0.29;SMil_00008673-augustus-gene-0.20;SMil_00014623-augustus-gene-0.16;SMil_00019459-augustus-gene-0.14;SMil_00023972-augustus-gene-0.8;SMil_00026283-augustus-gene-0.5
GO:0006471	protein ADP-ribosylation	Biological Process	6	1	0.42	0.03341	SMil_00023124-processed-gene-0.1
GO:1901564	organonitrogen compound metabolic process	Biological Process	1273	123	89.73	0.03421	Salvia_miltiorrhiza_newGene_1250;Salvia_miltiorrhiza_newGene_1628;Salvia_miltiorrhiza_newGene_2701;Salvia_miltiorrhiza_newGene_2948;Salvia_miltiorrhiza_newGene_423;Salvia_miltiorrhiza_newGene_5522;Salvia_miltiorrhiza_newGene_5721;Salvia_miltiorrhiza_newGene_7628;SMil_00000435-augustus-gene-0.48;SMil_00000953-augustus-gene-0.48;SMil_00001380-augustus-gene-0.51;SMil_00001403-processed-gene-0.0;SMil…
GO:0046292	formaldehyde metabolic process	Biological Process	3	1	0.21	0.03451	SMil_00028010-processed-gene-0.1
GO:0015936	coenzyme A metabolic process	Biological Process	10	1	0.7	0.03477	SMil_00023989-augustus-gene-0.10
GO:0046854	phosphatidylinositol phosphorylation	Biological Process	16	2	1.13	0.03532	SMil_00016444-augustus-gene-0.18;SMil_00019668-augustus-gene-0.9
GO:0046834	lipid phosphorylation	Biological Process	16	2	1.13	0.03532	SMil_00016444-augustus-gene-0.18;SMil_00019668-augustus-gene-0.9
GO:0006807	nitrogen compound metabolic process	Biological Process	2947	201	207.71	0.03667	Salvia_miltiorrhiza_newGene_1250;Salvia_miltiorrhiza_newGene_1628;Salvia_miltiorrhiza_newGene_2115;Salvia_miltiorrhiza_newGene_2701;Salvia_miltiorrhiza_newGene_2948;Salvia_miltiorrhiza_newGene_3262;Salvia_miltiorrhiza_newGene_4099;Salvia_miltiorrhiza_newGene_423;Salvia_miltiorrhiza_newGene_4831;Salvia_miltiorrhiza_newGene_5166;Salvia_miltiorrhiza_newGene_5522;Salvia_miltiorrhiza_newGene_5721;Salv…
GO:0016311	dephosphorylation	Biological Process	124	14	8.74	0.0369	Salvia_miltiorrhiza_newGene_5721;SMil_00000435-augustus-gene-0.48;SMil_00000549-augustus-gene-0.80;SMil_00001302-augustus-gene-0.51;SMil_00002079-augustus-gene-0.40;SMil_00002699-processed-gene-0.5;SMil_00009381-processed-gene-0.0;SMil_00013890-augustus-gene-0.18;SMil_00017681-augustus-gene-0.15;SMil_00019668-augustus-gene-0.9;SMil_00024108-processed-gene-0.0;SMil_00025772-augustus-gene-0.4;SMil_…
GO:0009308	amine metabolic process	Biological Process	94	12	6.63	0.03707	SMil_00002292-augustus-gene-0.32;SMil_00003363-augustus-gene-0.34;SMil_00006467-processed-gene-0.2;SMil_00009061-augustus-gene-0.20;SMil_00009831-augustus-gene-0.33;SMil_00018423-augustus-gene-0.16;SMil_00020048-augustus-gene-0.19;SMil_00025480-augustus-gene-0.9;SMil_00026928-augustus-gene-0.8;SMil_00028010-processed-gene-0.1;SMil_00028029-augustus-gene-0.2;SMil_00029776-processed-gene-0.0
GO:0006778	porphyrin-containing compound metabolic process	Biological Process	116	9	8.18	0.03743	SMil_00000435-augustus-gene-0.48;SMil_00004955-augustus-gene-0.33;SMil_00006565-augustus-gene-0.33;SMil_00007313-augustus-gene-0.29;SMil_00008673-augustus-gene-0.20;SMil_00014623-augustus-gene-0.16;SMil_00019459-augustus-gene-0.14;SMil_00023972-augustus-gene-0.8;SMil_00026283-augustus-gene-0.5
GO:0042402	cellular biogenic amine catabolic process	Biological Process	30	9	2.11	0.03765	SMil_00002292-augustus-gene-0.32;SMil_00003363-augustus-gene-0.34;SMil_00009061-augustus-gene-0.20;SMil_00018423-augustus-gene-0.16;SMil_00020048-augustus-gene-0.19;SMil_00025480-augustus-gene-0.9;SMil_00026928-augustus-gene-0.8;SMil_00028010-processed-gene-0.1;SMil_00029776-processed-gene-0.0
GO:0009310	amine catabolic process	Biological Process	30	9	2.11	0.03765	SMil_00002292-augustus-gene-0.32;SMil_00003363-augustus-gene-0.34;SMil_00009061-augustus-gene-0.20;SMil_00018423-augustus-gene-0.16;SMil_00020048-augustus-gene-0.19;SMil_00025480-augustus-gene-0.9;SMil_00026928-augustus-gene-0.8;SMil_00028010-processed-gene-0.1;SMil_00029776-processed-gene-0.0
GO:0044106	cellular amine metabolic process	Biological Process	75	11	5.29	0.03778	SMil_00002292-augustus-gene-0.32;SMil_00003363-augustus-gene-0.34;SMil_00006467-processed-gene-0.2;SMil_00009061-augustus-gene-0.20;SMil_00009831-augustus-gene-0.33;SMil_00018423-augustus-gene-0.16;SMil_00020048-augustus-gene-0.19;SMil_00025480-augustus-gene-0.9;SMil_00026928-augustus-gene-0.8;SMil_00028010-processed-gene-0.1;SMil_00029776-processed-gene-0.0
GO:0010351	lithium ion transport	Biological Process	16	2	1.13	0.03808	SMil_00018531-processed-gene-0.3;SMil_00027133-processed-gene-0.0
GO:0051173	positive regulation of nitrogen compound metabolic process	Biological Process	127	9	8.95	0.03811	SMil_00005048-augustus-gene-0.32;SMil_00007307-augustus-gene-0.32;SMil_00008377-augustus-gene-0.28;SMil_00008673-augustus-gene-0.20;SMil_00017681-augustus-gene-0.15;SMil_00020804-augustus-gene-0.9;SMil_00024236-augustus-gene-0.14;SMil_00025768-augustus-gene-0.7;SMil_00029751-processed-gene-0.1
GO:0051656	establishment of organelle localization	Biological Process	54	12	3.81	0.03822	SMil_00000435-augustus-gene-0.48;SMil_00000953-augustus-gene-0.48;SMil_00002279-augustus-gene-0.42;SMil_00004955-augustus-gene-0.33;SMil_00008673-augustus-gene-0.20;SMil_00010597-augustus-gene-0.20;SMil_00011855-processed-gene-0.15;SMil_00017681-augustus-gene-0.15;SMil_00019764-augustus-gene-0.13;SMil_00021241-augustus-gene-0.9;SMil_00025772-augustus-gene-0.4;SMil_00029292-augustus-gene-0.4
GO:0010639	negative regulation of organelle organization	Biological Process	12	0	0.85	0.03894	--
GO:0051129	negative regulation of cellular component organization	Biological Process	12	0	0.85	0.03894	--
GO:0000256	allantoin catabolic process	Biological Process	2	0	0.14	0.03894	--
GO:0051651	maintenance of location in cell	Biological Process	15	0	1.06	0.04035	--
GO:0033673	negative regulation of kinase activity	Biological Process	6	0	0.42	0.04042	--
GO:0051348	negative regulation of transferase activity	Biological Process	6	0	0.42	0.04042	--
GO:0071901	negative regulation of protein serine/threonine kinase activity	Biological Process	6	0	0.42	0.04042	--
GO:0006469	negative regulation of protein kinase activity	Biological Process	6	0	0.42	0.04042	--
GO:0048583	regulation of response to stimulus	Biological Process	248	21	17.48	0.04127	Salvia_miltiorrhiza_newGene_1944;Salvia_miltiorrhiza_newGene_2701;Salvia_miltiorrhiza_newGene_5522;Salvia_miltiorrhiza_newGene_5721;SMil_00001793-augustus-gene-0.35;SMil_00003363-augustus-gene-0.34;SMil_00003634-processed-gene-0.7;SMil_00005832-augustus-gene-0.26;SMil_00009285-augustus-gene-0.20;SMil_00010790-augustus-gene-0.19;SMil_00010869-augustus-gene-0.16;SMil_00015191-processed-gene-0.4;SMi…
GO:0051188	cofactor biosynthetic process	Biological Process	165	15	11.63	0.04142	SMil_00000435-augustus-gene-0.48;SMil_00004955-augustus-gene-0.33;SMil_00006565-augustus-gene-0.33;SMil_00007313-augustus-gene-0.29;SMil_00008673-augustus-gene-0.20;SMil_00011225-augustus-gene-0.22;SMil_00012442-augustus-gene-0.27;SMil_00013403-processed-gene-0.9;SMil_00014727-augustus-gene-0.13;SMil_00019459-augustus-gene-0.14;SMil_00020311-augustus-gene-0.15;SMil_00023972-augustus-gene-0.8;SMil…
GO:0010073	meristem maintenance	Biological Process	99	5	6.98	0.04157	SMil_00003528-processed-gene-0.3;SMil_00015891-processed-gene-0.15;SMil_00016641-augustus-gene-0.14;SMil_00018771-augustus-gene-0.10;SMil_00020048-augustus-gene-0.19
GO:0010167	response to nitrate	Biological Process	28	3	1.97	0.04166	SMil_00015397-augustus-gene-0.12;SMil_00021584-augustus-gene-0.8;SMil_00025933-processed-gene-0.2
GO:0009865	pollen tube adhesion	Biological Process	2	0	0.14	0.04179	--
GO:0098609	cell-cell adhesion	Biological Process	2	0	0.14	0.04179	--
GO:0022604	regulation of cell morphogenesis	Biological Process	33	3	2.33	0.04181	SMil_00007307-augustus-gene-0.32;SMil_00016444-augustus-gene-0.18;SMil_00025068-augustus-gene-0.7
GO:0010565	regulation of cellular ketone metabolic process	Biological Process	16	1	1.13	0.0423	SMil_00016444-augustus-gene-0.18
GO:0044702	single organism reproductive process	Biological Process	562	36	39.61	0.04233	Salvia_miltiorrhiza_newGene_5850;SMil_00000813-augustus-gene-0.45;SMil_00001498-augustus-gene-0.43;SMil_00002810-processed-gene-0.7;SMil_00003634-processed-gene-0.7;SMil_00003660-augustus-gene-0.41;SMil_00004157-augustus-gene-0.39;SMil_00005142-augustus-gene-0.22;SMil_00005832-augustus-gene-0.26;SMil_00006168-processed-gene-0.9;SMil_00006220-augustus-gene-0.29;SMil_00006629-augustus-gene-0.26;SMi…
GO:0042439	ethanolamine-containing compound metabolic process	Biological Process	13	1	0.92	0.04322	SMil_00006467-processed-gene-0.2
GO:0010224	response to UV-B	Biological Process	20	4	1.41	0.04331	SMil_00016012-augustus-gene-0.16;SMil_00025718-augustus-gene-0.5;SMil_00027245-augustus-gene-0.3;SMil_00029731-augustus-gene-0.3
GO:0048638	regulation of developmental growth	Biological Process	98	8	6.91	0.04387	SMil_00002699-processed-gene-0.5;SMil_00003528-processed-gene-0.3;SMil_00007307-augustus-gene-0.32;SMil_00015891-processed-gene-0.15;SMil_00016444-augustus-gene-0.18;SMil_00018771-augustus-gene-0.10;SMil_00020048-augustus-gene-0.19;SMil_00025068-augustus-gene-0.7
GO:0019632	shikimate metabolic process	Biological Process	6	2	0.42	0.04459	SMil_00013414-augustus-gene-0.13;SMil_00026135-augustus-gene-0.8
GO:0016310	phosphorylation	Biological Process	964	55	67.95	0.04465	Salvia_miltiorrhiza_newGene_1944;Salvia_miltiorrhiza_newGene_2282;Salvia_miltiorrhiza_newGene_5721;SMil_00001417-augustus-gene-0.45;SMil_00001793-augustus-gene-0.35;SMil_00002279-augustus-gene-0.42;SMil_00002470-processed-gene-0.15;SMil_00002492-processed-gene-0.10;SMil_00002699-processed-gene-0.5;SMil_00002819-augustus-gene-0.42;SMil_00003276-augustus-gene-0.36;SMil_00003634-processed-gene-0.7;S…
GO:0015807	L-amino acid transport	Biological Process	3	1	0.21	0.04467	SMil_00001380-augustus-gene-0.51
GO:0006576	cellular biogenic amine metabolic process	Biological Process	70	11	4.93	0.04524	SMil_00002292-augustus-gene-0.32;SMil_00003363-augustus-gene-0.34;SMil_00006467-processed-gene-0.2;SMil_00009061-augustus-gene-0.20;SMil_00009831-augustus-gene-0.33;SMil_00018423-augustus-gene-0.16;SMil_00020048-augustus-gene-0.19;SMil_00025480-augustus-gene-0.9;SMil_00026928-augustus-gene-0.8;SMil_00028010-processed-gene-0.1;SMil_00029776-processed-gene-0.0
GO:0042773	ATP synthesis coupled electron transport	Biological Process	20	0	1.41	0.04623	--
GO:0006119	oxidative phosphorylation	Biological Process	20	0	1.41	0.04623	--
GO:0010051	xylem and phloem pattern formation	Biological Process	30	2	2.11	0.04683	SMil_00003634-processed-gene-0.7;SMil_00016641-augustus-gene-0.14
GO:0008285	negative regulation of cell proliferation	Biological Process	3	0	0.21	0.04704	--
GO:0046352	disaccharide catabolic process	Biological Process	2	1	0.14	0.04796	Salvia_miltiorrhiza_newGene_6228
GO:0000025	maltose catabolic process	Biological Process	2	1	0.14	0.04796	Salvia_miltiorrhiza_newGene_6228
GO:0009313	oligosaccharide catabolic process	Biological Process	2	1	0.14	0.04796	Salvia_miltiorrhiza_newGene_6228
GO:0015937	coenzyme A biosynthetic process	Biological Process	5	0	0.35	0.0482	--
GO:0034030	ribonucleoside bisphosphate biosynthetic process	Biological Process	5	0	0.35	0.0482	--
GO:0034033	purine nucleoside bisphosphate biosynthetic process	Biological Process	5	0	0.35	0.0482	--
GO:0033866	nucleoside bisphosphate biosynthetic process	Biological Process	5	0	0.35	0.0482	--
GO:0032269	negative regulation of cellular protein metabolic process	Biological Process	13	1	0.92	0.04851	SMil_00002699-processed-gene-0.5
GO:0051248	negative regulation of protein metabolic process	Biological Process	13	1	0.92	0.04851	SMil_00002699-processed-gene-0.5
GO:0032543	mitochondrial translation	Biological Process	4	2	0.28	0.04862	SMil_00001403-processed-gene-0.0;SMil_00015778-augustus-gene-0.20
GO:0070681	glutaminyl-tRNAGln biosynthesis via transamidation	Biological Process	4	2	0.28	0.04862	SMil_00001403-processed-gene-0.0;SMil_00015778-augustus-gene-0.20
GO:0032320	positive regulation of Ras GTPase activity	Biological Process	6	0	0.42	0.04868	--
GO:0010928	regulation of auxin mediated signaling pathway	Biological Process	16	3	1.13	0.04873	SMil_00005832-augustus-gene-0.26;SMil_00016936-augustus-gene-0.16;SMil_00030303-processed-gene-0.0
GO:0042127	regulation of cell proliferation	Biological Process	31	1	2.18	0.04909	SMil_00007307-augustus-gene-0.32
GO:0009163	nucleoside biosynthetic process	Biological Process	80	7	5.64	0.04961	SMil_00002279-augustus-gene-0.42;SMil_00003929-processed-gene-0.9;SMil_00005107-augustus-gene-0.20;SMil_00010974-processed-gene-0.4;SMil_00013403-processed-gene-0.9;SMil_00022612-processed-gene-0.6;SMil_00027427-augustus-gene-0.6
GO:0042455	ribonucleoside biosynthetic process	Biological Process	80	7	5.64	0.04961	SMil_00002279-augustus-gene-0.42;SMil_00003929-processed-gene-0.9;SMil_00005107-augustus-gene-0.20;SMil_00010974-processed-gene-0.4;SMil_00013403-processed-gene-0.9;SMil_00022612-processed-gene-0.6;SMil_00027427-augustus-gene-0.6
GO:0071669	plant-type cell wall organization or biogenesis	Biological Process	160	14	11.28	0.04974	SMil_00003528-processed-gene-0.3;SMil_00008278-augustus-gene-0.32;SMil_00009896-processed-gene-0.17;SMil_00010454-augustus-gene-0.13;SMil_00011717-augustus-gene-0.25;SMil_00014623-augustus-gene-0.16;SMil_00015186-augustus-gene-0.18;SMil_00016226-augustus-gene-0.18;SMil_00016470-augustus-gene-0.22;SMil_00018771-augustus-gene-0.10;SMil_00020048-augustus-gene-0.19;SMil_00021117-augustus-gene-0.15;SM…
GO:0006643	membrane lipid metabolic process	Biological Process	66	5	4.65	0.05054	SMil_00005378-augustus-gene-0.33;SMil_00006830-augustus-gene-0.27;SMil_00009956-augustus-gene-0.21;SMil_00013302-augustus-gene-0.16;SMil_00026283-augustus-gene-0.5
GO:0060918	auxin transport	Biological Process	57	5	4.02	0.05085	SMil_00005832-augustus-gene-0.26;SMil_00009044-processed-gene-0.5;SMil_00019736-augustus-gene-0.10;SMil_00027133-processed-gene-0.0;SMil_00030303-processed-gene-0.0
GO:0009914	hormone transport	Biological Process	57	5	4.02	0.05085	SMil_00005832-augustus-gene-0.26;SMil_00009044-processed-gene-0.5;SMil_00019736-augustus-gene-0.10;SMil_00027133-processed-gene-0.0;SMil_00030303-processed-gene-0.0
GO:0031400	negative regulation of protein modification process	Biological Process	9	1	0.63	0.05145	SMil_00002699-processed-gene-0.5
GO:0007005	mitochondrion organization	Biological Process	58	4	4.09	0.05193	Salvia_miltiorrhiza_newGene_7636;SMil_00001403-processed-gene-0.0;SMil_00008396-augustus-gene-0.20;SMil_00015778-augustus-gene-0.20
GO:0040008	regulation of growth	Biological Process	104	9	7.33	0.05204	SMil_00002699-processed-gene-0.5;SMil_00003528-processed-gene-0.3;SMil_00007307-augustus-gene-0.32;SMil_00015891-processed-gene-0.15;SMil_00016444-augustus-gene-0.18;SMil_00016982-augustus-gene-0.18;SMil_00018771-augustus-gene-0.10;SMil_00020048-augustus-gene-0.19;SMil_00025068-augustus-gene-0.7
GO:0019344	cysteine biosynthetic process	Biological Process	81	11	5.71	0.05211	Salvia_miltiorrhiza_newGene_5721;SMil_00002699-processed-gene-0.5;SMil_00005658-processed-gene-0.15;SMil_00006118-processed-gene-0.21;SMil_00019908-augustus-gene-0.9;SMil_00021000-augustus-gene-0.13;SMil_00021584-augustus-gene-0.8;SMil_00025480-augustus-gene-0.9;SMil_00025772-augustus-gene-0.4;SMil_00025956-augustus-gene-0.9;SMil_00029046-processed-gene-0.2
GO:0010076	maintenance of floral meristem identity	Biological Process	3	0	0.21	0.05259	--
GO:1901419	regulation of response to alcohol	Biological Process	13	0	0.92	0.05272	--
GO:0071554	cell wall organization or biogenesis	Biological Process	333	27	23.47	0.05297	Salvia_miltiorrhiza_newGene_5820;Salvia_miltiorrhiza_newGene_5850;SMil_00002292-augustus-gene-0.32;SMil_00002699-processed-gene-0.5;SMil_00003528-processed-gene-0.3;SMil_00004636-augustus-gene-0.36;SMil_00004776-augustus-gene-0.56;SMil_00005832-augustus-gene-0.26;SMil_00007307-augustus-gene-0.32;SMil_00008278-augustus-gene-0.32;SMil_00008719-processed-gene-0.3;SMil_00009722-augustus-gene-0.24;SMi…
GO:0051865	protein autoubiquitination	Biological Process	3	0	0.21	0.05309	--
GO:0009926	auxin polar transport	Biological Process	53	5	3.74	0.05338	SMil_00005832-augustus-gene-0.26;SMil_00009044-processed-gene-0.5;SMil_00019736-augustus-gene-0.10;SMil_00027133-processed-gene-0.0;SMil_00030303-processed-gene-0.0
GO:0017007	protein-bilin linkage	Biological Process	2	0	0.14	0.05372	--
GO:0017009	protein-phycocyanobilin linkage	Biological Process	2	0	0.14	0.05372	--
GO:0032544	plastid translation	Biological Process	4	2	0.28	0.05397	SMil_00008673-augustus-gene-0.20;SMil_00021141-augustus-gene-0.10
GO:0006650	glycerophospholipid metabolic process	Biological Process	110	12	7.75	0.05406	SMil_00006467-processed-gene-0.2;SMil_00007313-augustus-gene-0.29;SMil_00007369-augustus-gene-0.27;SMil_00009381-processed-gene-0.0;SMil_00010597-augustus-gene-0.20;SMil_00015064-augustus-gene-0.16;SMil_00015778-augustus-gene-0.20;SMil_00016444-augustus-gene-0.18;SMil_00019668-augustus-gene-0.9;SMil_00021241-augustus-gene-0.9;SMil_00026411-augustus-gene-0.5;SMil_00029292-augustus-gene-0.4
GO:1901362	organic cyclic compound biosynthetic process	Biological Process	1532	101	107.98	0.05478	Salvia_miltiorrhiza_newGene_2115;Salvia_miltiorrhiza_newGene_4099;Salvia_miltiorrhiza_newGene_423;Salvia_miltiorrhiza_newGene_5721;SMil_00000435-augustus-gene-0.48;SMil_00000910-augustus-gene-0.43;SMil_00001380-augustus-gene-0.51;SMil_00001498-augustus-gene-0.43;SMil_00001808-augustus-gene-0.36;SMil_00002279-augustus-gene-0.42;SMil_00002292-augustus-gene-0.32;SMil_00002689-augustus-gene-0.30;SMil…
GO:0009629	response to gravity	Biological Process	64	7	4.51	0.05558	SMil_00000910-augustus-gene-0.43;SMil_00005832-augustus-gene-0.26;SMil_00016641-augustus-gene-0.14;SMil_00019426-augustus-gene-0.15;SMil_00019736-augustus-gene-0.10;SMil_00020726-augustus-gene-0.13;SMil_00030303-processed-gene-0.0
GO:0010264	myo-inositol hexakisphosphate biosynthetic process	Biological Process	24	2	1.69	0.05632	SMil_00008377-augustus-gene-0.28;SMil_00013302-augustus-gene-0.16
GO:0032958	inositol phosphate biosynthetic process	Biological Process	24	2	1.69	0.05632	SMil_00008377-augustus-gene-0.28;SMil_00013302-augustus-gene-0.16
GO:0033517	myo-inositol hexakisphosphate metabolic process	Biological Process	24	2	1.69	0.05632	SMil_00008377-augustus-gene-0.28;SMil_00013302-augustus-gene-0.16
GO:0006897	endocytosis	Biological Process	18	2	1.27	0.05718	SMil_00006512-augustus-gene-0.19;SMil_00016226-augustus-gene-0.18
GO:0046467	membrane lipid biosynthetic process	Biological Process	50	5	3.52	0.05745	SMil_00005378-augustus-gene-0.33;SMil_00006830-augustus-gene-0.27;SMil_00009956-augustus-gene-0.21;SMil_00013302-augustus-gene-0.16;SMil_00026283-augustus-gene-0.5
GO:0051494	negative regulation of cytoskeleton organization	Biological Process	5	0	0.35	0.05755	--
GO:0015994	chlorophyll metabolic process	Biological Process	92	6	6.48	0.0577	SMil_00000435-augustus-gene-0.48;SMil_00004955-augustus-gene-0.33;SMil_00007313-augustus-gene-0.29;SMil_00014623-augustus-gene-0.16;SMil_00019459-augustus-gene-0.14;SMil_00026283-augustus-gene-0.5
GO:0022414	reproductive process	Biological Process	708	43	49.9	0.05782	Salvia_miltiorrhiza_newGene_5850;SMil_00000813-augustus-gene-0.45;SMil_00001498-augustus-gene-0.43;SMil_00002810-processed-gene-0.7;SMil_00003634-processed-gene-0.7;SMil_00003660-augustus-gene-0.41;SMil_00004157-augustus-gene-0.39;SMil_00005142-augustus-gene-0.22;SMil_00005832-augustus-gene-0.26;SMil_00006168-processed-gene-0.9;SMil_00006220-augustus-gene-0.29;SMil_00006629-augustus-gene-0.26;SMi…
GO:0043605	cellular amide catabolic process	Biological Process	3	0	0.21	0.05813	--
GO:0046890	regulation of lipid biosynthetic process	Biological Process	6	1	0.42	0.05822	SMil_00016444-augustus-gene-0.18
GO:0006109	regulation of carbohydrate metabolic process	Biological Process	6	0	0.42	0.05822	--
GO:0006184	GTP catabolic process	Biological Process	130	12	9.16	0.05949	Salvia_miltiorrhiza_newGene_1628;Salvia_miltiorrhiza_newGene_2701;Salvia_miltiorrhiza_newGene_2948;Salvia_miltiorrhiza_newGene_7628;SMil_00004955-augustus-gene-0.33;SMil_00014959-processed-gene-0.15;SMil_00018666-augustus-gene-0.13;SMil_00019764-augustus-gene-0.13;SMil_00021501-augustus-gene-0.8;SMil_00023390-augustus-gene-0.6;SMil_00026356-augustus-gene-0.7;SMil_00027581-augustus-gene-0.6
GO:1901069	guanosine-containing compound catabolic process	Biological Process	130	12	9.16	0.05949	Salvia_miltiorrhiza_newGene_1628;Salvia_miltiorrhiza_newGene_2701;Salvia_miltiorrhiza_newGene_2948;Salvia_miltiorrhiza_newGene_7628;SMil_00004955-augustus-gene-0.33;SMil_00014959-processed-gene-0.15;SMil_00018666-augustus-gene-0.13;SMil_00019764-augustus-gene-0.13;SMil_00021501-augustus-gene-0.8;SMil_00023390-augustus-gene-0.6;SMil_00026356-augustus-gene-0.7;SMil_00027581-augustus-gene-0.6
GO:0006690	icosanoid metabolic process	Biological Process	2	0	0.14	0.06015	--
GO:0006691	leukotriene metabolic process	Biological Process	2	0	0.14	0.06015	--
GO:0046456	icosanoid biosynthetic process	Biological Process	2	0	0.14	0.06015	--
GO:1901568	fatty acid derivative metabolic process	Biological Process	2	0	0.14	0.06015	--
GO:1901570	fatty acid derivative biosynthetic process	Biological Process	2	0	0.14	0.06015	--
GO:0019370	leukotriene biosynthetic process	Biological Process	2	0	0.14	0.06015	--
GO:1902532	negative regulation of intracellular signal transduction	Biological Process	4	0	0.28	0.0611	--
GO:0009099	valine biosynthetic process	Biological Process	2	1	0.14	0.06111	SMil_00026811-processed-gene-0.0
GO:0046470	phosphatidylcholine metabolic process	Biological Process	12	1	0.85	0.06121	SMil_00006467-processed-gene-0.2
GO:0003006	developmental process involved in reproduction	Biological Process	676	38	47.65	0.06203	Salvia_miltiorrhiza_newGene_5850;SMil_00000813-augustus-gene-0.45;SMil_00001498-augustus-gene-0.43;SMil_00002810-processed-gene-0.7;SMil_00003634-processed-gene-0.7;SMil_00003660-augustus-gene-0.41;SMil_00004157-augustus-gene-0.39;SMil_00005142-augustus-gene-0.22;SMil_00005832-augustus-gene-0.26;SMil_00006168-processed-gene-0.9;SMil_00006220-augustus-gene-0.29;SMil_00006629-augustus-gene-0.26;SMi…
GO:0048464	flower calyx development	Biological Process	7	0	0.49	0.06311	--
GO:0048442	sepal development	Biological Process	7	0	0.49	0.06311	--
GO:0009070	serine family amino acid biosynthetic process	Biological Process	92	12	6.48	0.06371	Salvia_miltiorrhiza_newGene_5721;SMil_00002699-processed-gene-0.5;SMil_00003363-augustus-gene-0.34;SMil_00005658-processed-gene-0.15;SMil_00006118-processed-gene-0.21;SMil_00019908-augustus-gene-0.9;SMil_00021000-augustus-gene-0.13;SMil_00021584-augustus-gene-0.8;SMil_00025480-augustus-gene-0.9;SMil_00025772-augustus-gene-0.4;SMil_00025956-augustus-gene-0.9;SMil_00029046-processed-gene-0.2
GO:0019760	glucosinolate metabolic process	Biological Process	52	9	3.67	0.06387	Salvia_miltiorrhiza_newGene_5721;SMil_00000549-augustus-gene-0.80;SMil_00007241-augustus-gene-0.33;SMil_00010530-augustus-gene-0.24;SMil_00014623-augustus-gene-0.16;SMil_00017681-augustus-gene-0.15;SMil_00021000-augustus-gene-0.13;SMil_00023972-augustus-gene-0.8;SMil_00026283-augustus-gene-0.5
GO:0019757	glycosinolate metabolic process	Biological Process	52	9	3.67	0.06387	Salvia_miltiorrhiza_newGene_5721;SMil_00000549-augustus-gene-0.80;SMil_00007241-augustus-gene-0.33;SMil_00010530-augustus-gene-0.24;SMil_00014623-augustus-gene-0.16;SMil_00017681-augustus-gene-0.15;SMil_00021000-augustus-gene-0.13;SMil_00023972-augustus-gene-0.8;SMil_00026283-augustus-gene-0.5
GO:0016143	S-glycoside metabolic process	Biological Process	52	9	3.67	0.06387	Salvia_miltiorrhiza_newGene_5721;SMil_00000549-augustus-gene-0.80;SMil_00007241-augustus-gene-0.33;SMil_00010530-augustus-gene-0.24;SMil_00014623-augustus-gene-0.16;SMil_00017681-augustus-gene-0.15;SMil_00021000-augustus-gene-0.13;SMil_00023972-augustus-gene-0.8;SMil_00026283-augustus-gene-0.5
GO:0009635	response to herbicide	Biological Process	4	2	0.28	0.06413	SMil_00011394-augustus-gene-0.25;SMil_00026811-processed-gene-0.0
GO:0007167	enzyme linked receptor protein signaling pathway	Biological Process	18	1	1.27	0.06527	SMil_00018828-augustus-gene-0.12
GO:0034284	response to monosaccharide	Biological Process	47	5	3.31	0.06557	SMil_00012373-augustus-gene-0.10;SMil_00014795-processed-gene-0.14;SMil_00021000-augustus-gene-0.13;SMil_00021352-augustus-gene-0.10;SMil_00023600-augustus-gene-0.5
GO:0009746	response to hexose	Biological Process	47	5	3.31	0.06557	SMil_00012373-augustus-gene-0.10;SMil_00014795-processed-gene-0.14;SMil_00021000-augustus-gene-0.13;SMil_00021352-augustus-gene-0.10;SMil_00023600-augustus-gene-0.5
GO:0010468	regulation of gene expression	Biological Process	867	45	61.11	0.0659	Salvia_miltiorrhiza_newGene_2115;SMil_00000910-augustus-gene-0.43;SMil_00002689-augustus-gene-0.30;SMil_00002749-augustus-gene-0.42;SMil_00003140-processed-gene-0.6;SMil_00003830-augustus-gene-0.40;SMil_00004381-augustus-gene-0.30;SMil_00004495-augustus-gene-0.43;SMil_00004955-augustus-gene-0.33;SMil_00005048-augustus-gene-0.32;SMil_00007307-augustus-gene-0.32;SMil_00008151-processed-gene-0.3;SMi…
GO:0005991	trehalose metabolic process	Biological Process	17	2	1.2	0.06733	SMil_00000722-augustus-gene-0.45;SMil_00019072-augustus-gene-0.19
GO:0005992	trehalose biosynthetic process	Biological Process	17	2	1.2	0.06733	SMil_00000722-augustus-gene-0.45;SMil_00019072-augustus-gene-0.19
GO:0001676	long-chain fatty acid metabolic process	Biological Process	8	2	0.56	0.06757	SMil_00020087-augustus-gene-0.9;SMil_00028086-augustus-gene-0.5
GO:0008361	regulation of cell size	Biological Process	29	4	2.04	0.06907	SMil_00005832-augustus-gene-0.26;SMil_00019736-augustus-gene-0.10;SMil_00019879-processed-gene-0.4;SMil_00030303-processed-gene-0.0
GO:0009757	hexose mediated signaling	Biological Process	2	0	0.14	0.06965	--
GO:0010255	glucose mediated signaling pathway	Biological Process	2	0	0.14	0.06965	--
GO:0001678	cellular glucose homeostasis	Biological Process	2	0	0.14	0.06965	--
GO:0071326	cellular response to monosaccharide stimulus	Biological Process	2	0	0.14	0.06965	--
GO:0071331	cellular response to hexose stimulus	Biological Process	2	0	0.14	0.06965	--
GO:0071333	cellular response to glucose stimulus	Biological Process	2	0	0.14	0.06965	--
GO:0006534	cysteine metabolic process	Biological Process	84	11	5.92	0.07014	Salvia_miltiorrhiza_newGene_5721;SMil_00002699-processed-gene-0.5;SMil_00005658-processed-gene-0.15;SMil_00006118-processed-gene-0.21;SMil_00019908-augustus-gene-0.9;SMil_00021000-augustus-gene-0.13;SMil_00021584-augustus-gene-0.8;SMil_00025480-augustus-gene-0.9;SMil_00025772-augustus-gene-0.4;SMil_00025956-augustus-gene-0.9;SMil_00029046-processed-gene-0.2
GO:0009889	regulation of biosynthetic process	Biological Process	836	46	58.92	0.07047	Salvia_miltiorrhiza_newGene_2115;SMil_00000910-augustus-gene-0.43;SMil_00002689-augustus-gene-0.30;SMil_00002749-augustus-gene-0.42;SMil_00003140-processed-gene-0.6;SMil_00003363-augustus-gene-0.34;SMil_00003634-processed-gene-0.7;SMil_00003830-augustus-gene-0.40;SMil_00004381-augustus-gene-0.30;SMil_00004495-augustus-gene-0.43;SMil_00004955-augustus-gene-0.33;SMil_00005048-augustus-gene-0.32;SMi…
GO:0042023	DNA endoreduplication	Biological Process	27	1	1.9	0.07076	SMil_00007307-augustus-gene-0.32
GO:0009065	glutamine family amino acid catabolic process	Biological Process	10	1	0.7	0.07149	SMil_00017659-augustus-gene-0.9
GO:0000460	maturation of 5.8S rRNA	Biological Process	2	0	0.14	0.07151	--
GO:0000461	endonucleolytic cleavage to generate mature 3'-end of SSU-rRNA from (SSU-rRNA, 5.8S rRNA, LSU-rRNA)	Biological Process	2	0	0.14	0.07151	--
GO:0000462	maturation of SSU-rRNA from tricistronic rRNA transcript (SSU-rRNA, 5.8S rRNA, LSU-rRNA)	Biological Process	2	0	0.14	0.07151	--
GO:0000466	maturation of 5.8S rRNA from tricistronic rRNA transcript (SSU-rRNA, 5.8S rRNA, LSU-rRNA)	Biological Process	2	0	0.14	0.07151	--
GO:0000479	endonucleolytic cleavage of tricistronic rRNA transcript (SSU-rRNA, 5.8S rRNA, LSU-rRNA)	Biological Process	2	0	0.14	0.07151	--
GO:0000447	endonucleolytic cleavage in ITS1 to separate SSU-rRNA from 5.8S rRNA and LSU-rRNA from tricistronic rRNA transcript (SSU-rRNA, 5.8S rRNA, LSU-rRNA)	Biological Process	2	0	0.14	0.07151	--
GO:0030490	maturation of SSU-rRNA	Biological Process	2	0	0.14	0.07151	--
GO:0051029	rRNA transport	Biological Process	2	0	0.14	0.07151	--
GO:0006407	rRNA export from nucleus	Biological Process	2	0	0.14	0.07151	--
GO:0000028	ribosomal small subunit assembly	Biological Process	2	0	0.14	0.07151	--
GO:0031125	rRNA 3'-end processing	Biological Process	2	0	0.14	0.07151	--
GO:0042274	ribosomal small subunit biogenesis	Biological Process	2	0	0.14	0.07151	--
GO:0009636	response to toxic substance	Biological Process	11	3	0.78	0.072	SMil_00011394-augustus-gene-0.25;SMil_00021000-augustus-gene-0.13;SMil_00026811-processed-gene-0.0
GO:0046039	GTP metabolic process	Biological Process	137	12	9.66	0.07242	Salvia_miltiorrhiza_newGene_1628;Salvia_miltiorrhiza_newGene_2701;Salvia_miltiorrhiza_newGene_2948;Salvia_miltiorrhiza_newGene_7628;SMil_00004955-augustus-gene-0.33;SMil_00014959-processed-gene-0.15;SMil_00018666-augustus-gene-0.13;SMil_00019764-augustus-gene-0.13;SMil_00021501-augustus-gene-0.8;SMil_00023390-augustus-gene-0.6;SMil_00026356-augustus-gene-0.7;SMil_00027581-augustus-gene-0.6
GO:0034032	purine nucleoside bisphosphate metabolic process	Biological Process	15	1	1.06	0.07299	SMil_00023989-augustus-gene-0.10
GO:0033865	nucleoside bisphosphate metabolic process	Biological Process	15	1	1.06	0.07299	SMil_00023989-augustus-gene-0.10
GO:0033875	ribonucleoside bisphosphate metabolic process	Biological Process	15	1	1.06	0.07299	SMil_00023989-augustus-gene-0.10
GO:0009787	regulation of abscisic acid-activated signaling pathway	Biological Process	12	0	0.85	0.07328	--
GO:0006067	ethanol metabolic process	Biological Process	2	1	0.14	0.07336	SMil_00028010-processed-gene-0.1
GO:0006069	ethanol oxidation	Biological Process	2	1	0.14	0.07336	SMil_00028010-processed-gene-0.1
GO:0010105	negative regulation of ethylene-activated signaling pathway	Biological Process	2	0	0.14	0.07371	--
GO:0018106	peptidyl-histidine phosphorylation	Biological Process	2	0	0.14	0.07371	--
GO:0070298	negative regulation of phosphorelay signal transduction system	Biological Process	2	0	0.14	0.07371	--
GO:0016226	iron-sulfur cluster assembly	Biological Process	62	11	4.37	0.07453	Salvia_miltiorrhiza_newGene_5780;SMil_00002810-processed-gene-0.7;SMil_00006629-augustus-gene-0.26;SMil_00011761-augustus-gene-0.22;SMil_00016444-augustus-gene-0.18;SMil_00017681-augustus-gene-0.15;SMil_00020804-augustus-gene-0.9;SMil_00021141-augustus-gene-0.10;SMil_00021241-augustus-gene-0.9;SMil_00024114-augustus-gene-0.12;SMil_00024236-augustus-gene-0.14
GO:0031163	metallo-sulfur cluster assembly	Biological Process	62	11	4.37	0.07453	Salvia_miltiorrhiza_newGene_5780;SMil_00002810-processed-gene-0.7;SMil_00006629-augustus-gene-0.26;SMil_00011761-augustus-gene-0.22;SMil_00016444-augustus-gene-0.18;SMil_00017681-augustus-gene-0.15;SMil_00020804-augustus-gene-0.9;SMil_00021141-augustus-gene-0.10;SMil_00021241-augustus-gene-0.9;SMil_00024114-augustus-gene-0.12;SMil_00024236-augustus-gene-0.14
GO:0044724	single-organism carbohydrate catabolic process	Biological Process	249	26	17.55	0.07506	Salvia_miltiorrhiza_newGene_1250;Salvia_miltiorrhiza_newGene_5030;Salvia_miltiorrhiza_newGene_5721;Salvia_miltiorrhiza_newGene_6228;SMil_00000435-augustus-gene-0.48;SMil_00000953-augustus-gene-0.48;SMil_00002747-augustus-gene-0.35;SMil_00003929-processed-gene-0.9;SMil_00004955-augustus-gene-0.33;SMil_00006627-augustus-gene-0.36;SMil_00007241-augustus-gene-0.33;SMil_00007576-augustus-gene-0.24;SMi…
GO:0006354	DNA-templated transcription, elongation	Biological Process	17	0	1.2	0.07529	--
GO:0046394	carboxylic acid biosynthetic process	Biological Process	584	72	41.16	0.07536	Salvia_miltiorrhiza_newGene_5721;SMil_00001120-processed-gene-0.10;SMil_00001221-processed-gene-0.34;SMil_00001380-augustus-gene-0.51;SMil_00002167-processed-gene-0.4;SMil_00002292-augustus-gene-0.32;SMil_00002699-processed-gene-0.5;SMil_00003276-augustus-gene-0.36;SMil_00003363-augustus-gene-0.34;SMil_00003528-processed-gene-0.3;SMil_00003846-augustus-gene-0.35;SMil_00005142-augustus-gene-0.22;S…
GO:0016053	organic acid biosynthetic process	Biological Process	584	72	41.16	0.07536	Salvia_miltiorrhiza_newGene_5721;SMil_00001120-processed-gene-0.10;SMil_00001221-processed-gene-0.34;SMil_00001380-augustus-gene-0.51;SMil_00002167-processed-gene-0.4;SMil_00002292-augustus-gene-0.32;SMil_00002699-processed-gene-0.5;SMil_00003276-augustus-gene-0.36;SMil_00003363-augustus-gene-0.34;SMil_00003528-processed-gene-0.3;SMil_00003846-augustus-gene-0.35;SMil_00005142-augustus-gene-0.22;S…
GO:0009932	cell tip growth	Biological Process	96	11	6.77	0.07606	Salvia_miltiorrhiza_newGene_5030;SMil_00002292-augustus-gene-0.32;SMil_00002699-processed-gene-0.5;SMil_00006220-augustus-gene-0.29;SMil_00009722-augustus-gene-0.24;SMil_00015186-augustus-gene-0.18;SMil_00016226-augustus-gene-0.18;SMil_00016982-augustus-gene-0.18;SMil_00019736-augustus-gene-0.10;SMil_00024812-augustus-gene-0.12;SMil_00030303-processed-gene-0.0
GO:0042558	pteridine-containing compound metabolic process	Biological Process	30	5	2.11	0.07658	SMil_00012373-augustus-gene-0.10;SMil_00012442-augustus-gene-0.27;SMil_00016501-augustus-gene-0.17;SMil_00026246-processed-gene-0.5;SMil_00027103-augustus-gene-0.4
GO:0010675	regulation of cellular carbohydrate metabolic process	Biological Process	3	0	0.21	0.07718	--
GO:0034754	cellular hormone metabolic process	Biological Process	35	9	2.47	0.07797	SMil_00002292-augustus-gene-0.32;SMil_00003363-augustus-gene-0.34;SMil_00009061-augustus-gene-0.20;SMil_00016641-augustus-gene-0.14;SMil_00018423-augustus-gene-0.16;SMil_00021000-augustus-gene-0.13;SMil_00026928-augustus-gene-0.8;SMil_00028010-processed-gene-0.1;SMil_00029776-processed-gene-0.0
GO:0009991	response to extracellular stimulus	Biological Process	70	4	4.93	0.07883	SMil_00017160-augustus-gene-0.14;SMil_00021220-augustus-gene-0.11;SMil_00021352-augustus-gene-0.10;SMil_00026283-augustus-gene-0.5
GO:0016122	xanthophyll metabolic process	Biological Process	9	2	0.63	0.07901	SMil_00005989-augustus-gene-0.24;SMil_00007313-augustus-gene-0.29
GO:0006518	peptide metabolic process	Biological Process	23	1	1.62	0.07916	SMil_00002482-augustus-gene-0.36
GO:0015908	fatty acid transport	Biological Process	3	1	0.21	0.07931	SMil_00015148-augustus-gene-0.25
GO:0006949	syncytium formation	Biological Process	15	5	1.06	0.07945	SMil_00007262-augustus-gene-0.28;SMil_00010976-augustus-gene-0.18;SMil_00019736-augustus-gene-0.10;SMil_00021117-augustus-gene-0.15;SMil_00021641-augustus-gene-0.11
GO:0034641	cellular nitrogen compound metabolic process	Biological Process	2618	170	184.53	0.07949	Salvia_miltiorrhiza_newGene_1250;Salvia_miltiorrhiza_newGene_1628;Salvia_miltiorrhiza_newGene_2115;Salvia_miltiorrhiza_newGene_2701;Salvia_miltiorrhiza_newGene_2948;Salvia_miltiorrhiza_newGene_3262;Salvia_miltiorrhiza_newGene_4099;Salvia_miltiorrhiza_newGene_423;Salvia_miltiorrhiza_newGene_4831;Salvia_miltiorrhiza_newGene_5166;Salvia_miltiorrhiza_newGene_5721;Salvia_miltiorrhiza_newGene_6661;Salv…
GO:0043572	plastid fission	Biological Process	10	3	0.7	0.08034	Salvia_miltiorrhiza_newGene_1628;SMil_00019764-augustus-gene-0.13;SMil_00024621-augustus-gene-0.9
GO:0010020	chloroplast fission	Biological Process	10	3	0.7	0.08034	Salvia_miltiorrhiza_newGene_1628;SMil_00019764-augustus-gene-0.13;SMil_00024621-augustus-gene-0.9
GO:0032851	positive regulation of Rab GTPase activity	Biological Process	5	0	0.35	0.08057	--
GO:0009788	negative regulation of abscisic acid-activated signaling pathway	Biological Process	7	0	0.49	0.08127	--
GO:1901420	negative regulation of response to alcohol	Biological Process	7	0	0.49	0.08127	--
GO:0032774	RNA biosynthetic process	Biological Process	936	46	65.97	0.08133	Salvia_miltiorrhiza_newGene_2115;Salvia_miltiorrhiza_newGene_4099;SMil_00000435-augustus-gene-0.48;SMil_00000910-augustus-gene-0.43;SMil_00001808-augustus-gene-0.36;SMil_00002279-augustus-gene-0.42;SMil_00002689-augustus-gene-0.30;SMil_00002749-augustus-gene-0.42;SMil_00003140-processed-gene-0.6;SMil_00003830-augustus-gene-0.40;SMil_00004381-augustus-gene-0.30;SMil_00004495-augustus-gene-0.43;SMi…
GO:1901068	guanosine-containing compound metabolic process	Biological Process	144	12	10.15	0.08141	Salvia_miltiorrhiza_newGene_1628;Salvia_miltiorrhiza_newGene_2701;Salvia_miltiorrhiza_newGene_2948;Salvia_miltiorrhiza_newGene_7628;SMil_00004955-augustus-gene-0.33;SMil_00014959-processed-gene-0.15;SMil_00018666-augustus-gene-0.13;SMil_00019764-augustus-gene-0.13;SMil_00021501-augustus-gene-0.8;SMil_00023390-augustus-gene-0.6;SMil_00026356-augustus-gene-0.7;SMil_00027581-augustus-gene-0.6
GO:0006535	cysteine biosynthetic process from serine	Biological Process	9	3	0.63	0.08197	SMil_00006118-processed-gene-0.21;SMil_00021000-augustus-gene-0.13;SMil_00025956-augustus-gene-0.9
GO:0010315	auxin efflux	Biological Process	14	2	0.99	0.08277	SMil_00005832-augustus-gene-0.26;SMil_00030303-processed-gene-0.0
GO:0009958	positive gravitropism	Biological Process	22	4	1.55	0.08311	SMil_00005832-augustus-gene-0.26;SMil_00016641-augustus-gene-0.14;SMil_00019736-augustus-gene-0.10;SMil_00030303-processed-gene-0.0
GO:0046129	purine ribonucleoside biosynthetic process	Biological Process	69	6	4.86	0.08344	SMil_00002279-augustus-gene-0.42;SMil_00005107-augustus-gene-0.20;SMil_00010974-processed-gene-0.4;SMil_00013403-processed-gene-0.9;SMil_00022612-processed-gene-0.6;SMil_00027427-augustus-gene-0.6
GO:0042451	purine nucleoside biosynthetic process	Biological Process	69	6	4.86	0.08344	SMil_00002279-augustus-gene-0.42;SMil_00005107-augustus-gene-0.20;SMil_00010974-processed-gene-0.4;SMil_00013403-processed-gene-0.9;SMil_00022612-processed-gene-0.6;SMil_00027427-augustus-gene-0.6
GO:0046488	phosphatidylinositol metabolic process	Biological Process	60	5	4.23	0.08375	SMil_00007369-augustus-gene-0.27;SMil_00015064-augustus-gene-0.16;SMil_00016444-augustus-gene-0.18;SMil_00019668-augustus-gene-0.9;SMil_00026411-augustus-gene-0.5
GO:0010015	root morphogenesis	Biological Process	127	13	8.95	0.08386	SMil_00000910-augustus-gene-0.43;SMil_00002292-augustus-gene-0.32;SMil_00002699-processed-gene-0.5;SMil_00005832-augustus-gene-0.26;SMil_00009722-augustus-gene-0.24;SMil_00012588-processed-gene-0.11;SMil_00016641-augustus-gene-0.14;SMil_00016982-augustus-gene-0.18;SMil_00018423-augustus-gene-0.16;SMil_00019736-augustus-gene-0.10;SMil_00021000-augustus-gene-0.13;SMil_00028086-augustus-gene-0.5;SMi…
GO:0051510	regulation of unidimensional cell growth	Biological Process	31	3	2.18	0.08433	SMil_00007307-augustus-gene-0.32;SMil_00016444-augustus-gene-0.18;SMil_00025068-augustus-gene-0.7
GO:0007017	microtubule-based process	Biological Process	143	10	10.08	0.0847	Salvia_miltiorrhiza_newGene_2435;SMil_00001379-augustus-gene-0.47;SMil_00003528-processed-gene-0.3;SMil_00006220-augustus-gene-0.29;SMil_00009474-processed-gene-0.0;SMil_00010431-augustus-gene-0.30;SMil_00013866-processed-gene-0.0;SMil_00019764-augustus-gene-0.13;SMil_00024621-augustus-gene-0.9;SMil_00026381-augustus-gene-0.5
GO:0046474	glycerophospholipid biosynthetic process	Biological Process	83	9	5.85	0.08473	SMil_00007313-augustus-gene-0.29;SMil_00007369-augustus-gene-0.27;SMil_00009381-processed-gene-0.0;SMil_00010597-augustus-gene-0.20;SMil_00015064-augustus-gene-0.16;SMil_00015778-augustus-gene-0.20;SMil_00021241-augustus-gene-0.9;SMil_00026411-augustus-gene-0.5;SMil_00029292-augustus-gene-0.4
GO:0010364	regulation of ethylene biosynthetic process	Biological Process	3	0	0.21	0.08479	--
GO:1900911	regulation of olefin biosynthetic process	Biological Process	3	0	0.21	0.08479	--
GO:1900908	regulation of olefin metabolic process	Biological Process	3	0	0.21	0.08479	--
GO:0031335	regulation of sulfur amino acid metabolic process	Biological Process	3	0	0.21	0.08479	--
GO:0006270	DNA replication initiation	Biological Process	20	0	1.41	0.08486	--
GO:0016926	protein desumoylation	Biological Process	15	0	1.06	0.08507	--
GO:1901879	regulation of protein depolymerization	Biological Process	7	0	0.49	0.08543	--
GO:0051128	regulation of cellular component organization	Biological Process	142	6	10.01	0.08551	SMil_00005832-augustus-gene-0.26;SMil_00007307-augustus-gene-0.32;SMil_00016444-augustus-gene-0.18;SMil_00016982-augustus-gene-0.18;SMil_00019736-augustus-gene-0.10;SMil_00025068-augustus-gene-0.7
GO:0006655	phosphatidylglycerol biosynthetic process	Biological Process	31	6	2.18	0.08579	SMil_00007313-augustus-gene-0.29;SMil_00009381-processed-gene-0.0;SMil_00010597-augustus-gene-0.20;SMil_00015778-augustus-gene-0.20;SMil_00021241-augustus-gene-0.9;SMil_00029292-augustus-gene-0.4
GO:0046471	phosphatidylglycerol metabolic process	Biological Process	31	6	2.18	0.08579	SMil_00007313-augustus-gene-0.29;SMil_00009381-processed-gene-0.0;SMil_00010597-augustus-gene-0.20;SMil_00015778-augustus-gene-0.20;SMil_00021241-augustus-gene-0.9;SMil_00029292-augustus-gene-0.4
GO:2000024	regulation of leaf development	Biological Process	3	1	0.21	0.08646	SMil_00019879-processed-gene-0.4
GO:0017006	protein-tetrapyrrole linkage	Biological Process	5	0	0.35	0.08699	--
GO:0031668	cellular response to extracellular stimulus	Biological Process	66	4	4.65	0.08708	SMil_00017160-augustus-gene-0.14;SMil_00021220-augustus-gene-0.11;SMil_00021352-augustus-gene-0.10;SMil_00026283-augustus-gene-0.5
GO:0071496	cellular response to external stimulus	Biological Process	66	4	4.65	0.08708	SMil_00017160-augustus-gene-0.14;SMil_00021220-augustus-gene-0.11;SMil_00021352-augustus-gene-0.10;SMil_00026283-augustus-gene-0.5
GO:0016070	RNA metabolic process	Biological Process	1460	88	102.91	0.08757	Salvia_miltiorrhiza_newGene_2115;Salvia_miltiorrhiza_newGene_3262;Salvia_miltiorrhiza_newGene_4099;Salvia_miltiorrhiza_newGene_423;Salvia_miltiorrhiza_newGene_5721;SMil_00000435-augustus-gene-0.48;SMil_00000910-augustus-gene-0.43;SMil_00000953-augustus-gene-0.48;SMil_00001403-processed-gene-0.0;SMil_00001808-augustus-gene-0.36;SMil_00001888-augustus-gene-0.43;SMil_00002279-augustus-gene-0.42;SMil…
GO:0010388	cullin deneddylation	Biological Process	40	2	2.82	0.08807	SMil_00007307-augustus-gene-0.32;SMil_00015191-processed-gene-0.4
GO:0008283	cell proliferation	Biological Process	81	3	5.71	0.08979	SMil_00007307-augustus-gene-0.32;SMil_00012588-processed-gene-0.11;SMil_00016982-augustus-gene-0.18
GO:0006568	tryptophan metabolic process	Biological Process	30	8	2.11	0.08983	SMil_00002292-augustus-gene-0.32;SMil_00003363-augustus-gene-0.34;SMil_00009061-augustus-gene-0.20;SMil_00009831-augustus-gene-0.33;SMil_00018423-augustus-gene-0.16;SMil_00026928-augustus-gene-0.8;SMil_00028010-processed-gene-0.1;SMil_00029776-processed-gene-0.0
GO:0006586	indolalkylamine metabolic process	Biological Process	30	8	2.11	0.08983	SMil_00002292-augustus-gene-0.32;SMil_00003363-augustus-gene-0.34;SMil_00009061-augustus-gene-0.20;SMil_00009831-augustus-gene-0.33;SMil_00018423-augustus-gene-0.16;SMil_00026928-augustus-gene-0.8;SMil_00028010-processed-gene-0.1;SMil_00029776-processed-gene-0.0
GO:0030036	actin cytoskeleton organization	Biological Process	97	9	6.84	0.08986	Salvia_miltiorrhiza_newGene_7628;SMil_00000492-augustus-gene-0.56;SMil_00005832-augustus-gene-0.26;SMil_00009722-augustus-gene-0.24;SMil_00018666-augustus-gene-0.13;SMil_00019736-augustus-gene-0.10;SMil_00026356-augustus-gene-0.7;SMil_00027581-augustus-gene-0.6;SMil_00028745-augustus-gene-0.3
GO:0046483	heterocycle metabolic process	Biological Process	2609	174	183.89	0.09014	Salvia_miltiorrhiza_newGene_1250;Salvia_miltiorrhiza_newGene_1628;Salvia_miltiorrhiza_newGene_2115;Salvia_miltiorrhiza_newGene_2701;Salvia_miltiorrhiza_newGene_2948;Salvia_miltiorrhiza_newGene_3262;Salvia_miltiorrhiza_newGene_4099;Salvia_miltiorrhiza_newGene_423;Salvia_miltiorrhiza_newGene_4831;Salvia_miltiorrhiza_newGene_5166;Salvia_miltiorrhiza_newGene_5522;Salvia_miltiorrhiza_newGene_5721;Salv…
GO:0046148	pigment biosynthetic process	Biological Process	184	24	12.97	0.09023	Salvia_miltiorrhiza_newGene_1250;Salvia_miltiorrhiza_newGene_1329;SMil_00000435-augustus-gene-0.48;SMil_00004955-augustus-gene-0.33;SMil_00006565-augustus-gene-0.33;SMil_00007313-augustus-gene-0.29;SMil_00008673-augustus-gene-0.20;SMil_00011225-augustus-gene-0.22;SMil_00011855-processed-gene-0.15;SMil_00014727-augustus-gene-0.13;SMil_00015419-augustus-gene-0.17;SMil_00016012-augustus-gene-0.16;SM…
GO:0051051	negative regulation of transport	Biological Process	4	0	0.28	0.09039	--
GO:0032065	cortical protein anchoring	Biological Process	4	0	0.28	0.09039	--
GO:0051220	cytoplasmic sequestering of protein	Biological Process	4	0	0.28	0.09039	--
GO:0051224	negative regulation of protein transport	Biological Process	4	0	0.28	0.09039	--
GO:0051321	meiotic cell cycle	Biological Process	79	3	5.57	0.09052	Salvia_miltiorrhiza_newGene_5850;SMil_00003512-processed-gene-0.20;SMil_00007307-augustus-gene-0.32
GO:2000652	regulation of secondary cell wall biogenesis	Biological Process	2	0	0.14	0.09085	--
GO:1903338	regulation of cell wall organization or biogenesis	Biological Process	2	0	0.14	0.09085	--
GO:0051302	regulation of cell division	Biological Process	28	2	1.97	0.09086	SMil_00002699-processed-gene-0.5;SMil_00007307-augustus-gene-0.32
GO:0010311	lateral root formation	Biological Process	7	3	0.49	0.09096	SMil_00018423-augustus-gene-0.16;SMil_00019736-augustus-gene-0.10;SMil_00028086-augustus-gene-0.5
GO:0048438	floral whorl development	Biological Process	138	10	9.73	0.09109	SMil_00002810-processed-gene-0.7;SMil_00003634-processed-gene-0.7;SMil_00005832-augustus-gene-0.26;SMil_00006629-augustus-gene-0.26;SMil_00009721-augustus-gene-0.16;SMil_00016444-augustus-gene-0.18;SMil_00016641-augustus-gene-0.14;SMil_00018771-augustus-gene-0.10;SMil_00020818-augustus-gene-0.16;SMil_00030303-processed-gene-0.0
GO:0048523	negative regulation of cellular process	Biological Process	192	10	13.53	0.09235	SMil_00002699-processed-gene-0.5;SMil_00004839-augustus-gene-0.31;SMil_00007307-augustus-gene-0.32;SMil_00009721-augustus-gene-0.16;SMil_00016444-augustus-gene-0.18;SMil_00016641-augustus-gene-0.14;SMil_00016936-augustus-gene-0.16;SMil_00017506-augustus-gene-0.16;SMil_00021352-augustus-gene-0.10;SMil_00021976-augustus-gene-0.16
GO:0048519	negative regulation of biological process	Biological Process	329	20	23.19	0.09331	Salvia_miltiorrhiza_newGene_5522;Salvia_miltiorrhiza_newGene_5721;SMil_00002699-processed-gene-0.5;SMil_00004839-augustus-gene-0.31;SMil_00007307-augustus-gene-0.32;SMil_00009285-augustus-gene-0.20;SMil_00009721-augustus-gene-0.16;SMil_00010790-augustus-gene-0.19;SMil_00010988-augustus-gene-0.21;SMil_00015191-processed-gene-0.4;SMil_00016444-augustus-gene-0.18;SMil_00016641-augustus-gene-0.14;SMi…
GO:0008299	isoprenoid biosynthetic process	Biological Process	304	42	21.43	0.09356	Salvia_miltiorrhiza_newGene_1250;Salvia_miltiorrhiza_newGene_1329;Salvia_miltiorrhiza_newGene_5721;SMil_00000435-augustus-gene-0.48;SMil_00002279-augustus-gene-0.42;SMil_00004955-augustus-gene-0.33;SMil_00005048-augustus-gene-0.32;SMil_00005989-augustus-gene-0.24;SMil_00006986-augustus-gene-0.32;SMil_00007160-augustus-gene-0.33;SMil_00007241-augustus-gene-0.33;SMil_00007313-augustus-gene-0.29;SMi…
GO:0043650	dicarboxylic acid biosynthetic process	Biological Process	13	4	0.92	0.09385	SMil_00007476-processed-gene-0.9;SMil_00011394-augustus-gene-0.25;SMil_00013414-augustus-gene-0.13;SMil_00026135-augustus-gene-0.8
GO:0009668	plastid membrane organization	Biological Process	97	17	6.84	0.09421	SMil_00000435-augustus-gene-0.48;SMil_00000953-augustus-gene-0.48;SMil_00001503-augustus-gene-0.39;SMil_00002279-augustus-gene-0.42;SMil_00002810-processed-gene-0.7;SMil_00004955-augustus-gene-0.33;SMil_00006629-augustus-gene-0.26;SMil_00007160-augustus-gene-0.33;SMil_00008673-augustus-gene-0.20;SMil_00010597-augustus-gene-0.20;SMil_00011855-processed-gene-0.15;SMil_00016444-augustus-gene-0.18;SM…
GO:0010027	thylakoid membrane organization	Biological Process	97	17	6.84	0.09421	SMil_00000435-augustus-gene-0.48;SMil_00000953-augustus-gene-0.48;SMil_00001503-augustus-gene-0.39;SMil_00002279-augustus-gene-0.42;SMil_00002810-processed-gene-0.7;SMil_00004955-augustus-gene-0.33;SMil_00006629-augustus-gene-0.26;SMil_00007160-augustus-gene-0.33;SMil_00008673-augustus-gene-0.20;SMil_00010597-augustus-gene-0.20;SMil_00011855-processed-gene-0.15;SMil_00016444-augustus-gene-0.18;SM…
GO:0043242	negative regulation of protein complex disassembly	Biological Process	4	0	0.28	0.09543	--
GO:1901880	negative regulation of protein depolymerization	Biological Process	4	0	0.28	0.09543	--
GO:0010588	cotyledon vascular tissue pattern formation	Biological Process	2	1	0.14	0.09576	SMil_00016641-augustus-gene-0.14
GO:0006260	DNA replication	Biological Process	140	6	9.87	0.09643	Salvia_miltiorrhiza_newGene_4831;Salvia_miltiorrhiza_newGene_5166;SMil_00007307-augustus-gene-0.32;SMil_00009721-augustus-gene-0.16;SMil_00009913-augustus-gene-0.20;SMil_00022773-augustus-gene-0.14
GO:0019761	glucosinolate biosynthetic process	Biological Process	49	8	3.45	0.09682	Salvia_miltiorrhiza_newGene_5721;SMil_00000549-augustus-gene-0.80;SMil_00007241-augustus-gene-0.33;SMil_00010530-augustus-gene-0.24;SMil_00014623-augustus-gene-0.16;SMil_00017681-augustus-gene-0.15;SMil_00021000-augustus-gene-0.13;SMil_00026283-augustus-gene-0.5
GO:0019758	glycosinolate biosynthetic process	Biological Process	49	8	3.45	0.09682	Salvia_miltiorrhiza_newGene_5721;SMil_00000549-augustus-gene-0.80;SMil_00007241-augustus-gene-0.33;SMil_00010530-augustus-gene-0.24;SMil_00014623-augustus-gene-0.16;SMil_00017681-augustus-gene-0.15;SMil_00021000-augustus-gene-0.13;SMil_00026283-augustus-gene-0.5
GO:0016144	S-glycoside biosynthetic process	Biological Process	49	8	3.45	0.09682	Salvia_miltiorrhiza_newGene_5721;SMil_00000549-augustus-gene-0.80;SMil_00007241-augustus-gene-0.33;SMil_00010530-augustus-gene-0.24;SMil_00014623-augustus-gene-0.16;SMil_00017681-augustus-gene-0.15;SMil_00021000-augustus-gene-0.13;SMil_00026283-augustus-gene-0.5
GO:0006351	transcription, DNA-templated	Biological Process	931	46	65.62	0.09694	Salvia_miltiorrhiza_newGene_2115;Salvia_miltiorrhiza_newGene_4099;SMil_00000435-augustus-gene-0.48;SMil_00000910-augustus-gene-0.43;SMil_00001808-augustus-gene-0.36;SMil_00002279-augustus-gene-0.42;SMil_00002689-augustus-gene-0.30;SMil_00002749-augustus-gene-0.42;SMil_00003140-processed-gene-0.6;SMil_00003830-augustus-gene-0.40;SMil_00004381-augustus-gene-0.30;SMil_00004495-augustus-gene-0.43;SMi…
GO:0046351	disaccharide biosynthetic process	Biological Process	25	5	1.76	0.09733	Salvia_miltiorrhiza_newGene_5721;SMil_00000722-augustus-gene-0.45;SMil_00006830-augustus-gene-0.27;SMil_00013890-augustus-gene-0.18;SMil_00019072-augustus-gene-0.19
GO:0006562	proline catabolic process	Biological Process	2	0	0.14	0.09737	--
GO:0043455	regulation of secondary metabolic process	Biological Process	2	0	0.14	0.09922	--
GO:0010115	regulation of abscisic acid biosynthetic process	Biological Process	2	0	0.14	0.09922	--
GO:1902930	regulation of alcohol biosynthetic process	Biological Process	2	0	0.14	0.09922	--
GO:0009630	gravitropism	Biological Process	56	6	3.95	0.09967	SMil_00000910-augustus-gene-0.43;SMil_00005832-augustus-gene-0.26;SMil_00016641-augustus-gene-0.14;SMil_00019426-augustus-gene-0.15;SMil_00019736-augustus-gene-0.10;SMil_00030303-processed-gene-0.0
GO:0019751	polyol metabolic process	Biological Process	52	3	3.67	0.10017	SMil_00008377-augustus-gene-0.28;SMil_00013302-augustus-gene-0.16;SMil_00019668-augustus-gene-0.9
GO:0009826	unidimensional cell growth	Biological Process	147	16	10.36	0.1002	Salvia_miltiorrhiza_newGene_5030;SMil_00002292-augustus-gene-0.32;SMil_00002699-processed-gene-0.5;SMil_00006220-augustus-gene-0.29;SMil_00007307-augustus-gene-0.32;SMil_00009722-augustus-gene-0.24;SMil_00010378-augustus-gene-0.14;SMil_00013409-processed-gene-0.3;SMil_00015186-augustus-gene-0.18;SMil_00016226-augustus-gene-0.18;SMil_00016444-augustus-gene-0.18;SMil_00016982-augustus-gene-0.18;SMi…
GO:0022904	respiratory electron transport chain	Biological Process	24	0	1.69	0.10031	--
GO:0044093	positive regulation of molecular function	Biological Process	98	13	6.91	0.10142	Salvia_miltiorrhiza_newGene_1944;Salvia_miltiorrhiza_newGene_5721;SMil_00000549-augustus-gene-0.80;SMil_00001793-augustus-gene-0.35;SMil_00007067-processed-gene-0.29;SMil_00007313-augustus-gene-0.29;SMil_00016494-processed-gene-0.7;SMil_00017616-augustus-gene-0.18;SMil_00019459-augustus-gene-0.14;SMil_00022363-augustus-gene-0.19;SMil_00023972-augustus-gene-0.8;SMil_00024108-processed-gene-0.0;SMi…
GO:0043085	positive regulation of catalytic activity	Biological Process	98	13	6.91	0.10142	Salvia_miltiorrhiza_newGene_1944;Salvia_miltiorrhiza_newGene_5721;SMil_00000549-augustus-gene-0.80;SMil_00001793-augustus-gene-0.35;SMil_00007067-processed-gene-0.29;SMil_00007313-augustus-gene-0.29;SMil_00016494-processed-gene-0.7;SMil_00017616-augustus-gene-0.18;SMil_00019459-augustus-gene-0.14;SMil_00022363-augustus-gene-0.19;SMil_00023972-augustus-gene-0.8;SMil_00024108-processed-gene-0.0;SMi…
GO:0006098	pentose-phosphate shunt	Biological Process	90	16	6.34	0.10155	Salvia_miltiorrhiza_newGene_1250;Salvia_miltiorrhiza_newGene_5721;SMil_00000435-augustus-gene-0.48;SMil_00000953-augustus-gene-0.48;SMil_00003929-processed-gene-0.9;SMil_00004955-augustus-gene-0.33;SMil_00007241-augustus-gene-0.33;SMil_00014623-augustus-gene-0.16;SMil_00014795-processed-gene-0.14;SMil_00015666-augustus-gene-0.16;SMil_00017021-processed-gene-0.2;SMil_00019459-augustus-gene-0.14;SM…
GO:0046835	carbohydrate phosphorylation	Biological Process	2	1	0.14	0.10168	SMil_00011717-augustus-gene-0.25
GO:0043243	positive regulation of protein complex disassembly	Biological Process	4	0	0.28	0.10189	--
GO:0032272	negative regulation of protein polymerization	Biological Process	4	0	0.28	0.10189	--
GO:0031333	negative regulation of protein complex assembly	Biological Process	4	0	0.28	0.10189	--
GO:0006760	folic acid-containing compound metabolic process	Biological Process	26	4	1.83	0.10212	SMil_00012373-augustus-gene-0.10;SMil_00012442-augustus-gene-0.27;SMil_00016501-augustus-gene-0.17;SMil_00027103-augustus-gene-0.4
GO:0006621	protein retention in ER lumen	Biological Process	7	0	0.49	0.10235	--
GO:0035437	maintenance of protein localization in endoplasmic reticulum	Biological Process	7	0	0.49	0.10235	--
GO:0015977	carbon fixation	Biological Process	18	4	1.27	0.10275	Salvia_miltiorrhiza_newGene_5721;SMil_00002051-augustus-gene-0.48;SMil_00016337-augustus-gene-0.19;SMil_00026873-augustus-gene-0.7
GO:0009081	branched-chain amino acid metabolic process	Biological Process	31	1	2.18	0.10348	SMil_00026811-processed-gene-0.0
GO:0009169	purine ribonucleoside monophosphate catabolic process	Biological Process	153	19	10.78	0.10422	SMil_00003447-processed-gene-0.12;SMil_00004104-augustus-gene-0.46;SMil_00005107-augustus-gene-0.20;SMil_00005832-augustus-gene-0.26;SMil_00006041-augustus-gene-0.25;SMil_00010974-processed-gene-0.4;SMil_00012456-augustus-gene-0.22;SMil_00015148-augustus-gene-0.25;SMil_00016160-augustus-gene-0.15;SMil_00016360-augustus-gene-0.12;SMil_00016361-augustus-gene-0.13;SMil_00018207-augustus-gene-0.9;SMi…
GO:0009158	ribonucleoside monophosphate catabolic process	Biological Process	153	19	10.78	0.10422	SMil_00003447-processed-gene-0.12;SMil_00004104-augustus-gene-0.46;SMil_00005107-augustus-gene-0.20;SMil_00005832-augustus-gene-0.26;SMil_00006041-augustus-gene-0.25;SMil_00010974-processed-gene-0.4;SMil_00012456-augustus-gene-0.22;SMil_00015148-augustus-gene-0.25;SMil_00016160-augustus-gene-0.15;SMil_00016360-augustus-gene-0.12;SMil_00016361-augustus-gene-0.13;SMil_00018207-augustus-gene-0.9;SMi…
GO:0009125	nucleoside monophosphate catabolic process	Biological Process	153	19	10.78	0.10422	SMil_00003447-processed-gene-0.12;SMil_00004104-augustus-gene-0.46;SMil_00005107-augustus-gene-0.20;SMil_00005832-augustus-gene-0.26;SMil_00006041-augustus-gene-0.25;SMil_00010974-processed-gene-0.4;SMil_00012456-augustus-gene-0.22;SMil_00015148-augustus-gene-0.25;SMil_00016160-augustus-gene-0.15;SMil_00016360-augustus-gene-0.12;SMil_00016361-augustus-gene-0.13;SMil_00018207-augustus-gene-0.9;SMi…
GO:0009128	purine nucleoside monophosphate catabolic process	Biological Process	153	19	10.78	0.10422	SMil_00003447-processed-gene-0.12;SMil_00004104-augustus-gene-0.46;SMil_00005107-augustus-gene-0.20;SMil_00005832-augustus-gene-0.26;SMil_00006041-augustus-gene-0.25;SMil_00010974-processed-gene-0.4;SMil_00012456-augustus-gene-0.22;SMil_00015148-augustus-gene-0.25;SMil_00016160-augustus-gene-0.15;SMil_00016360-augustus-gene-0.12;SMil_00016361-augustus-gene-0.13;SMil_00018207-augustus-gene-0.9;SMi…
GO:0006200	ATP catabolic process	Biological Process	153	19	10.78	0.10422	SMil_00003447-processed-gene-0.12;SMil_00004104-augustus-gene-0.46;SMil_00005107-augustus-gene-0.20;SMil_00005832-augustus-gene-0.26;SMil_00006041-augustus-gene-0.25;SMil_00010974-processed-gene-0.4;SMil_00012456-augustus-gene-0.22;SMil_00015148-augustus-gene-0.25;SMil_00016160-augustus-gene-0.15;SMil_00016360-augustus-gene-0.12;SMil_00016361-augustus-gene-0.13;SMil_00018207-augustus-gene-0.9;SMi…
GO:0031326	regulation of cellular biosynthetic process	Biological Process	815	42	57.44	0.10433	Salvia_miltiorrhiza_newGene_2115;SMil_00000910-augustus-gene-0.43;SMil_00002689-augustus-gene-0.30;SMil_00002749-augustus-gene-0.42;SMil_00003140-processed-gene-0.6;SMil_00003830-augustus-gene-0.40;SMil_00004381-augustus-gene-0.30;SMil_00004495-augustus-gene-0.43;SMil_00004955-augustus-gene-0.33;SMil_00005048-augustus-gene-0.32;SMil_00007307-augustus-gene-0.32;SMil_00008151-processed-gene-0.3;SMi…
GO:0051171	regulation of nitrogen compound metabolic process	Biological Process	815	39	57.44	0.10433	Salvia_miltiorrhiza_newGene_2115;Salvia_miltiorrhiza_newGene_2701;SMil_00000910-augustus-gene-0.43;SMil_00002689-augustus-gene-0.30;SMil_00002749-augustus-gene-0.42;SMil_00003140-processed-gene-0.6;SMil_00003830-augustus-gene-0.40;SMil_00004381-augustus-gene-0.30;SMil_00004495-augustus-gene-0.43;SMil_00005048-augustus-gene-0.32;SMil_00007307-augustus-gene-0.32;SMil_00008151-processed-gene-0.3;SMi…
GO:0009432	SOS response	Biological Process	4	0	0.28	0.10436	--
GO:0010087	phloem or xylem histogenesis	Biological Process	29	1	2.04	0.10446	SMil_00016641-augustus-gene-0.14
GO:0006633	fatty acid biosynthetic process	Biological Process	170	23	11.98	0.10461	SMil_00001120-processed-gene-0.10;SMil_00001221-processed-gene-0.34;SMil_00002699-processed-gene-0.5;SMil_00003846-augustus-gene-0.35;SMil_00005142-augustus-gene-0.22;SMil_00007313-augustus-gene-0.29;SMil_00009061-augustus-gene-0.20;SMil_00011778-processed-gene-0.8;SMil_00013409-processed-gene-0.3;SMil_00015354-processed-gene-0.2;SMil_00016444-augustus-gene-0.18;SMil_00017674-augustus-gene-0.15;S…
GO:0048015	phosphatidylinositol-mediated signaling	Biological Process	4	1	0.28	0.10509	SMil_00016444-augustus-gene-0.18
GO:0048017	inositol lipid-mediated signaling	Biological Process	4	1	0.28	0.10509	SMil_00016444-augustus-gene-0.18
GO:0009585	red, far-red light phototransduction	Biological Process	6	0	0.42	0.10543	--
GO:0007602	phototransduction	Biological Process	6	0	0.42	0.10543	--
GO:0051788	response to misfolded protein	Biological Process	58	2	4.09	0.10567	SMil_00004452-augustus-gene-0.29;SMil_00007307-augustus-gene-0.32
GO:0016032	viral process	Biological Process	10	0	0.7	0.10615	--
GO:0046416	D-amino acid metabolic process	Biological Process	4	0	0.28	0.10629	--
GO:0033587	shikimate biosynthetic process	Biological Process	3	2	0.21	0.10639	SMil_00013414-augustus-gene-0.13;SMil_00026135-augustus-gene-0.8
GO:0044802	single-organism membrane organization	Biological Process	189	26	13.32	0.10712	Salvia_miltiorrhiza_newGene_5721;Salvia_miltiorrhiza_newGene_7636;SMil_00000435-augustus-gene-0.48;SMil_00000953-augustus-gene-0.48;SMil_00001503-augustus-gene-0.39;SMil_00002279-augustus-gene-0.42;SMil_00002810-processed-gene-0.7;SMil_00003363-augustus-gene-0.34;SMil_00003634-processed-gene-0.7;SMil_00004955-augustus-gene-0.33;SMil_00006629-augustus-gene-0.26;SMil_00007160-augustus-gene-0.33;SMi…
GO:0006470	protein dephosphorylation	Biological Process	102	11	7.19	0.10714	Salvia_miltiorrhiza_newGene_5721;SMil_00000435-augustus-gene-0.48;SMil_00000549-augustus-gene-0.80;SMil_00001302-augustus-gene-0.51;SMil_00002079-augustus-gene-0.40;SMil_00002699-processed-gene-0.5;SMil_00017681-augustus-gene-0.15;SMil_00024108-processed-gene-0.0;SMil_00025772-augustus-gene-0.4;SMil_00026675-augustus-gene-0.7;SMil_00030204-augustus-gene-0.2
GO:0006740	NADPH regeneration	Biological Process	91	16	6.41	0.10826	Salvia_miltiorrhiza_newGene_1250;Salvia_miltiorrhiza_newGene_5721;SMil_00000435-augustus-gene-0.48;SMil_00000953-augustus-gene-0.48;SMil_00003929-processed-gene-0.9;SMil_00004955-augustus-gene-0.33;SMil_00007241-augustus-gene-0.33;SMil_00014623-augustus-gene-0.16;SMil_00014795-processed-gene-0.14;SMil_00015666-augustus-gene-0.16;SMil_00017021-processed-gene-0.2;SMil_00019459-augustus-gene-0.14;SM…
GO:0035266	meristem growth	Biological Process	68	4	4.79	0.10873	SMil_00003528-processed-gene-0.3;SMil_00015891-processed-gene-0.15;SMil_00018771-augustus-gene-0.10;SMil_00020048-augustus-gene-0.19
GO:0048511	rhythmic process	Biological Process	33	2	2.33	0.10883	SMil_00000549-augustus-gene-0.80;SMil_00024971-processed-gene-0.5
GO:0007623	circadian rhythm	Biological Process	33	2	2.33	0.10883	SMil_00000549-augustus-gene-0.80;SMil_00024971-processed-gene-0.5
GO:0015843	methylammonium transport	Biological Process	2	0	0.14	0.10886	--
GO:0015837	amine transport	Biological Process	2	0	0.14	0.10886	--
GO:0044786	cell cycle DNA replication	Biological Process	28	1	1.97	0.10897	SMil_00007307-augustus-gene-0.32
GO:0006355	regulation of transcription, DNA-templated	Biological Process	732	38	51.59	0.10916	Salvia_miltiorrhiza_newGene_2115;SMil_00000910-augustus-gene-0.43;SMil_00002689-augustus-gene-0.30;SMil_00002749-augustus-gene-0.42;SMil_00003140-processed-gene-0.6;SMil_00003830-augustus-gene-0.40;SMil_00004381-augustus-gene-0.30;SMil_00004495-augustus-gene-0.43;SMil_00005048-augustus-gene-0.32;SMil_00007307-augustus-gene-0.32;SMil_00008151-processed-gene-0.3;SMil_00008377-augustus-gene-0.28;SMi…
GO:0030029	actin filament-based process	Biological Process	113	10	7.96	0.10977	Salvia_miltiorrhiza_newGene_7628;SMil_00000492-augustus-gene-0.56;SMil_00005832-augustus-gene-0.26;SMil_00009722-augustus-gene-0.24;SMil_00016226-augustus-gene-0.18;SMil_00018666-augustus-gene-0.13;SMil_00019736-augustus-gene-0.10;SMil_00026356-augustus-gene-0.7;SMil_00027581-augustus-gene-0.6;SMil_00028745-augustus-gene-0.3
GO:0051252	regulation of RNA metabolic process	Biological Process	744	38	52.44	0.10979	Salvia_miltiorrhiza_newGene_2115;SMil_00000910-augustus-gene-0.43;SMil_00002689-augustus-gene-0.30;SMil_00002749-augustus-gene-0.42;SMil_00003140-processed-gene-0.6;SMil_00003830-augustus-gene-0.40;SMil_00004381-augustus-gene-0.30;SMil_00004495-augustus-gene-0.43;SMil_00005048-augustus-gene-0.32;SMil_00007307-augustus-gene-0.32;SMil_00008151-processed-gene-0.3;SMil_00008377-augustus-gene-0.28;SMi…
GO:0071941	nitrogen cycle metabolic process	Biological Process	7	2	0.49	0.10993	SMil_00010475-processed-gene-0.1;SMil_00018423-augustus-gene-0.16
GO:0006452	translational frameshifting	Biological Process	3	0	0.21	0.11065	--
GO:0006449	regulation of translational termination	Biological Process	3	0	0.21	0.11065	--
GO:0045901	positive regulation of translational elongation	Biological Process	3	0	0.21	0.11065	--
GO:0045905	positive regulation of translational termination	Biological Process	3	0	0.21	0.11065	--
GO:0016553	base conversion or substitution editing	Biological Process	2	0	0.14	0.111	--
GO:0016554	cytidine to uridine editing	Biological Process	2	0	0.14	0.111	--
GO:0009168	purine ribonucleoside monophosphate biosynthetic process	Biological Process	59	5	4.16	0.11273	SMil_00002279-augustus-gene-0.42;SMil_00005107-augustus-gene-0.20;SMil_00010974-processed-gene-0.4;SMil_00022612-processed-gene-0.6;SMil_00027427-augustus-gene-0.6
GO:0009127	purine nucleoside monophosphate biosynthetic process	Biological Process	59	5	4.16	0.11273	SMil_00002279-augustus-gene-0.42;SMil_00005107-augustus-gene-0.20;SMil_00010974-processed-gene-0.4;SMil_00022612-processed-gene-0.6;SMil_00027427-augustus-gene-0.6
GO:0006413	translational initiation	Biological Process	61	0	4.3	0.11326	--
GO:1901566	organonitrogen compound biosynthetic process	Biological Process	643	66	45.32	0.11379	Salvia_miltiorrhiza_newGene_423;Salvia_miltiorrhiza_newGene_5721;SMil_00000435-augustus-gene-0.48;SMil_00001380-augustus-gene-0.51;SMil_00001498-augustus-gene-0.43;SMil_00002167-processed-gene-0.4;SMil_00002279-augustus-gene-0.42;SMil_00002292-augustus-gene-0.32;SMil_00002482-augustus-gene-0.36;SMil_00002699-processed-gene-0.5;SMil_00003276-augustus-gene-0.36;SMil_00003363-augustus-gene-0.34;SMil…
GO:0006855	drug transmembrane transport	Biological Process	38	6	2.68	0.11382	SMil_00004104-augustus-gene-0.46;SMil_00006031-augustus-gene-0.24;SMil_00006168-processed-gene-0.9;SMil_00020513-processed-gene-0.13;SMil_00022957-augustus-gene-0.13;SMil_00023329-augustus-gene-0.6
GO:0015893	drug transport	Biological Process	38	6	2.68	0.11382	SMil_00004104-augustus-gene-0.46;SMil_00006031-augustus-gene-0.24;SMil_00006168-processed-gene-0.9;SMil_00020513-processed-gene-0.13;SMil_00022957-augustus-gene-0.13;SMil_00023329-augustus-gene-0.6
GO:0010497	plasmodesmata-mediated intercellular transport	Biological Process	2	1	0.14	0.11394	SMil_00010988-augustus-gene-0.21
GO:0045216	cell-cell junction organization	Biological Process	2	0	0.14	0.11394	--
GO:0034330	cell junction organization	Biological Process	2	0	0.14	0.11394	--
GO:0031323	regulation of cellular metabolic process	Biological Process	991	56	69.85	0.11434	Salvia_miltiorrhiza_newGene_1944;Salvia_miltiorrhiza_newGene_2115;Salvia_miltiorrhiza_newGene_2701;Salvia_miltiorrhiza_newGene_5721;SMil_00000435-augustus-gene-0.48;SMil_00000910-augustus-gene-0.43;SMil_00001793-augustus-gene-0.35;SMil_00002689-augustus-gene-0.30;SMil_00002699-processed-gene-0.5;SMil_00002749-augustus-gene-0.42;SMil_00003140-processed-gene-0.6;SMil_00003830-augustus-gene-0.40;SMi…
GO:0046365	monosaccharide catabolic process	Biological Process	116	18	8.18	0.11473	Salvia_miltiorrhiza_newGene_1250;Salvia_miltiorrhiza_newGene_5030;Salvia_miltiorrhiza_newGene_5721;SMil_00000435-augustus-gene-0.48;SMil_00000953-augustus-gene-0.48;SMil_00003929-processed-gene-0.9;SMil_00004955-augustus-gene-0.33;SMil_00007241-augustus-gene-0.33;SMil_00009722-augustus-gene-0.24;SMil_00014623-augustus-gene-0.16;SMil_00014795-processed-gene-0.14;SMil_00015666-augustus-gene-0.16;SM…
GO:0006007	glucose catabolic process	Biological Process	116	18	8.18	0.11473	Salvia_miltiorrhiza_newGene_1250;Salvia_miltiorrhiza_newGene_5030;Salvia_miltiorrhiza_newGene_5721;SMil_00000435-augustus-gene-0.48;SMil_00000953-augustus-gene-0.48;SMil_00003929-processed-gene-0.9;SMil_00004955-augustus-gene-0.33;SMil_00007241-augustus-gene-0.33;SMil_00009722-augustus-gene-0.24;SMil_00014623-augustus-gene-0.16;SMil_00014795-processed-gene-0.14;SMil_00015666-augustus-gene-0.16;SM…
GO:0019320	hexose catabolic process	Biological Process	116	18	8.18	0.11473	Salvia_miltiorrhiza_newGene_1250;Salvia_miltiorrhiza_newGene_5030;Salvia_miltiorrhiza_newGene_5721;SMil_00000435-augustus-gene-0.48;SMil_00000953-augustus-gene-0.48;SMil_00003929-processed-gene-0.9;SMil_00004955-augustus-gene-0.33;SMil_00007241-augustus-gene-0.33;SMil_00009722-augustus-gene-0.24;SMil_00014623-augustus-gene-0.16;SMil_00014795-processed-gene-0.14;SMil_00015666-augustus-gene-0.16;SM…
GO:0009247	glycolipid biosynthetic process	Biological Process	34	5	2.4	0.11487	SMil_00005378-augustus-gene-0.33;SMil_00006830-augustus-gene-0.27;SMil_00009956-augustus-gene-0.21;SMil_00013302-augustus-gene-0.16;SMil_00026283-augustus-gene-0.5
GO:0015985	energy coupled proton transport, down electrochemical gradient	Biological Process	20	1	1.41	0.11501	SMil_00027427-augustus-gene-0.6
GO:0015986	ATP synthesis coupled proton transport	Biological Process	20	1	1.41	0.11501	SMil_00027427-augustus-gene-0.6
GO:0001558	regulation of cell growth	Biological Process	37	4	2.61	0.11502	SMil_00007307-augustus-gene-0.32;SMil_00016444-augustus-gene-0.18;SMil_00016982-augustus-gene-0.18;SMil_00025068-augustus-gene-0.7
GO:0009150	purine ribonucleotide metabolic process	Biological Process	381	35	26.85	0.11516	Salvia_miltiorrhiza_newGene_1628;Salvia_miltiorrhiza_newGene_2701;Salvia_miltiorrhiza_newGene_2948;Salvia_miltiorrhiza_newGene_7628;SMil_00002279-augustus-gene-0.42;SMil_00003447-processed-gene-0.12;SMil_00004104-augustus-gene-0.46;SMil_00004955-augustus-gene-0.33;SMil_00005107-augustus-gene-0.20;SMil_00005832-augustus-gene-0.26;SMil_00006041-augustus-gene-0.25;SMil_00010974-processed-gene-0.4;SM…
GO:0008643	carbohydrate transport	Biological Process	84	9	5.92	0.11604	SMil_00002617-augustus-gene-0.57;SMil_00008963-augustus-gene-0.30;SMil_00011227-augustus-gene-0.24;SMil_00021220-augustus-gene-0.11;SMil_00022570-processed-gene-0.3;SMil_00023114-augustus-gene-0.8;SMil_00028031-augustus-gene-0.2;SMil_00028204-augustus-gene-0.6;SMil_00030106-augustus-gene-0.1
GO:0006570	tyrosine metabolic process	Biological Process	6	1	0.42	0.11635	SMil_00013084-processed-gene-0.14
GO:0019438	aromatic compound biosynthetic process	Biological Process	1390	95	97.97	0.11695	Salvia_miltiorrhiza_newGene_2115;Salvia_miltiorrhiza_newGene_4099;Salvia_miltiorrhiza_newGene_5721;SMil_00000435-augustus-gene-0.48;SMil_00000910-augustus-gene-0.43;SMil_00001498-augustus-gene-0.43;SMil_00001808-augustus-gene-0.36;SMil_00002279-augustus-gene-0.42;SMil_00002292-augustus-gene-0.32;SMil_00002689-augustus-gene-0.30;SMil_00002749-augustus-gene-0.42;SMil_00003140-processed-gene-0.6;SMi…
GO:0009152	purine ribonucleotide biosynthetic process	Biological Process	71	5	5	0.11705	SMil_00002279-augustus-gene-0.42;SMil_00005107-augustus-gene-0.20;SMil_00010974-processed-gene-0.4;SMil_00022612-processed-gene-0.6;SMil_00027427-augustus-gene-0.6
GO:0009749	response to glucose	Biological Process	19	3	1.34	0.11765	SMil_00012373-augustus-gene-0.10;SMil_00014795-processed-gene-0.14;SMil_00021352-augustus-gene-0.10
GO:0009611	response to wounding	Biological Process	71	10	5	0.11807	SMil_00000910-augustus-gene-0.43;SMil_00007839-processed-gene-0.11;SMil_00009061-augustus-gene-0.20;SMil_00013414-augustus-gene-0.13;SMil_00015145-augustus-gene-0.22;SMil_00015148-augustus-gene-0.25;SMil_00015354-processed-gene-0.2;SMil_00022149-augustus-gene-0.22;SMil_00025480-augustus-gene-0.9;SMil_00026135-augustus-gene-0.8
GO:0032507	maintenance of protein location in cell	Biological Process	12	0	0.85	0.11835	--
GO:0009750	response to fructose	Biological Process	36	5	2.54	0.11884	SMil_00012373-augustus-gene-0.10;SMil_00014795-processed-gene-0.14;SMil_00021000-augustus-gene-0.13;SMil_00021352-augustus-gene-0.10;SMil_00023600-augustus-gene-0.5
GO:0006071	glycerol metabolic process	Biological Process	6	0	0.42	0.11947	--
GO:0019400	alditol metabolic process	Biological Process	6	0	0.42	0.11947	--
GO:0048453	sepal formation	Biological Process	6	0	0.42	0.11992	--
GO:0048447	sepal morphogenesis	Biological Process	6	0	0.42	0.11992	--
GO:0034755	iron ion transmembrane transport	Biological Process	2	1	0.14	0.12038	SMil_00019647-processed-gene-0.5
GO:0009608	response to symbiont	Biological Process	9	1	0.63	0.12075	SMil_00012651-augustus-gene-0.20
GO:0005984	disaccharide metabolic process	Biological Process	98	24	6.91	0.12089	Salvia_miltiorrhiza_newGene_5721;Salvia_miltiorrhiza_newGene_6228;SMil_00000549-augustus-gene-0.80;SMil_00000722-augustus-gene-0.45;SMil_00003588-processed-gene-0.16;SMil_00005048-augustus-gene-0.32;SMil_00006830-augustus-gene-0.27;SMil_00007067-processed-gene-0.29;SMil_00007313-augustus-gene-0.29;SMil_00010597-augustus-gene-0.20;SMil_00011855-processed-gene-0.15;SMil_00013890-augustus-gene-0.18;…
GO:0019219	regulation of nucleobase-containing compound metabolic process	Biological Process	807	39	56.88	0.12127	Salvia_miltiorrhiza_newGene_2115;Salvia_miltiorrhiza_newGene_2701;SMil_00000910-augustus-gene-0.43;SMil_00002689-augustus-gene-0.30;SMil_00002749-augustus-gene-0.42;SMil_00003140-processed-gene-0.6;SMil_00003830-augustus-gene-0.40;SMil_00004381-augustus-gene-0.30;SMil_00004495-augustus-gene-0.43;SMil_00005048-augustus-gene-0.32;SMil_00007307-augustus-gene-0.32;SMil_00008151-processed-gene-0.3;SMi…
GO:0042362	fat-soluble vitamin biosynthetic process	Biological Process	12	1	0.85	0.12213	SMil_00024925-augustus-gene-0.9
GO:0006775	fat-soluble vitamin metabolic process	Biological Process	12	1	0.85	0.12213	SMil_00024925-augustus-gene-0.9
GO:0080090	regulation of primary metabolic process	Biological Process	992	56	69.92	0.12249	Salvia_miltiorrhiza_newGene_1944;Salvia_miltiorrhiza_newGene_2115;Salvia_miltiorrhiza_newGene_2701;Salvia_miltiorrhiza_newGene_5721;SMil_00000435-augustus-gene-0.48;SMil_00000910-augustus-gene-0.43;SMil_00001793-augustus-gene-0.35;SMil_00002689-augustus-gene-0.30;SMil_00002699-processed-gene-0.5;SMil_00002749-augustus-gene-0.42;SMil_00003140-processed-gene-0.6;SMil_00003363-augustus-gene-0.34;SMi…
GO:0007015	actin filament organization	Biological Process	84	7	5.92	0.12271	Salvia_miltiorrhiza_newGene_7628;SMil_00005832-augustus-gene-0.26;SMil_00018666-augustus-gene-0.13;SMil_00019736-augustus-gene-0.10;SMil_00026356-augustus-gene-0.7;SMil_00027581-augustus-gene-0.6;SMil_00028745-augustus-gene-0.3
GO:0022610	biological adhesion	Biological Process	39	2	2.75	0.12275	SMil_00005832-augustus-gene-0.26;SMil_00019736-augustus-gene-0.10
GO:0007155	cell adhesion	Biological Process	39	2	2.75	0.12275	SMil_00005832-augustus-gene-0.26;SMil_00019736-augustus-gene-0.10
GO:0043407	negative regulation of MAP kinase activity	Biological Process	3	0	0.21	0.12292	--
GO:0043409	negative regulation of MAPK cascade	Biological Process	3	0	0.21	0.12292	--
GO:0070972	protein localization to endoplasmic reticulum	Biological Process	16	0	1.13	0.1236	--
GO:0051258	protein polymerization	Biological Process	109	4	7.68	0.12368	SMil_00005832-augustus-gene-0.26;SMil_00019736-augustus-gene-0.10;SMil_00019764-augustus-gene-0.13;SMil_00024621-augustus-gene-0.9
GO:0031324	negative regulation of cellular metabolic process	Biological Process	101	6	7.12	0.12413	SMil_00002699-processed-gene-0.5;SMil_00004839-augustus-gene-0.31;SMil_00007307-augustus-gene-0.32;SMil_00009721-augustus-gene-0.16;SMil_00017506-augustus-gene-0.16;SMil_00021976-augustus-gene-0.16
GO:0006163	purine nucleotide metabolic process	Biological Process	397	35	27.98	0.12419	Salvia_miltiorrhiza_newGene_1628;Salvia_miltiorrhiza_newGene_2701;Salvia_miltiorrhiza_newGene_2948;Salvia_miltiorrhiza_newGene_7628;SMil_00002279-augustus-gene-0.42;SMil_00003447-processed-gene-0.12;SMil_00004104-augustus-gene-0.46;SMil_00004955-augustus-gene-0.33;SMil_00005107-augustus-gene-0.20;SMil_00005832-augustus-gene-0.26;SMil_00006041-augustus-gene-0.25;SMil_00010974-processed-gene-0.4;SM…
GO:0023057	negative regulation of signaling	Biological Process	21	2	1.48	0.12462	SMil_00016444-augustus-gene-0.18;SMil_00016936-augustus-gene-0.16
GO:0010648	negative regulation of cell communication	Biological Process	21	2	1.48	0.12462	SMil_00016444-augustus-gene-0.18;SMil_00016936-augustus-gene-0.16
GO:0009968	negative regulation of signal transduction	Biological Process	21	2	1.48	0.12462	SMil_00016444-augustus-gene-0.18;SMil_00016936-augustus-gene-0.16
GO:0048509	regulation of meristem development	Biological Process	74	4	5.22	0.12473	SMil_00003528-processed-gene-0.3;SMil_00015891-processed-gene-0.15;SMil_00018771-augustus-gene-0.10;SMil_00020048-augustus-gene-0.19
GO:0005977	glycogen metabolic process	Biological Process	7	1	0.49	0.12481	SMil_00000953-augustus-gene-0.48
GO:0005978	glycogen biosynthetic process	Biological Process	7	1	0.49	0.12481	SMil_00000953-augustus-gene-0.48
GO:0006112	energy reserve metabolic process	Biological Process	7	1	0.49	0.12481	SMil_00000953-augustus-gene-0.48
GO:0046108	uridine metabolic process	Biological Process	2	1	0.14	0.12491	SMil_00003929-processed-gene-0.9
GO:0000338	protein deneddylation	Biological Process	41	2	2.89	0.12578	SMil_00007307-augustus-gene-0.32;SMil_00015191-processed-gene-0.4
GO:0044283	small molecule biosynthetic process	Biological Process	728	79	51.31	0.1259	Salvia_miltiorrhiza_newGene_423;Salvia_miltiorrhiza_newGene_5721;SMil_00001120-processed-gene-0.10;SMil_00001221-processed-gene-0.34;SMil_00001380-augustus-gene-0.51;SMil_00001498-augustus-gene-0.43;SMil_00002167-processed-gene-0.4;SMil_00002292-augustus-gene-0.32;SMil_00002699-processed-gene-0.5;SMil_00003276-augustus-gene-0.36;SMil_00003363-augustus-gene-0.34;SMil_00003528-processed-gene-0.3;SM…
GO:0015813	L-glutamate transport	Biological Process	2	0	0.14	0.12593	--
GO:0015800	acidic amino acid transport	Biological Process	2	0	0.14	0.12593	--
GO:0009124	nucleoside monophosphate biosynthetic process	Biological Process	73	6	5.15	0.12713	SMil_00002279-augustus-gene-0.42;SMil_00005107-augustus-gene-0.20;SMil_00006565-augustus-gene-0.33;SMil_00010974-processed-gene-0.4;SMil_00022612-processed-gene-0.6;SMil_00027427-augustus-gene-0.6
GO:0051781	positive regulation of cell division	Biological Process	5	0	0.35	0.1282	--
GO:1903409	reactive oxygen species biosynthetic process	Biological Process	16	0	1.13	0.12841	--
GO:0050665	hydrogen peroxide biosynthetic process	Biological Process	16	0	1.13	0.12841	--
GO:0034227	tRNA thio-modification	Biological Process	3	1	0.21	0.12898	SMil_00018266-augustus-gene-0.14
GO:0051050	positive regulation of transport	Biological Process	4	1	0.28	0.12998	SMil_00018531-processed-gene-0.3
GO:0010959	regulation of metal ion transport	Biological Process	4	1	0.28	0.12998	SMil_00018531-processed-gene-0.3
GO:0060284	regulation of cell development	Biological Process	10	0	0.7	0.13008	--
GO:2000112	regulation of cellular macromolecule biosynthetic process	Biological Process	800	41	56.39	0.13046	Salvia_miltiorrhiza_newGene_2115;SMil_00000910-augustus-gene-0.43;SMil_00002689-augustus-gene-0.30;SMil_00002749-augustus-gene-0.42;SMil_00003140-processed-gene-0.6;SMil_00003830-augustus-gene-0.40;SMil_00004381-augustus-gene-0.30;SMil_00004495-augustus-gene-0.43;SMil_00004955-augustus-gene-0.33;SMil_00005048-augustus-gene-0.32;SMil_00007307-augustus-gene-0.32;SMil_00008151-processed-gene-0.3;SMi…
GO:0043547	positive regulation of GTPase activity	Biological Process	7	0	0.49	0.13107	--
GO:0046900	tetrahydrofolylpolyglutamate metabolic process	Biological Process	3	0	0.21	0.13114	--
GO:0046901	tetrahydrofolylpolyglutamate biosynthetic process	Biological Process	3	0	0.21	0.13114	--
GO:0034654	nucleobase-containing compound biosynthetic process	Biological Process	1133	55	79.86	0.13115	Salvia_miltiorrhiza_newGene_2115;Salvia_miltiorrhiza_newGene_4099;SMil_00000435-augustus-gene-0.48;SMil_00000910-augustus-gene-0.43;SMil_00001808-augustus-gene-0.36;SMil_00002279-augustus-gene-0.42;SMil_00002689-augustus-gene-0.30;SMil_00002749-augustus-gene-0.42;SMil_00003140-processed-gene-0.6;SMil_00003830-augustus-gene-0.40;SMil_00003929-processed-gene-0.9;SMil_00004381-augustus-gene-0.30;SMi…
GO:0034660	ncRNA metabolic process	Biological Process	236	27	16.63	0.13183	Salvia_miltiorrhiza_newGene_3262;Salvia_miltiorrhiza_newGene_5721;SMil_00000435-augustus-gene-0.48;SMil_00000953-augustus-gene-0.48;SMil_00001403-processed-gene-0.0;SMil_00002279-augustus-gene-0.42;SMil_00002549-augustus-gene-0.34;SMil_00003497-augustus-gene-0.31;SMil_00004157-augustus-gene-0.39;SMil_00004955-augustus-gene-0.33;SMil_00006629-augustus-gene-0.26;SMil_00006835-augustus-gene-0.27;SMi…
GO:0006367	transcription initiation from RNA polymerase II promoter	Biological Process	10	0	0.7	0.13228	--
GO:0009395	phospholipid catabolic process	Biological Process	21	0	1.48	0.13365	--
GO:0061024	membrane organization	Biological Process	194	26	13.67	0.13392	Salvia_miltiorrhiza_newGene_5721;Salvia_miltiorrhiza_newGene_7636;SMil_00000435-augustus-gene-0.48;SMil_00000953-augustus-gene-0.48;SMil_00001503-augustus-gene-0.39;SMil_00002279-augustus-gene-0.42;SMil_00002810-processed-gene-0.7;SMil_00003363-augustus-gene-0.34;SMil_00003634-processed-gene-0.7;SMil_00004955-augustus-gene-0.33;SMil_00006629-augustus-gene-0.26;SMil_00007160-augustus-gene-0.33;SMi…
GO:0006874	cellular calcium ion homeostasis	Biological Process	3	0	0.21	0.134	--
GO:0051261	protein depolymerization	Biological Process	17	1	1.2	0.1348	SMil_00028745-augustus-gene-0.3
GO:0010584	pollen exine formation	Biological Process	16	2	1.13	0.13521	SMil_00016012-augustus-gene-0.16;SMil_00029731-augustus-gene-0.3
GO:2000693	positive regulation of seed maturation	Biological Process	2	0	0.14	0.13537	--
GO:0006739	NADP metabolic process	Biological Process	95	16	6.7	0.13756	Salvia_miltiorrhiza_newGene_1250;Salvia_miltiorrhiza_newGene_5721;SMil_00000435-augustus-gene-0.48;SMil_00000953-augustus-gene-0.48;SMil_00003929-processed-gene-0.9;SMil_00004955-augustus-gene-0.33;SMil_00007241-augustus-gene-0.33;SMil_00014623-augustus-gene-0.16;SMil_00014795-processed-gene-0.14;SMil_00015666-augustus-gene-0.16;SMil_00017021-processed-gene-0.2;SMil_00019459-augustus-gene-0.14;SM…
GO:0009894	regulation of catabolic process	Biological Process	31	1	2.18	0.13786	Salvia_miltiorrhiza_newGene_2701
GO:0009773	photosynthetic electron transport in photosystem I	Biological Process	27	5	1.9	0.13791	Salvia_miltiorrhiza_newGene_1250;Salvia_miltiorrhiza_newGene_5721;SMil_00007241-augustus-gene-0.33;SMil_00025772-augustus-gene-0.4;SMil_00026873-augustus-gene-0.7
GO:2001141	regulation of RNA biosynthetic process	Biological Process	735	38	51.81	0.13824	Salvia_miltiorrhiza_newGene_2115;SMil_00000910-augustus-gene-0.43;SMil_00002689-augustus-gene-0.30;SMil_00002749-augustus-gene-0.42;SMil_00003140-processed-gene-0.6;SMil_00003830-augustus-gene-0.40;SMil_00004381-augustus-gene-0.30;SMil_00004495-augustus-gene-0.43;SMil_00005048-augustus-gene-0.32;SMil_00007307-augustus-gene-0.32;SMil_00008151-processed-gene-0.3;SMil_00008377-augustus-gene-0.28;SMi…
GO:0046496	nicotinamide nucleotide metabolic process	Biological Process	101	16	7.12	0.13832	Salvia_miltiorrhiza_newGene_1250;Salvia_miltiorrhiza_newGene_5721;SMil_00000435-augustus-gene-0.48;SMil_00000953-augustus-gene-0.48;SMil_00003929-processed-gene-0.9;SMil_00004955-augustus-gene-0.33;SMil_00007241-augustus-gene-0.33;SMil_00014623-augustus-gene-0.16;SMil_00014795-processed-gene-0.14;SMil_00015666-augustus-gene-0.16;SMil_00017021-processed-gene-0.2;SMil_00019459-augustus-gene-0.14;SM…
GO:0042168	heme metabolic process	Biological Process	25	3	1.76	0.13865	SMil_00006565-augustus-gene-0.33;SMil_00008673-augustus-gene-0.20;SMil_00023972-augustus-gene-0.8
GO:0006732	coenzyme metabolic process	Biological Process	239	27	16.85	0.13885	Salvia_miltiorrhiza_newGene_1250;Salvia_miltiorrhiza_newGene_5721;SMil_00000435-augustus-gene-0.48;SMil_00000953-augustus-gene-0.48;SMil_00003929-processed-gene-0.9;SMil_00004955-augustus-gene-0.33;SMil_00007241-augustus-gene-0.33;SMil_00011225-augustus-gene-0.22;SMil_00012373-augustus-gene-0.10;SMil_00012442-augustus-gene-0.27;SMil_00013403-processed-gene-0.9;SMil_00014623-augustus-gene-0.16;SMi…
GO:0043248	proteasome assembly	Biological Process	59	2	4.16	0.13935	SMil_00004452-augustus-gene-0.29;SMil_00007307-augustus-gene-0.32
GO:0050789	regulation of biological process	Biological Process	2211	134	155.84	0.14138	Salvia_miltiorrhiza_newGene_1944;Salvia_miltiorrhiza_newGene_2115;Salvia_miltiorrhiza_newGene_2701;Salvia_miltiorrhiza_newGene_5522;Salvia_miltiorrhiza_newGene_5721;Salvia_miltiorrhiza_newGene_7628;SMil_00000435-augustus-gene-0.48;SMil_00000549-augustus-gene-0.80;SMil_00000910-augustus-gene-0.43;SMil_00001204-processed-gene-0.6;SMil_00001302-augustus-gene-0.51;SMil_00001793-augustus-gene-0.35;SMi…
GO:0065007	biological regulation	Biological Process	2368	145	166.9	0.14165	Salvia_miltiorrhiza_newGene_1077;Salvia_miltiorrhiza_newGene_1944;Salvia_miltiorrhiza_newGene_2115;Salvia_miltiorrhiza_newGene_2701;Salvia_miltiorrhiza_newGene_5522;Salvia_miltiorrhiza_newGene_5721;Salvia_miltiorrhiza_newGene_7628;SMil_00000435-augustus-gene-0.48;SMil_00000549-augustus-gene-0.80;SMil_00000910-augustus-gene-0.43;SMil_00001204-processed-gene-0.6;SMil_00001302-augustus-gene-0.51;SMi…
GO:0050730	regulation of peptidyl-tyrosine phosphorylation	Biological Process	1	1	0.07	0.14188	SMil_00002699-processed-gene-0.5
GO:0050732	negative regulation of peptidyl-tyrosine phosphorylation	Biological Process	1	1	0.07	0.14188	SMil_00002699-processed-gene-0.5
GO:0018108	peptidyl-tyrosine phosphorylation	Biological Process	1	1	0.07	0.14188	SMil_00002699-processed-gene-0.5
GO:0018212	peptidyl-tyrosine modification	Biological Process	1	1	0.07	0.14188	SMil_00002699-processed-gene-0.5
GO:0023051	regulation of signaling	Biological Process	115	8	8.11	0.142	Salvia_miltiorrhiza_newGene_1944;Salvia_miltiorrhiza_newGene_2701;SMil_00001793-augustus-gene-0.35;SMil_00004452-augustus-gene-0.29;SMil_00005832-augustus-gene-0.26;SMil_00016444-augustus-gene-0.18;SMil_00016936-augustus-gene-0.16;SMil_00030303-processed-gene-0.0
GO:0010646	regulation of cell communication	Biological Process	115	7	8.11	0.142	Salvia_miltiorrhiza_newGene_1944;Salvia_miltiorrhiza_newGene_2701;SMil_00001793-augustus-gene-0.35;SMil_00005832-augustus-gene-0.26;SMil_00016444-augustus-gene-0.18;SMil_00016936-augustus-gene-0.16;SMil_00030303-processed-gene-0.0
GO:0001522	pseudouridine synthesis	Biological Process	7	1	0.49	0.14205	SMil_00010075-augustus-gene-0.22
GO:0006898	receptor-mediated endocytosis	Biological Process	1	1	0.07	0.14219	SMil_00016226-augustus-gene-0.18
GO:0072583	clathrin-mediated endocytosis	Biological Process	1	1	0.07	0.14219	SMil_00016226-augustus-gene-0.18
GO:0043622	cortical microtubule organization	Biological Process	7	0	0.49	0.14231	--
GO:0006575	cellular modified amino acid metabolic process	Biological Process	73	10	5.15	0.14238	Salvia_miltiorrhiza_newGene_5522;SMil_00012373-augustus-gene-0.10;SMil_00012442-augustus-gene-0.27;SMil_00013403-processed-gene-0.9;SMil_00016501-augustus-gene-0.17;SMil_00020048-augustus-gene-0.19;SMil_00020311-augustus-gene-0.15;SMil_00025480-augustus-gene-0.9;SMil_00027103-augustus-gene-0.4;SMil_00027245-augustus-gene-0.3
GO:0042762	regulation of sulfur metabolic process	Biological Process	5	0	0.35	0.14263	--
GO:0010582	floral meristem determinacy	Biological Process	9	0	0.63	0.14278	--
GO:0010022	meristem determinacy	Biological Process	9	0	0.63	0.14278	--
GO:0010288	response to lead ion	Biological Process	3	1	0.21	0.14292	SMil_00028915-augustus-gene-0.2
GO:0035966	response to topologically incorrect protein	Biological Process	89	3	6.27	0.14389	SMil_00004452-augustus-gene-0.29;SMil_00007307-augustus-gene-0.32;SMil_00021352-augustus-gene-0.10
GO:0010075	regulation of meristem growth	Biological Process	66	4	4.65	0.1447	SMil_00003528-processed-gene-0.3;SMil_00015891-processed-gene-0.15;SMil_00018771-augustus-gene-0.10;SMil_00020048-augustus-gene-0.19
GO:0061458	reproductive system development	Biological Process	575	29	40.53	0.14471	SMil_00000813-augustus-gene-0.45;SMil_00001498-augustus-gene-0.43;SMil_00002810-processed-gene-0.7;SMil_00003634-processed-gene-0.7;SMil_00003660-augustus-gene-0.41;SMil_00004157-augustus-gene-0.39;SMil_00005832-augustus-gene-0.26;SMil_00006168-processed-gene-0.9;SMil_00006629-augustus-gene-0.26;SMil_00009381-processed-gene-0.0;SMil_00009721-augustus-gene-0.16;SMil_00010988-augustus-gene-0.21;SMi…
GO:0048608	reproductive structure development	Biological Process	575	29	40.53	0.14471	SMil_00000813-augustus-gene-0.45;SMil_00001498-augustus-gene-0.43;SMil_00002810-processed-gene-0.7;SMil_00003634-processed-gene-0.7;SMil_00003660-augustus-gene-0.41;SMil_00004157-augustus-gene-0.39;SMil_00005832-augustus-gene-0.26;SMil_00006168-processed-gene-0.9;SMil_00006629-augustus-gene-0.26;SMil_00009381-processed-gene-0.0;SMil_00009721-augustus-gene-0.16;SMil_00010988-augustus-gene-0.21;SMi…
GO:0009110	vitamin biosynthetic process	Biological Process	50	4	3.52	0.14483	Salvia_miltiorrhiza_newGene_423;SMil_00001498-augustus-gene-0.43;SMil_00020311-augustus-gene-0.15;SMil_00024925-augustus-gene-0.9
GO:0000255	allantoin metabolic process	Biological Process	3	0	0.21	0.14486	--
GO:0046967	cytosol to ER transport	Biological Process	1	1	0.07	0.14495	Salvia_miltiorrhiza_newGene_5614
GO:0009800	cinnamic acid biosynthetic process	Biological Process	8	2	0.56	0.1451	SMil_00012897-augustus-gene-0.16;SMil_00019885-processed-gene-0.1
GO:0009803	cinnamic acid metabolic process	Biological Process	8	2	0.56	0.1451	SMil_00012897-augustus-gene-0.16;SMil_00019885-processed-gene-0.1
GO:0045185	maintenance of protein location	Biological Process	13	0	0.92	0.14516	--
GO:1901605	alpha-amino acid metabolic process	Biological Process	351	37	24.74	0.14571	Salvia_miltiorrhiza_newGene_5522;Salvia_miltiorrhiza_newGene_5721;SMil_00001380-augustus-gene-0.51;SMil_00001498-augustus-gene-0.43;SMil_00002167-processed-gene-0.4;SMil_00002292-augustus-gene-0.32;SMil_00002699-processed-gene-0.5;SMil_00003276-augustus-gene-0.36;SMil_00003363-augustus-gene-0.34;SMil_00003528-processed-gene-0.3;SMil_00005658-processed-gene-0.15;SMil_00006118-processed-gene-0.21;S…
GO:0019362	pyridine nucleotide metabolic process	Biological Process	102	16	7.19	0.14605	Salvia_miltiorrhiza_newGene_1250;Salvia_miltiorrhiza_newGene_5721;SMil_00000435-augustus-gene-0.48;SMil_00000953-augustus-gene-0.48;SMil_00003929-processed-gene-0.9;SMil_00004955-augustus-gene-0.33;SMil_00007241-augustus-gene-0.33;SMil_00014623-augustus-gene-0.16;SMil_00014795-processed-gene-0.14;SMil_00015666-augustus-gene-0.16;SMil_00017021-processed-gene-0.2;SMil_00019459-augustus-gene-0.14;SM…
GO:0080154	regulation of fertilization	Biological Process	2	0	0.14	0.14617	--
GO:0080155	regulation of double fertilization forming a zygote and endosperm	Biological Process	2	0	0.14	0.14617	--
GO:0015708	silicate transport	Biological Process	1	1	0.07	0.14619	SMil_00021627-augustus-gene-0.9
GO:2001289	lipid X metabolic process	Biological Process	1	1	0.07	0.14624	SMil_00005378-augustus-gene-0.33
GO:0042138	meiotic DNA double-strand break formation	Biological Process	14	1	0.99	0.14635	SMil_00007307-augustus-gene-0.32
GO:1901606	alpha-amino acid catabolic process	Biological Process	66	10	4.65	0.14715	SMil_00002292-augustus-gene-0.32;SMil_00003363-augustus-gene-0.34;SMil_00009061-augustus-gene-0.20;SMil_00012897-augustus-gene-0.16;SMil_00017659-augustus-gene-0.9;SMil_00018423-augustus-gene-0.16;SMil_00019885-processed-gene-0.1;SMil_00026928-augustus-gene-0.8;SMil_00028010-processed-gene-0.1;SMil_00029776-processed-gene-0.0
GO:0019500	cyanide catabolic process	Biological Process	1	1	0.07	0.14754	SMil_00021000-augustus-gene-0.13
GO:0051410	detoxification of nitrogen compound	Biological Process	1	1	0.07	0.14754	SMil_00021000-augustus-gene-0.13
GO:0051409	response to nitrosative stress	Biological Process	1	1	0.07	0.14754	SMil_00021000-augustus-gene-0.13
GO:0019499	cyanide metabolic process	Biological Process	1	1	0.07	0.14754	SMil_00021000-augustus-gene-0.13
GO:0015693	magnesium ion transport	Biological Process	14	1	0.99	0.14871	SMil_00023796-processed-gene-0.3
GO:0010043	response to zinc ion	Biological Process	10	2	0.7	0.14871	SMil_00008188-augustus-gene-0.22;SMil_00027902-augustus-gene-0.4
GO:0046686	response to cadmium ion	Biological Process	187	16	13.18	0.14891	Salvia_miltiorrhiza_newGene_2480;SMil_00002747-augustus-gene-0.35;SMil_00003960-augustus-gene-0.38;SMil_00006627-augustus-gene-0.36;SMil_00008188-augustus-gene-0.22;SMil_00008309-processed-gene-0.0;SMil_00009168-processed-gene-0.17;SMil_00009657-augustus-gene-0.21;SMil_00014795-processed-gene-0.14;SMil_00015265-augustus-gene-0.18;SMil_00016982-augustus-gene-0.18;SMil_00021000-augustus-gene-0.13;S…
GO:0010024	phytochromobilin biosynthetic process	Biological Process	4	0	0.28	0.14942	--
GO:0051202	phytochromobilin metabolic process	Biological Process	4	0	0.28	0.14942	--
GO:0072524	pyridine-containing compound metabolic process	Biological Process	111	17	7.82	0.1495	Salvia_miltiorrhiza_newGene_1250;Salvia_miltiorrhiza_newGene_5721;SMil_00000435-augustus-gene-0.48;SMil_00000953-augustus-gene-0.48;SMil_00001498-augustus-gene-0.43;SMil_00003929-processed-gene-0.9;SMil_00004955-augustus-gene-0.33;SMil_00007241-augustus-gene-0.33;SMil_00014623-augustus-gene-0.16;SMil_00014795-processed-gene-0.14;SMil_00015666-augustus-gene-0.16;SMil_00017021-processed-gene-0.2;SM…
GO:0018023	peptidyl-lysine trimethylation	Biological Process	1	1	0.07	0.1495	SMil_00021241-augustus-gene-0.9
GO:0006629	lipid metabolic process	Biological Process	951	97	67.03	0.14969	Salvia_miltiorrhiza_newGene_1250;Salvia_miltiorrhiza_newGene_1329;Salvia_miltiorrhiza_newGene_5721;Salvia_miltiorrhiza_newGene_7129;SMil_00000435-augustus-gene-0.48;SMil_00001120-processed-gene-0.10;SMil_00001221-processed-gene-0.34;SMil_00002279-augustus-gene-0.42;SMil_00002699-processed-gene-0.5;SMil_00002942-augustus-gene-0.32;SMil_00003274-processed-gene-0.25;SMil_00003846-augustus-gene-0.35;…
GO:0010078	maintenance of root meristem identity	Biological Process	1	1	0.07	0.14972	SMil_00016641-augustus-gene-0.14
GO:0032386	regulation of intracellular transport	Biological Process	3	0	0.21	0.15024	--
GO:0010496	intercellular transport	Biological Process	5	1	0.35	0.15096	SMil_00010988-augustus-gene-0.21
GO:0044766	multi-organism transport	Biological Process	5	0	0.35	0.15096	--
GO:0046949	fatty-acyl-CoA biosynthetic process	Biological Process	3	0	0.21	0.151	--
GO:0009167	purine ribonucleoside monophosphate metabolic process	Biological Process	228	22	16.07	0.15103	SMil_00002279-augustus-gene-0.42;SMil_00003447-processed-gene-0.12;SMil_00004104-augustus-gene-0.46;SMil_00005107-augustus-gene-0.20;SMil_00005832-augustus-gene-0.26;SMil_00006041-augustus-gene-0.25;SMil_00010974-processed-gene-0.4;SMil_00012456-augustus-gene-0.22;SMil_00015148-augustus-gene-0.25;SMil_00016160-augustus-gene-0.15;SMil_00016360-augustus-gene-0.12;SMil_00016361-augustus-gene-0.13;SM…
GO:0009126	purine nucleoside monophosphate metabolic process	Biological Process	228	22	16.07	0.15103	SMil_00002279-augustus-gene-0.42;SMil_00003447-processed-gene-0.12;SMil_00004104-augustus-gene-0.46;SMil_00005107-augustus-gene-0.20;SMil_00005832-augustus-gene-0.26;SMil_00006041-augustus-gene-0.25;SMil_00010974-processed-gene-0.4;SMil_00012456-augustus-gene-0.22;SMil_00015148-augustus-gene-0.25;SMil_00016160-augustus-gene-0.15;SMil_00016360-augustus-gene-0.12;SMil_00016361-augustus-gene-0.13;SM…
GO:0006551	leucine metabolic process	Biological Process	15	0	1.06	0.15161	--
GO:0006520	cellular amino acid metabolic process	Biological Process	509	58	35.88	0.15169	Salvia_miltiorrhiza_newGene_5522;Salvia_miltiorrhiza_newGene_5721;SMil_00001380-augustus-gene-0.51;SMil_00001403-processed-gene-0.0;SMil_00001498-augustus-gene-0.43;SMil_00002167-processed-gene-0.4;SMil_00002292-augustus-gene-0.32;SMil_00002549-augustus-gene-0.34;SMil_00002699-processed-gene-0.5;SMil_00003276-augustus-gene-0.36;SMil_00003363-augustus-gene-0.34;SMil_00003497-augustus-gene-0.31;SMi…
GO:0042554	superoxide anion generation	Biological Process	1	1	0.07	0.1517	SMil_00005989-augustus-gene-0.24
GO:0090322	regulation of superoxide metabolic process	Biological Process	1	1	0.07	0.1517	SMil_00005989-augustus-gene-0.24
GO:0032928	regulation of superoxide anion generation	Biological Process	1	1	0.07	0.1517	SMil_00005989-augustus-gene-0.24
GO:0043255	regulation of carbohydrate biosynthetic process	Biological Process	4	0	0.28	0.1517	--
GO:0051193	regulation of cofactor metabolic process	Biological Process	4	0	0.28	0.1517	--
GO:0010038	response to metal ion	Biological Process	215	17	15.15	0.15189	Salvia_miltiorrhiza_newGene_2480;SMil_00002747-augustus-gene-0.35;SMil_00003960-augustus-gene-0.38;SMil_00006627-augustus-gene-0.36;SMil_00007433-processed-gene-0.39;SMil_00008188-augustus-gene-0.22;SMil_00008309-processed-gene-0.0;SMil_00009168-processed-gene-0.17;SMil_00009657-augustus-gene-0.21;SMil_00014795-processed-gene-0.14;SMil_00015265-augustus-gene-0.18;SMil_00016982-augustus-gene-0.18;…
GO:0009966	regulation of signal transduction	Biological Process	114	7	8.04	0.15301	Salvia_miltiorrhiza_newGene_1944;Salvia_miltiorrhiza_newGene_2701;SMil_00001793-augustus-gene-0.35;SMil_00005832-augustus-gene-0.26;SMil_00016444-augustus-gene-0.18;SMil_00016936-augustus-gene-0.16;SMil_00030303-processed-gene-0.0
GO:0070201	regulation of establishment of protein localization	Biological Process	6	0	0.42	0.15314	--
GO:0051223	regulation of protein transport	Biological Process	6	0	0.42	0.15314	--
GO:0033037	polysaccharide localization	Biological Process	14	1	0.99	0.15328	Salvia_miltiorrhiza_newGene_5850
GO:0052545	callose localization	Biological Process	14	1	0.99	0.15328	Salvia_miltiorrhiza_newGene_5850
GO:0071450	cellular response to oxygen radical	Biological Process	3	1	0.21	0.1536	SMil_00006812-augustus-gene-0.26
GO:0071451	cellular response to superoxide	Biological Process	3	1	0.21	0.1536	SMil_00006812-augustus-gene-0.26
GO:0019430	removal of superoxide radicals	Biological Process	3	1	0.21	0.1536	SMil_00006812-augustus-gene-0.26
GO:0010275	NAD(P)H dehydrogenase complex assembly	Biological Process	1	1	0.07	0.15521	SMil_00024114-augustus-gene-0.12
GO:0018205	peptidyl-lysine modification	Biological Process	27	2	1.9	0.15539	SMil_00018773-augustus-gene-0.12;SMil_00021241-augustus-gene-0.9
GO:0010449	root meristem growth	Biological Process	4	0	0.28	0.15575	--
GO:0000578	embryonic axis specification	Biological Process	4	0	0.28	0.15575	--
GO:0009942	longitudinal axis specification	Biological Process	4	0	0.28	0.15575	--
GO:0010082	regulation of root meristem growth	Biological Process	4	0	0.28	0.15575	--
GO:0001881	receptor recycling	Biological Process	1	1	0.07	0.15628	SMil_00004452-augustus-gene-0.29
GO:0043112	receptor metabolic process	Biological Process	1	1	0.07	0.15628	SMil_00004452-augustus-gene-0.29
GO:0008333	endosome to lysosome transport	Biological Process	1	1	0.07	0.15628	SMil_00004452-augustus-gene-0.29
GO:0007041	lysosomal transport	Biological Process	1	1	0.07	0.15628	SMil_00004452-augustus-gene-0.29
GO:0006869	lipid transport	Biological Process	64	6	4.51	0.15767	SMil_00007997-augustus-gene-0.24;SMil_00015148-augustus-gene-0.25;SMil_00018531-processed-gene-0.3;SMil_00025865-processed-gene-0.3;SMil_00027133-processed-gene-0.0;SMil_00030112-augustus-gene-0.2
GO:0015706	nitrate transport	Biological Process	39	4	2.75	0.15832	SMil_00015397-augustus-gene-0.12;SMil_00021220-augustus-gene-0.11;SMil_00021584-augustus-gene-0.8;SMil_00022570-processed-gene-0.3
GO:0009312	oligosaccharide biosynthetic process	Biological Process	32	6	2.26	0.15866	Salvia_miltiorrhiza_newGene_5721;SMil_00000722-augustus-gene-0.45;SMil_00005378-augustus-gene-0.33;SMil_00006830-augustus-gene-0.27;SMil_00013890-augustus-gene-0.18;SMil_00019072-augustus-gene-0.19
GO:0046109	uridine biosynthetic process	Biological Process	1	1	0.07	0.15867	SMil_00003929-processed-gene-0.9
GO:0032989	cellular component morphogenesis	Biological Process	234	20	16.49	0.15897	Salvia_miltiorrhiza_newGene_5030;SMil_00002292-augustus-gene-0.32;SMil_00002699-processed-gene-0.5;SMil_00005832-augustus-gene-0.26;SMil_00006220-augustus-gene-0.29;SMil_00007307-augustus-gene-0.32;SMil_00007576-augustus-gene-0.24;SMil_00009722-augustus-gene-0.24;SMil_00010378-augustus-gene-0.14;SMil_00013409-processed-gene-0.3;SMil_00015186-augustus-gene-0.18;SMil_00016012-augustus-gene-0.16;SMi…
GO:0009987	cellular process	Biological Process	7595	507	535.32	0.15908	Salvia_miltiorrhiza_newGene_1077;Salvia_miltiorrhiza_newGene_1250;Salvia_miltiorrhiza_newGene_1329;Salvia_miltiorrhiza_newGene_1628;Salvia_miltiorrhiza_newGene_1944;Salvia_miltiorrhiza_newGene_2115;Salvia_miltiorrhiza_newGene_2282;Salvia_miltiorrhiza_newGene_2435;Salvia_miltiorrhiza_newGene_2480;Salvia_miltiorrhiza_newGene_2701;Salvia_miltiorrhiza_newGene_2948;Salvia_miltiorrhiza_newGene_3262;Sal…
GO:0060255	regulation of macromolecule metabolic process	Biological Process	1010	53	71.19	0.15923	Salvia_miltiorrhiza_newGene_1944;Salvia_miltiorrhiza_newGene_2115;Salvia_miltiorrhiza_newGene_5721;SMil_00000435-augustus-gene-0.48;SMil_00000910-augustus-gene-0.43;SMil_00001793-augustus-gene-0.35;SMil_00002689-augustus-gene-0.30;SMil_00002699-processed-gene-0.5;SMil_00002749-augustus-gene-0.42;SMil_00003140-processed-gene-0.6;SMil_00003830-augustus-gene-0.40;SMil_00004381-augustus-gene-0.30;SMi…
GO:0010769	regulation of cell morphogenesis involved in differentiation	Biological Process	9	0	0.63	0.15954	--
GO:0080092	regulation of pollen tube growth	Biological Process	9	0	0.63	0.15954	--
GO:0034635	glutathione transport	Biological Process	1	1	0.07	0.1597	SMil_00003960-augustus-gene-0.38
GO:0009875	pollen-pistil interaction	Biological Process	6	1	0.42	0.15974	SMil_00007911-augustus-gene-0.26
GO:0035384	thioester biosynthetic process	Biological Process	7	0	0.49	0.16013	--
GO:0071616	acyl-CoA biosynthetic process	Biological Process	7	0	0.49	0.16013	--
GO:0006857	oligopeptide transport	Biological Process	31	5	2.18	0.16087	SMil_00003960-augustus-gene-0.38;SMil_00011848-processed-gene-0.7;SMil_00014962-augustus-gene-0.17;SMil_00024986-augustus-gene-0.5;SMil_00030076-augustus-gene-0.1
GO:0015833	peptide transport	Biological Process	31	5	2.18	0.16087	SMil_00003960-augustus-gene-0.38;SMil_00011848-processed-gene-0.7;SMil_00014962-augustus-gene-0.17;SMil_00024986-augustus-gene-0.5;SMil_00030076-augustus-gene-0.1
GO:0000165	MAPK cascade	Biological Process	113	8	7.96	0.1616	Salvia_miltiorrhiza_newGene_1944;Salvia_miltiorrhiza_newGene_5721;SMil_00001793-augustus-gene-0.35;SMil_00021220-augustus-gene-0.11;SMil_00021352-augustus-gene-0.10;SMil_00024868-augustus-gene-0.2;SMil_00025772-augustus-gene-0.4;SMil_00030204-augustus-gene-0.2
GO:0010556	regulation of macromolecule biosynthetic process	Biological Process	803	41	56.6	0.16204	Salvia_miltiorrhiza_newGene_2115;SMil_00000910-augustus-gene-0.43;SMil_00002689-augustus-gene-0.30;SMil_00002749-augustus-gene-0.42;SMil_00003140-processed-gene-0.6;SMil_00003830-augustus-gene-0.40;SMil_00004381-augustus-gene-0.30;SMil_00004495-augustus-gene-0.43;SMil_00004955-augustus-gene-0.33;SMil_00005048-augustus-gene-0.32;SMil_00007307-augustus-gene-0.32;SMil_00008151-processed-gene-0.3;SMi…
GO:0005986	sucrose biosynthetic process	Biological Process	7	3	0.49	0.16218	Salvia_miltiorrhiza_newGene_5721;SMil_00006830-augustus-gene-0.27;SMil_00013890-augustus-gene-0.18
GO:0018342	protein prenylation	Biological Process	4	0	0.28	0.16228	--
GO:0097354	prenylation	Biological Process	4	0	0.28	0.16228	--
GO:0006790	sulfur compound metabolic process	Biological Process	294	25	20.72	0.16236	Salvia_miltiorrhiza_newGene_5721;SMil_00000549-augustus-gene-0.80;SMil_00002699-processed-gene-0.5;SMil_00003528-processed-gene-0.3;SMil_00005658-processed-gene-0.15;SMil_00006118-processed-gene-0.21;SMil_00007241-augustus-gene-0.33;SMil_00009657-augustus-gene-0.21;SMil_00010530-augustus-gene-0.24;SMil_00013403-processed-gene-0.9;SMil_00014623-augustus-gene-0.16;SMil_00014727-augustus-gene-0.13;S…
GO:0019217	regulation of fatty acid metabolic process	Biological Process	3	1	0.21	0.16244	SMil_00016444-augustus-gene-0.18
GO:0046461	neutral lipid catabolic process	Biological Process	1	1	0.07	0.16253	SMil_00016616-augustus-gene-0.18
GO:0046464	acylglycerol catabolic process	Biological Process	1	1	0.07	0.16253	SMil_00016616-augustus-gene-0.18
GO:0019433	triglyceride catabolic process	Biological Process	1	1	0.07	0.16253	SMil_00016616-augustus-gene-0.18
GO:0046034	ATP metabolic process	Biological Process	208	21	14.66	0.1626	SMil_00003447-processed-gene-0.12;SMil_00004104-augustus-gene-0.46;SMil_00005107-augustus-gene-0.20;SMil_00005832-augustus-gene-0.26;SMil_00006041-augustus-gene-0.25;SMil_00010974-processed-gene-0.4;SMil_00012456-augustus-gene-0.22;SMil_00015148-augustus-gene-0.25;SMil_00016160-augustus-gene-0.15;SMil_00016360-augustus-gene-0.12;SMil_00016361-augustus-gene-0.13;SMil_00018207-augustus-gene-0.9;SMi…
GO:0002213	defense response to insect	Biological Process	5	2	0.35	0.16392	SMil_00020087-augustus-gene-0.9;SMil_00028086-augustus-gene-0.5
GO:0048468	cell development	Biological Process	208	14	14.66	0.16399	SMil_00002292-augustus-gene-0.32;SMil_00002699-processed-gene-0.5;SMil_00005832-augustus-gene-0.26;SMil_00006220-augustus-gene-0.29;SMil_00007576-augustus-gene-0.24;SMil_00009722-augustus-gene-0.24;SMil_00015186-augustus-gene-0.18;SMil_00016226-augustus-gene-0.18;SMil_00016641-augustus-gene-0.14;SMil_00016982-augustus-gene-0.18;SMil_00019736-augustus-gene-0.10;SMil_00021000-augustus-gene-0.13;SMi…
GO:0009267	cellular response to starvation	Biological Process	44	3	3.1	0.16419	SMil_00017160-augustus-gene-0.14;SMil_00021352-augustus-gene-0.10;SMil_00026283-augustus-gene-0.5
GO:0042594	response to starvation	Biological Process	44	3	3.1	0.16419	SMil_00017160-augustus-gene-0.14;SMil_00021352-augustus-gene-0.10;SMil_00026283-augustus-gene-0.5
GO:0055082	cellular chemical homeostasis	Biological Process	47	3	3.31	0.16454	Salvia_miltiorrhiza_newGene_1077;SMil_00007241-augustus-gene-0.33;SMil_00019908-augustus-gene-0.9
GO:0044712	single-organism catabolic process	Biological Process	886	81	62.45	0.16493	Salvia_miltiorrhiza_newGene_1250;Salvia_miltiorrhiza_newGene_1628;Salvia_miltiorrhiza_newGene_2480;Salvia_miltiorrhiza_newGene_2701;Salvia_miltiorrhiza_newGene_2948;Salvia_miltiorrhiza_newGene_5030;Salvia_miltiorrhiza_newGene_5721;Salvia_miltiorrhiza_newGene_6228;Salvia_miltiorrhiza_newGene_7628;SMil_00000435-augustus-gene-0.48;SMil_00000953-augustus-gene-0.48;SMil_00002292-augustus-gene-0.32;SMi…
GO:0050684	regulation of mRNA processing	Biological Process	3	0	0.21	0.16532	--
GO:1903311	regulation of mRNA metabolic process	Biological Process	3	0	0.21	0.16532	--
GO:0080140	regulation of jasmonic acid metabolic process	Biological Process	1	1	0.07	0.16564	SMil_00016444-augustus-gene-0.18
GO:0080141	regulation of jasmonic acid biosynthetic process	Biological Process	1	1	0.07	0.16564	SMil_00016444-augustus-gene-0.18
GO:0051512	positive regulation of unidimensional cell growth	Biological Process	1	1	0.07	0.16564	SMil_00016444-augustus-gene-0.18
GO:0030307	positive regulation of cell growth	Biological Process	1	1	0.07	0.16564	SMil_00016444-augustus-gene-0.18
GO:0048639	positive regulation of developmental growth	Biological Process	1	1	0.07	0.16564	SMil_00016444-augustus-gene-0.18
GO:0045927	positive regulation of growth	Biological Process	1	1	0.07	0.16564	SMil_00016444-augustus-gene-0.18
GO:0009583	detection of light stimulus	Biological Process	10	0	0.7	0.16595	--
GO:0010143	cutin biosynthetic process	Biological Process	7	2	0.49	0.16599	SMil_00009381-processed-gene-0.0;SMil_00028086-augustus-gene-0.5
GO:0006066	alcohol metabolic process	Biological Process	178	11	12.55	0.16644	SMil_00005491-augustus-gene-0.31;SMil_00005989-augustus-gene-0.24;SMil_00006467-processed-gene-0.2;SMil_00008377-augustus-gene-0.28;SMil_00013302-augustus-gene-0.16;SMil_00016247-augustus-gene-0.12;SMil_00019668-augustus-gene-0.9;SMil_00021141-augustus-gene-0.10;SMil_00024362-processed-gene-0.8;SMil_00027155-augustus-gene-0.8;SMil_00028010-processed-gene-0.1
GO:0009877	nodulation	Biological Process	1	1	0.07	0.16646	SMil_00012651-augustus-gene-0.20
GO:0043480	pigment accumulation in tissues	Biological Process	44	6	3.1	0.16719	SMil_00002292-augustus-gene-0.32;SMil_00002699-processed-gene-0.5;SMil_00005832-augustus-gene-0.26;SMil_00009722-augustus-gene-0.24;SMil_00019736-augustus-gene-0.10;SMil_00030303-processed-gene-0.0
GO:0043481	anthocyanin accumulation in tissues in response to UV light	Biological Process	44	6	3.1	0.16719	SMil_00002292-augustus-gene-0.32;SMil_00002699-processed-gene-0.5;SMil_00005832-augustus-gene-0.26;SMil_00009722-augustus-gene-0.24;SMil_00019736-augustus-gene-0.10;SMil_00030303-processed-gene-0.0
GO:0043476	pigment accumulation	Biological Process	44	6	3.1	0.16719	SMil_00002292-augustus-gene-0.32;SMil_00002699-processed-gene-0.5;SMil_00005832-augustus-gene-0.26;SMil_00009722-augustus-gene-0.24;SMil_00019736-augustus-gene-0.10;SMil_00030303-processed-gene-0.0
GO:0043478	pigment accumulation in response to UV light	Biological Process	44	6	3.1	0.16719	SMil_00002292-augustus-gene-0.32;SMil_00002699-processed-gene-0.5;SMil_00005832-augustus-gene-0.26;SMil_00009722-augustus-gene-0.24;SMil_00019736-augustus-gene-0.10;SMil_00030303-processed-gene-0.0
GO:0043479	pigment accumulation in tissues in response to UV light	Biological Process	44	6	3.1	0.16719	SMil_00002292-augustus-gene-0.32;SMil_00002699-processed-gene-0.5;SMil_00005832-augustus-gene-0.26;SMil_00009722-augustus-gene-0.24;SMil_00019736-augustus-gene-0.10;SMil_00030303-processed-gene-0.0
GO:0050794	regulation of cellular process	Biological Process	1868	108	131.66	0.16724	Salvia_miltiorrhiza_newGene_1944;Salvia_miltiorrhiza_newGene_2115;Salvia_miltiorrhiza_newGene_2701;Salvia_miltiorrhiza_newGene_5721;Salvia_miltiorrhiza_newGene_7628;SMil_00000435-augustus-gene-0.48;SMil_00000910-augustus-gene-0.43;SMil_00001204-processed-gene-0.6;SMil_00001302-augustus-gene-0.51;SMil_00001793-augustus-gene-0.35;SMil_00002321-processed-gene-0.38;SMil_00002689-augustus-gene-0.30;SM…
GO:0009956	radial pattern formation	Biological Process	6	0	0.42	0.16735	--
GO:0009072	aromatic amino acid family metabolic process	Biological Process	103	21	7.26	0.16799	SMil_00002292-augustus-gene-0.32;SMil_00003363-augustus-gene-0.34;SMil_00007476-processed-gene-0.9;SMil_00009061-augustus-gene-0.20;SMil_00009831-augustus-gene-0.33;SMil_00011394-augustus-gene-0.25;SMil_00012897-augustus-gene-0.16;SMil_00013084-processed-gene-0.14;SMil_00013414-augustus-gene-0.13;SMil_00016859-augustus-gene-0.10;SMil_00017681-augustus-gene-0.15;SMil_00018423-augustus-gene-0.16;SM…
GO:0023014	signal transduction by phosphorylation	Biological Process	124	8	8.74	0.16996	Salvia_miltiorrhiza_newGene_1944;Salvia_miltiorrhiza_newGene_5721;SMil_00001793-augustus-gene-0.35;SMil_00021220-augustus-gene-0.11;SMil_00021352-augustus-gene-0.10;SMil_00024868-augustus-gene-0.2;SMil_00025772-augustus-gene-0.4;SMil_00030204-augustus-gene-0.2
GO:0051017	actin filament bundle assembly	Biological Process	5	0	0.35	0.17002	--
GO:0061572	actin filament bundle organization	Biological Process	5	0	0.35	0.17002	--
GO:0006435	threonyl-tRNA aminoacylation	Biological Process	1	1	0.07	0.17016	SMil_00004157-augustus-gene-0.39
GO:0006858	extracellular transport	Biological Process	2	0	0.14	0.17017	--
GO:0006465	signal peptide processing	Biological Process	6	0	0.42	0.17018	--
GO:0044281	small molecule metabolic process	Biological Process	1907	177	134.41	0.17029	Salvia_miltiorrhiza_newGene_1250;Salvia_miltiorrhiza_newGene_1628;Salvia_miltiorrhiza_newGene_2480;Salvia_miltiorrhiza_newGene_2701;Salvia_miltiorrhiza_newGene_2948;Salvia_miltiorrhiza_newGene_423;Salvia_miltiorrhiza_newGene_5522;Salvia_miltiorrhiza_newGene_5721;Salvia_miltiorrhiza_newGene_7628;SMil_00000435-augustus-gene-0.48;SMil_00000496-augustus-gene-0.68;SMil_00000953-augustus-gene-0.48;SMil…
GO:1900055	regulation of leaf senescence	Biological Process	1	1	0.07	0.17046	SMil_00019879-processed-gene-0.4
GO:1900056	negative regulation of leaf senescence	Biological Process	1	1	0.07	0.17046	SMil_00019879-processed-gene-0.4
GO:0006084	acetyl-CoA metabolic process	Biological Process	35	1	2.47	0.17057	SMil_00027155-augustus-gene-0.8
GO:0048467	gynoecium development	Biological Process	75	6	5.29	0.17083	SMil_00002810-processed-gene-0.7;SMil_00005832-augustus-gene-0.26;SMil_00006629-augustus-gene-0.26;SMil_00016444-augustus-gene-0.18;SMil_00016641-augustus-gene-0.14;SMil_00030303-processed-gene-0.0
GO:0043038	amino acid activation	Biological Process	48	7	3.38	0.17087	SMil_00001403-processed-gene-0.0;SMil_00002549-augustus-gene-0.34;SMil_00003497-augustus-gene-0.31;SMil_00004157-augustus-gene-0.39;SMil_00006629-augustus-gene-0.26;SMil_00009622-processed-gene-0.8;SMil_00015778-augustus-gene-0.20
GO:0043039	tRNA aminoacylation	Biological Process	48	7	3.38	0.17087	SMil_00001403-processed-gene-0.0;SMil_00002549-augustus-gene-0.34;SMil_00003497-augustus-gene-0.31;SMil_00004157-augustus-gene-0.39;SMil_00006629-augustus-gene-0.26;SMil_00009622-processed-gene-0.8;SMil_00015778-augustus-gene-0.20
GO:0051693	actin filament capping	Biological Process	3	0	0.21	0.17173	--
GO:0030835	negative regulation of actin filament depolymerization	Biological Process	3	0	0.21	0.17173	--
GO:0030837	negative regulation of actin filament polymerization	Biological Process	3	0	0.21	0.17173	--
GO:0006275	regulation of DNA replication	Biological Process	48	1	3.38	0.17206	SMil_00007307-augustus-gene-0.32
GO:0031329	regulation of cellular catabolic process	Biological Process	23	1	1.62	0.1722	Salvia_miltiorrhiza_newGene_2701
GO:0009123	nucleoside monophosphate metabolic process	Biological Process	243	23	17.13	0.17226	SMil_00002279-augustus-gene-0.42;SMil_00003447-processed-gene-0.12;SMil_00004104-augustus-gene-0.46;SMil_00005107-augustus-gene-0.20;SMil_00005832-augustus-gene-0.26;SMil_00006041-augustus-gene-0.25;SMil_00006565-augustus-gene-0.33;SMil_00010974-processed-gene-0.4;SMil_00012456-augustus-gene-0.22;SMil_00015148-augustus-gene-0.25;SMil_00016160-augustus-gene-0.15;SMil_00016360-augustus-gene-0.12;SM…
GO:1902023	L-arginine transport	Biological Process	1	1	0.07	0.17234	SMil_00001380-augustus-gene-0.51
GO:0043091	L-arginine import	Biological Process	1	1	0.07	0.17234	SMil_00001380-augustus-gene-0.51
GO:0043092	L-amino acid import	Biological Process	1	1	0.07	0.17234	SMil_00001380-augustus-gene-0.51
GO:0090467	arginine import	Biological Process	1	1	0.07	0.17234	SMil_00001380-augustus-gene-0.51
GO:0030834	regulation of actin filament depolymerization	Biological Process	5	0	0.35	0.17258	--
GO:0060341	regulation of cellular localization	Biological Process	5	0	0.35	0.17258	--
GO:0009934	regulation of meristem structural organization	Biological Process	2	0	0.14	0.17274	--
GO:0006427	histidyl-tRNA aminoacylation	Biological Process	1	1	0.07	0.17282	SMil_00003497-augustus-gene-0.31
GO:0032101	regulation of response to external stimulus	Biological Process	7	0	0.49	0.17311	--
GO:1901992	positive regulation of mitotic cell cycle phase transition	Biological Process	1	1	0.07	0.17319	SMil_00015191-processed-gene-0.4
GO:1901989	positive regulation of cell cycle phase transition	Biological Process	1	1	0.07	0.17319	SMil_00015191-processed-gene-0.4
GO:0045931	positive regulation of mitotic cell cycle	Biological Process	1	1	0.07	0.17319	SMil_00015191-processed-gene-0.4
GO:0010971	positive regulation of G2/M transition of mitotic cell cycle	Biological Process	1	1	0.07	0.17319	SMil_00015191-processed-gene-0.4
GO:1902751	positive regulation of cell cycle G2/M phase transition	Biological Process	1	1	0.07	0.17319	SMil_00015191-processed-gene-0.4
GO:0009856	pollination	Biological Process	96	8	6.77	0.17324	SMil_00006220-augustus-gene-0.29;SMil_00007911-augustus-gene-0.26;SMil_00013409-processed-gene-0.3;SMil_00015186-augustus-gene-0.18;SMil_00016226-augustus-gene-0.18;SMil_00016470-augustus-gene-0.22;SMil_00016982-augustus-gene-0.18;SMil_00024812-augustus-gene-0.12
GO:0044706	multi-multicellular organism process	Biological Process	96	8	6.77	0.17324	SMil_00006220-augustus-gene-0.29;SMil_00007911-augustus-gene-0.26;SMil_00013409-processed-gene-0.3;SMil_00015186-augustus-gene-0.18;SMil_00016226-augustus-gene-0.18;SMil_00016470-augustus-gene-0.22;SMil_00016982-augustus-gene-0.18;SMil_00024812-augustus-gene-0.12
GO:0070838	divalent metal ion transport	Biological Process	83	6	5.85	0.17325	Salvia_miltiorrhiza_newGene_1077;SMil_00007241-augustus-gene-0.33;SMil_00018531-processed-gene-0.3;SMil_00019908-augustus-gene-0.9;SMil_00023796-processed-gene-0.3;SMil_00027155-augustus-gene-0.8
GO:0010189	vitamin E biosynthetic process	Biological Process	10	1	0.7	0.17345	SMil_00024925-augustus-gene-0.9
GO:0042360	vitamin E metabolic process	Biological Process	10	1	0.7	0.17345	SMil_00024925-augustus-gene-0.9
GO:0042335	cuticle development	Biological Process	27	6	1.9	0.17375	SMil_00001120-processed-gene-0.10;SMil_00004104-augustus-gene-0.46;SMil_00005142-augustus-gene-0.22;SMil_00013409-processed-gene-0.3;SMil_00015354-processed-gene-0.2;SMil_00023329-augustus-gene-0.6
GO:0010017	red or far-red light signaling pathway	Biological Process	9	0	0.63	0.17444	--
GO:0071489	cellular response to red or far red light	Biological Process	9	0	0.63	0.17444	--
GO:0042886	amide transport	Biological Process	37	7	2.61	0.17537	SMil_00003960-augustus-gene-0.38;SMil_00011848-processed-gene-0.7;SMil_00014962-augustus-gene-0.17;SMil_00018248-augustus-gene-0.14;SMil_00020870-augustus-gene-0.13;SMil_00024986-augustus-gene-0.5;SMil_00030076-augustus-gene-0.1
GO:0046654	tetrahydrofolate biosynthetic process	Biological Process	3	1	0.21	0.17549	SMil_00012442-augustus-gene-0.27
GO:0070482	response to oxygen levels	Biological Process	14	4	0.99	0.17564	SMil_00006830-augustus-gene-0.27;SMil_00013302-augustus-gene-0.16;SMil_00015891-processed-gene-0.15;SMil_00028283-augustus-gene-0.4
GO:0036293	response to decreased oxygen levels	Biological Process	14	4	0.99	0.17564	SMil_00006830-augustus-gene-0.27;SMil_00013302-augustus-gene-0.16;SMil_00015891-processed-gene-0.15;SMil_00028283-augustus-gene-0.4
GO:0006593	ornithine catabolic process	Biological Process	1	1	0.07	0.17594	SMil_00017659-augustus-gene-0.9
GO:0019544	arginine catabolic process to glutamate	Biological Process	1	1	0.07	0.17594	SMil_00017659-augustus-gene-0.9
GO:0046168	glycerol-3-phosphate catabolic process	Biological Process	4	1	0.28	0.17601	SMil_00005862-augustus-gene-0.20
GO:0009963	positive regulation of flavonoid biosynthetic process	Biological Process	14	4	0.99	0.17714	SMil_00003363-augustus-gene-0.34;SMil_00003634-processed-gene-0.7;SMil_00025480-augustus-gene-0.9;SMil_00027810-augustus-gene-0.4
GO:0009069	serine family amino acid metabolic process	Biological Process	117	13	8.25	0.17726	Salvia_miltiorrhiza_newGene_5721;SMil_00002699-processed-gene-0.5;SMil_00003363-augustus-gene-0.34;SMil_00005658-processed-gene-0.15;SMil_00006118-processed-gene-0.21;SMil_00012373-augustus-gene-0.10;SMil_00019908-augustus-gene-0.9;SMil_00021000-augustus-gene-0.13;SMil_00021584-augustus-gene-0.8;SMil_00025480-augustus-gene-0.9;SMil_00025772-augustus-gene-0.4;SMil_00025956-augustus-gene-0.9;SMil_0…
GO:0048552	regulation of metalloenzyme activity	Biological Process	2	0	0.14	0.17742	--
GO:0048554	positive regulation of metalloenzyme activity	Biological Process	2	0	0.14	0.17742	--
GO:0032321	positive regulation of Rho GTPase activity	Biological Process	1	0	0.07	0.17773	--
GO:0035023	regulation of Rho protein signal transduction	Biological Process	1	0	0.07	0.17773	--
GO:0035024	negative regulation of Rho protein signal transduction	Biological Process	1	0	0.07	0.17773	--
GO:0032319	regulation of Rho GTPase activity	Biological Process	1	0	0.07	0.17773	--
GO:0007266	Rho protein signal transduction	Biological Process	1	0	0.07	0.17773	--
GO:0051058	negative regulation of small GTPase mediated signal transduction	Biological Process	1	0	0.07	0.17773	--
GO:0032862	activation of Rho GTPase activity	Biological Process	1	0	0.07	0.17773	--
GO:0032856	activation of Ras GTPase activity	Biological Process	1	0	0.07	0.17773	--
GO:0046580	negative regulation of Ras protein signal transduction	Biological Process	1	0	0.07	0.17773	--
GO:0080020	regulation of coenzyme A biosynthetic process	Biological Process	1	0	0.07	0.17798	--
GO:1900371	regulation of purine nucleotide biosynthetic process	Biological Process	1	0	0.07	0.17798	--
GO:0030808	regulation of nucleotide biosynthetic process	Biological Process	1	0	0.07	0.17798	--
GO:0051196	regulation of coenzyme metabolic process	Biological Process	1	0	0.07	0.17798	--
GO:0048437	floral organ development	Biological Process	163	10	11.49	0.17799	SMil_00002810-processed-gene-0.7;SMil_00003634-processed-gene-0.7;SMil_00005832-augustus-gene-0.26;SMil_00006629-augustus-gene-0.26;SMil_00009721-augustus-gene-0.16;SMil_00015191-processed-gene-0.4;SMil_00016444-augustus-gene-0.18;SMil_00018771-augustus-gene-0.10;SMil_00020818-augustus-gene-0.16;SMil_00030303-processed-gene-0.0
GO:0052543	callose deposition in cell wall	Biological Process	5	1	0.35	0.17836	Salvia_miltiorrhiza_newGene_5850
GO:0016556	mRNA modification	Biological Process	39	8	2.75	0.17848	Salvia_miltiorrhiza_newGene_423;SMil_00004418-processed-gene-0.10;SMil_00005658-processed-gene-0.15;SMil_00010988-augustus-gene-0.21;SMil_00011855-processed-gene-0.15;SMil_00014623-augustus-gene-0.16;SMil_00017681-augustus-gene-0.15;SMil_00027444-augustus-gene-0.6
GO:0044030	regulation of DNA methylation	Biological Process	3	0	0.21	0.17853	--
GO:0009890	negative regulation of biosynthetic process	Biological Process	87	4	6.13	0.17875	SMil_00007307-augustus-gene-0.32;SMil_00009721-augustus-gene-0.16;SMil_00017506-augustus-gene-0.16;SMil_00021976-augustus-gene-0.16
GO:0010623	developmental programmed cell death	Biological Process	2	0	0.14	0.17892	--
GO:0010381	attachment of peroxisome to chloroplast	Biological Process	1	0	0.07	0.17904	--
GO:0046501	protoporphyrinogen IX metabolic process	Biological Process	5	0	0.35	0.18017	--
GO:0006782	protoporphyrinogen IX biosynthetic process	Biological Process	5	0	0.35	0.18017	--
GO:0045926	negative regulation of growth	Biological Process	3	1	0.21	0.18037	SMil_00002699-processed-gene-0.5
GO:0009439	cyanate metabolic process	Biological Process	1	0	0.07	0.18048	--
GO:0009440	cyanate catabolic process	Biological Process	1	0	0.07	0.18048	--
GO:0072511	divalent inorganic cation transport	Biological Process	85	7	5.99	0.18049	Salvia_miltiorrhiza_newGene_1077;SMil_00007241-augustus-gene-0.33;SMil_00017058-processed-gene-0.13;SMil_00018531-processed-gene-0.3;SMil_00019908-augustus-gene-0.9;SMil_00023796-processed-gene-0.3;SMil_00027155-augustus-gene-0.8
GO:0009166	nucleotide catabolic process	Biological Process	284	31	20.02	0.18113	Salvia_miltiorrhiza_newGene_1628;Salvia_miltiorrhiza_newGene_2701;Salvia_miltiorrhiza_newGene_2948;Salvia_miltiorrhiza_newGene_7628;SMil_00003447-processed-gene-0.12;SMil_00004104-augustus-gene-0.46;SMil_00004955-augustus-gene-0.33;SMil_00005107-augustus-gene-0.20;SMil_00005832-augustus-gene-0.26;SMil_00006041-augustus-gene-0.25;SMil_00010974-processed-gene-0.4;SMil_00012456-augustus-gene-0.22;SM…
GO:0030042	actin filament depolymerization	Biological Process	15	1	1.06	0.1812	SMil_00028745-augustus-gene-0.3
GO:0010322	regulation of isopentenyl diphosphate biosynthetic process, methylerythritol 4-phosphate pathway	Biological Process	2	0	0.14	0.18131	--
GO:0006809	nitric oxide biosynthetic process	Biological Process	2	0	0.14	0.18131	--
GO:0071071	regulation of phospholipid biosynthetic process	Biological Process	2	0	0.14	0.18131	--
GO:0046209	nitric oxide metabolic process	Biological Process	2	0	0.14	0.18131	--
GO:0046247	terpene catabolic process	Biological Process	1	0	0.07	0.18148	--
GO:0016121	carotene catabolic process	Biological Process	1	0	0.07	0.18148	--
GO:0016124	xanthophyll catabolic process	Biological Process	1	0	0.07	0.18148	--
GO:0016110	tetraterpenoid catabolic process	Biological Process	1	0	0.07	0.18148	--
GO:0016118	carotenoid catabolic process	Biological Process	1	0	0.07	0.18148	--
GO:0015961	diadenosine polyphosphate catabolic process	Biological Process	1	0	0.07	0.18186	--
GO:0015965	diadenosine tetraphosphate metabolic process	Biological Process	1	0	0.07	0.18186	--
GO:0015967	diadenosine tetraphosphate catabolic process	Biological Process	1	0	0.07	0.18186	--
GO:0015959	diadenosine polyphosphate metabolic process	Biological Process	1	0	0.07	0.18186	--
GO:0044711	single-organism biosynthetic process	Biological Process	1702	160	119.96	0.18223	Salvia_miltiorrhiza_newGene_1250;Salvia_miltiorrhiza_newGene_1329;Salvia_miltiorrhiza_newGene_423;Salvia_miltiorrhiza_newGene_5721;Salvia_miltiorrhiza_newGene_5850;SMil_00000435-augustus-gene-0.48;SMil_00000549-augustus-gene-0.80;SMil_00000722-augustus-gene-0.45;SMil_00000953-augustus-gene-0.48;SMil_00001120-processed-gene-0.10;SMil_00001221-processed-gene-0.34;SMil_00001380-augustus-gene-0.51;SM…
GO:0044273	sulfur compound catabolic process	Biological Process	8	0	0.56	0.18263	--
GO:0006656	phosphatidylcholine biosynthetic process	Biological Process	3	0	0.21	0.18353	--
GO:0000002	mitochondrial genome maintenance	Biological Process	3	0	0.21	0.18386	--
GO:0072502	cellular trivalent inorganic anion homeostasis	Biological Process	1	0	0.07	0.18389	--
GO:0072506	trivalent inorganic anion homeostasis	Biological Process	1	0	0.07	0.18389	--
GO:0030643	cellular phosphate ion homeostasis	Biological Process	1	0	0.07	0.18389	--
GO:0055062	phosphate ion homeostasis	Biological Process	1	0	0.07	0.18389	--
GO:0030002	cellular anion homeostasis	Biological Process	1	0	0.07	0.18389	--
GO:0043562	cellular response to nitrogen levels	Biological Process	7	1	0.49	0.18414	SMil_00021352-augustus-gene-0.10
GO:0009056	catabolic process	Biological Process	1225	107	86.34	0.18432	Salvia_miltiorrhiza_newGene_1250;Salvia_miltiorrhiza_newGene_1628;Salvia_miltiorrhiza_newGene_2480;Salvia_miltiorrhiza_newGene_2701;Salvia_miltiorrhiza_newGene_2948;Salvia_miltiorrhiza_newGene_5030;Salvia_miltiorrhiza_newGene_5226;Salvia_miltiorrhiza_newGene_5721;Salvia_miltiorrhiza_newGene_6228;Salvia_miltiorrhiza_newGene_7628;SMil_00000435-augustus-gene-0.48;SMil_00000549-augustus-gene-0.80;SMi…
GO:0009052	pentose-phosphate shunt, non-oxidative branch	Biological Process	4	2	0.28	0.18475	SMil_00003929-processed-gene-0.9;SMil_00017021-processed-gene-0.2
GO:1901940	(-)-exo-alpha-bergamotene biosynthetic process	Biological Process	4	0	0.28	0.18494	--
GO:1901938	(-)-exo-alpha-bergamotene metabolic process	Biological Process	4	0	0.28	0.18494	--
GO:0006468	protein phosphorylation	Biological Process	617	38	43.49	0.1851	Salvia_miltiorrhiza_newGene_1944;Salvia_miltiorrhiza_newGene_2282;SMil_00001417-augustus-gene-0.45;SMil_00001793-augustus-gene-0.35;SMil_00002470-processed-gene-0.15;SMil_00002492-processed-gene-0.10;SMil_00002699-processed-gene-0.5;SMil_00002819-augustus-gene-0.42;SMil_00003634-processed-gene-0.7;SMil_00003987-augustus-gene-0.36;SMil_00004790-processed-gene-0.1;SMil_00005921-processed-gene-0.15;…
GO:0006397	mRNA processing	Biological Process	78	3	5.5	0.18511	SMil_00001888-augustus-gene-0.43;SMil_00003588-processed-gene-0.16;SMil_00017956-processed-gene-0.4
GO:0051103	DNA ligation involved in DNA repair	Biological Process	1	0	0.07	0.18586	--
GO:0006266	DNA ligation	Biological Process	1	0	0.07	0.18586	--
GO:0046434	organophosphate catabolic process	Biological Process	316	33	22.27	0.186	Salvia_miltiorrhiza_newGene_1628;Salvia_miltiorrhiza_newGene_2701;Salvia_miltiorrhiza_newGene_2948;Salvia_miltiorrhiza_newGene_7628;SMil_00003447-processed-gene-0.12;SMil_00004104-augustus-gene-0.46;SMil_00004955-augustus-gene-0.33;SMil_00005107-augustus-gene-0.20;SMil_00005832-augustus-gene-0.26;SMil_00005862-augustus-gene-0.20;SMil_00006041-augustus-gene-0.25;SMil_00010974-processed-gene-0.4;SM…
GO:0019478	D-amino acid catabolic process	Biological Process	3	0	0.21	0.18619	--
GO:0009156	ribonucleoside monophosphate biosynthetic process	Biological Process	71	6	5	0.18633	SMil_00002279-augustus-gene-0.42;SMil_00005107-augustus-gene-0.20;SMil_00006565-augustus-gene-0.33;SMil_00010974-processed-gene-0.4;SMil_00022612-processed-gene-0.6;SMil_00027427-augustus-gene-0.6
GO:0010312	detoxification of zinc ion	Biological Process	1	0	0.07	0.18644	--
GO:0010299	detoxification of cobalt ion	Biological Process	1	0	0.07	0.18644	--
GO:0040011	locomotion	Biological Process	6	0	0.42	0.18678	--
GO:1902600	hydrogen ion transmembrane transport	Biological Process	44	1	3.1	0.18685	SMil_00027427-augustus-gene-0.6
GO:1903046	meiotic cell cycle process	Biological Process	55	1	3.88	0.18733	SMil_00007307-augustus-gene-0.32
GO:0048440	carpel development	Biological Process	68	5	4.79	0.18851	SMil_00002810-processed-gene-0.7;SMil_00005832-augustus-gene-0.26;SMil_00006629-augustus-gene-0.26;SMil_00016444-augustus-gene-0.18;SMil_00030303-processed-gene-0.0
GO:0010047	fruit dehiscence	Biological Process	2	0	0.14	0.1887	--
GO:0006636	unsaturated fatty acid biosynthetic process	Biological Process	27	3	1.9	0.18873	SMil_00007313-augustus-gene-0.29;SMil_00019459-augustus-gene-0.14;SMil_00026283-augustus-gene-0.5
GO:0033559	unsaturated fatty acid metabolic process	Biological Process	27	3	1.9	0.18873	SMil_00007313-augustus-gene-0.29;SMil_00019459-augustus-gene-0.14;SMil_00026283-augustus-gene-0.5
GO:0055078	sodium ion homeostasis	Biological Process	3	0	0.21	0.18898	--
GO:0009298	GDP-mannose biosynthetic process	Biological Process	1	0	0.07	0.18999	--
GO:0019673	GDP-mannose metabolic process	Biological Process	1	0	0.07	0.18999	--
GO:0019307	mannose biosynthetic process	Biological Process	1	0	0.07	0.18999	--
GO:0042493	response to drug	Biological Process	40	6	2.82	0.19007	SMil_00004104-augustus-gene-0.46;SMil_00006031-augustus-gene-0.24;SMil_00006168-processed-gene-0.9;SMil_00020513-processed-gene-0.13;SMil_00022957-augustus-gene-0.13;SMil_00023329-augustus-gene-0.6
GO:0060627	regulation of vesicle-mediated transport	Biological Process	4	0	0.28	0.19058	--
GO:0045116	protein neddylation	Biological Process	1	0	0.07	0.19064	--
GO:0009637	response to blue light	Biological Process	58	7	4.09	0.19096	SMil_00000953-augustus-gene-0.48;SMil_00004955-augustus-gene-0.33;SMil_00005832-augustus-gene-0.26;SMil_00017616-augustus-gene-0.18;SMil_00019764-augustus-gene-0.13;SMil_00025772-augustus-gene-0.4;SMil_00030303-processed-gene-0.0
GO:0006164	purine nucleotide biosynthetic process	Biological Process	85	5	5.99	0.19194	SMil_00002279-augustus-gene-0.42;SMil_00005107-augustus-gene-0.20;SMil_00010974-processed-gene-0.4;SMil_00022612-processed-gene-0.6;SMil_00027427-augustus-gene-0.6
GO:0005985	sucrose metabolic process	Biological Process	17	4	1.2	0.19226	Salvia_miltiorrhiza_newGene_5721;SMil_00006830-augustus-gene-0.27;SMil_00013890-augustus-gene-0.18;SMil_00022740-augustus-gene-0.12
GO:0009063	cellular amino acid catabolic process	Biological Process	74	10	5.22	0.19307	SMil_00002292-augustus-gene-0.32;SMil_00003363-augustus-gene-0.34;SMil_00009061-augustus-gene-0.20;SMil_00012897-augustus-gene-0.16;SMil_00017659-augustus-gene-0.9;SMil_00018423-augustus-gene-0.16;SMil_00019885-processed-gene-0.1;SMil_00026928-augustus-gene-0.8;SMil_00028010-processed-gene-0.1;SMil_00029776-processed-gene-0.0
GO:0009610	response to symbiotic fungus	Biological Process	7	0	0.49	0.19321	--
GO:0009107	lipoate biosynthetic process	Biological Process	5	0	0.35	0.19338	--
GO:0006733	oxidoreduction coenzyme metabolic process	Biological Process	123	17	8.67	0.19457	Salvia_miltiorrhiza_newGene_1250;Salvia_miltiorrhiza_newGene_5721;SMil_00000435-augustus-gene-0.48;SMil_00000953-augustus-gene-0.48;SMil_00003929-processed-gene-0.9;SMil_00004955-augustus-gene-0.33;SMil_00007241-augustus-gene-0.33;SMil_00014623-augustus-gene-0.16;SMil_00014727-augustus-gene-0.13;SMil_00014795-processed-gene-0.14;SMil_00015666-augustus-gene-0.16;SMil_00017021-processed-gene-0.2;SM…
GO:0010154	fruit development	Biological Process	271	20	19.1	0.19471	SMil_00000813-augustus-gene-0.45;SMil_00001498-augustus-gene-0.43;SMil_00002810-processed-gene-0.7;SMil_00003660-augustus-gene-0.41;SMil_00004157-augustus-gene-0.39;SMil_00005832-augustus-gene-0.26;SMil_00006168-processed-gene-0.9;SMil_00006629-augustus-gene-0.26;SMil_00010988-augustus-gene-0.21;SMil_00013414-augustus-gene-0.13;SMil_00016247-augustus-gene-0.12;SMil_00016444-augustus-gene-0.18;SMi…
GO:0010019	chloroplast-nucleus signaling pathway	Biological Process	3	0	0.21	0.19499	--
GO:2000028	regulation of photoperiodism, flowering	Biological Process	3	0	0.21	0.19556	--
GO:0048586	regulation of long-day photoperiodism, flowering	Biological Process	3	0	0.21	0.19556	--
GO:0009813	flavonoid biosynthetic process	Biological Process	90	14	6.34	0.19623	SMil_00001851-augustus-gene-0.51;SMil_00003363-augustus-gene-0.34;SMil_00003381-augustus-gene-0.40;SMil_00003634-processed-gene-0.7;SMil_00015419-augustus-gene-0.17;SMil_00016012-augustus-gene-0.16;SMil_00016408-augustus-gene-0.17;SMil_00018028-augustus-gene-0.20;SMil_00020043-processed-gene-0.12;SMil_00025480-augustus-gene-0.9;SMil_00025718-augustus-gene-0.5;SMil_00027245-augustus-gene-0.3;SMil_…
GO:0006888	ER to Golgi vesicle-mediated transport	Biological Process	42	2	2.96	0.19624	SMil_00014989-augustus-gene-0.16;SMil_00021352-augustus-gene-0.10
GO:0035337	fatty-acyl-CoA metabolic process	Biological Process	4	0	0.28	0.19654	--
GO:0006833	water transport	Biological Process	51	4	3.59	0.1975	SMil_00008309-processed-gene-0.0;SMil_00018248-augustus-gene-0.14;SMil_00020870-augustus-gene-0.13;SMil_00021000-augustus-gene-0.13
GO:0042044	fluid transport	Biological Process	51	4	3.59	0.1975	SMil_00008309-processed-gene-0.0;SMil_00018248-augustus-gene-0.14;SMil_00020870-augustus-gene-0.13;SMil_00021000-augustus-gene-0.13
GO:0052863	1-deoxy-D-xylulose 5-phosphate metabolic process	Biological Process	1	0	0.07	0.19777	--
GO:0052865	1-deoxy-D-xylulose 5-phosphate biosynthetic process	Biological Process	1	0	0.07	0.19777	--
GO:0090567	reproductive shoot system development	Biological Process	299	13	21.07	0.19784	SMil_00002810-processed-gene-0.7;SMil_00003634-processed-gene-0.7;SMil_00005832-augustus-gene-0.26;SMil_00006629-augustus-gene-0.26;SMil_00009381-processed-gene-0.0;SMil_00009721-augustus-gene-0.16;SMil_00015191-processed-gene-0.4;SMil_00016444-augustus-gene-0.18;SMil_00016641-augustus-gene-0.14;SMil_00018771-augustus-gene-0.10;SMil_00020818-augustus-gene-0.16;SMil_00023206-augustus-gene-0.10;SMi…
GO:0007127	meiosis I	Biological Process	49	1	3.45	0.19793	SMil_00007307-augustus-gene-0.32
GO:0044070	regulation of anion transport	Biological Process	13	1	0.92	0.19839	SMil_00023628-augustus-gene-0.12
GO:0048284	organelle fusion	Biological Process	19	0	1.34	0.19843	--
GO:0033750	ribosome localization	Biological Process	1	0	0.07	0.19857	--
GO:0033753	establishment of ribosome localization	Biological Process	1	0	0.07	0.19857	--
GO:0000054	ribosomal subunit export from nucleus	Biological Process	1	0	0.07	0.19857	--
GO:0000055	ribosomal large subunit export from nucleus	Biological Process	1	0	0.07	0.19857	--
GO:0071426	ribonucleoprotein complex export from nucleus	Biological Process	1	0	0.07	0.19857	--
GO:0071428	rRNA-containing ribonucleoprotein complex export from nucleus	Biological Process	1	0	0.07	0.19857	--
GO:0071166	ribonucleoprotein complex localization	Biological Process	1	0	0.07	0.19857	--
GO:0032210	regulation of telomere maintenance via telomerase	Biological Process	1	0	0.07	0.19891	--
GO:0032211	negative regulation of telomere maintenance via telomerase	Biological Process	1	0	0.07	0.19891	--
GO:0032205	negative regulation of telomere maintenance	Biological Process	1	0	0.07	0.19891	--
GO:0032845	negative regulation of homeostatic process	Biological Process	1	0	0.07	0.19891	--
GO:1901607	alpha-amino acid biosynthetic process	Biological Process	255	26	17.97	0.19907	Salvia_miltiorrhiza_newGene_5721;SMil_00001380-augustus-gene-0.51;SMil_00002167-processed-gene-0.4;SMil_00002699-processed-gene-0.5;SMil_00003276-augustus-gene-0.36;SMil_00003363-augustus-gene-0.34;SMil_00003528-processed-gene-0.3;SMil_00005658-processed-gene-0.15;SMil_00006118-processed-gene-0.21;SMil_00009831-augustus-gene-0.33;SMil_00012442-augustus-gene-0.27;SMil_00013084-processed-gene-0.14;…
GO:0042752	regulation of circadian rhythm	Biological Process	9	0	0.63	0.19929	--
GO:0006424	glutamyl-tRNA aminoacylation	Biological Process	2	0	0.14	0.19972	--
GO:0006821	chloride transport	Biological Process	7	0	0.49	0.20062	--
GO:0045736	negative regulation of cyclin-dependent protein serine/threonine kinase activity	Biological Process	3	0	0.21	0.20113	--
GO:0009233	menaquinone metabolic process	Biological Process	2	0	0.14	0.20134	--
GO:0009234	menaquinone biosynthetic process	Biological Process	2	0	0.14	0.20134	--
GO:0042371	vitamin K biosynthetic process	Biological Process	2	0	0.14	0.20134	--
GO:0042373	vitamin K metabolic process	Biological Process	2	0	0.14	0.20134	--
GO:0009896	positive regulation of catabolic process	Biological Process	1	0	0.07	0.20147	--
GO:0010506	regulation of autophagy	Biological Process	1	0	0.07	0.20147	--
GO:0010508	positive regulation of autophagy	Biological Process	1	0	0.07	0.20147	--
GO:0031331	positive regulation of cellular catabolic process	Biological Process	1	0	0.07	0.20147	--
GO:0015886	heme transport	Biological Process	2	0	0.14	0.20163	--
GO:1901678	iron coordination entity transport	Biological Process	2	0	0.14	0.20163	--
GO:0043686	co-translational protein modification	Biological Process	1	0	0.07	0.20201	--
GO:0009606	tropism	Biological Process	63	6	4.44	0.20275	SMil_00000910-augustus-gene-0.43;SMil_00005832-augustus-gene-0.26;SMil_00016641-augustus-gene-0.14;SMil_00019426-augustus-gene-0.15;SMil_00019736-augustus-gene-0.10;SMil_00030303-processed-gene-0.0
GO:0006671	phytosphingosine metabolic process	Biological Process	1	0	0.07	0.20433	--
GO:0009251	glucan catabolic process	Biological Process	12	6	0.85	0.20439	Salvia_miltiorrhiza_newGene_6228;SMil_00000549-augustus-gene-0.80;SMil_00010454-augustus-gene-0.13;SMil_00011717-augustus-gene-0.25;SMil_00014623-augustus-gene-0.16;SMil_00024108-processed-gene-0.0
GO:0044247	cellular polysaccharide catabolic process	Biological Process	12	6	0.85	0.20439	Salvia_miltiorrhiza_newGene_6228;SMil_00000549-augustus-gene-0.80;SMil_00010454-augustus-gene-0.13;SMil_00011717-augustus-gene-0.25;SMil_00014623-augustus-gene-0.16;SMil_00024108-processed-gene-0.0
GO:0019482	beta-alanine metabolic process	Biological Process	1	0	0.07	0.20446	--
GO:0019484	beta-alanine catabolic process	Biological Process	1	0	0.07	0.20446	--
GO:0051345	positive regulation of hydrolase activity	Biological Process	9	0	0.63	0.20456	--
GO:0030245	cellulose catabolic process	Biological Process	2	0	0.14	0.2048	--
GO:0051275	beta-glucan catabolic process	Biological Process	2	0	0.14	0.2048	--
GO:0006563	L-serine metabolic process	Biological Process	28	5	1.97	0.20527	SMil_00003363-augustus-gene-0.34;SMil_00006118-processed-gene-0.21;SMil_00012373-augustus-gene-0.10;SMil_00021000-augustus-gene-0.13;SMil_00025956-augustus-gene-0.9
GO:0010208	pollen wall assembly	Biological Process	19	2	1.34	0.20568	SMil_00016012-augustus-gene-0.16;SMil_00029731-augustus-gene-0.3
GO:0010927	cellular component assembly involved in morphogenesis	Biological Process	19	2	1.34	0.20568	SMil_00016012-augustus-gene-0.16;SMil_00029731-augustus-gene-0.3
GO:0046519	sphingoid metabolic process	Biological Process	16	0	1.13	0.20644	--
GO:0009161	ribonucleoside monophosphate metabolic process	Biological Process	241	23	16.99	0.20654	SMil_00002279-augustus-gene-0.42;SMil_00003447-processed-gene-0.12;SMil_00004104-augustus-gene-0.46;SMil_00005107-augustus-gene-0.20;SMil_00005832-augustus-gene-0.26;SMil_00006041-augustus-gene-0.25;SMil_00006565-augustus-gene-0.33;SMil_00010974-processed-gene-0.4;SMil_00012456-augustus-gene-0.22;SMil_00015148-augustus-gene-0.25;SMil_00016160-augustus-gene-0.15;SMil_00016360-augustus-gene-0.12;SM…
GO:0006082	organic acid metabolic process	Biological Process	1141	120	80.42	0.20698	Salvia_miltiorrhiza_newGene_2480;Salvia_miltiorrhiza_newGene_5522;Salvia_miltiorrhiza_newGene_5721;SMil_00000435-augustus-gene-0.48;SMil_00000496-augustus-gene-0.68;SMil_00001120-processed-gene-0.10;SMil_00001221-processed-gene-0.34;SMil_00001380-augustus-gene-0.51;SMil_00001403-processed-gene-0.0;SMil_00001498-augustus-gene-0.43;SMil_00002167-processed-gene-0.4;SMil_00002279-augustus-gene-0.42;S…
GO:0051172	negative regulation of nitrogen compound metabolic process	Biological Process	82	4	5.78	0.20764	SMil_00007307-augustus-gene-0.32;SMil_00009721-augustus-gene-0.16;SMil_00017506-augustus-gene-0.16;SMil_00021976-augustus-gene-0.16
GO:0001666	response to hypoxia	Biological Process	13	4	0.92	0.2086	SMil_00006830-augustus-gene-0.27;SMil_00013302-augustus-gene-0.16;SMil_00015891-processed-gene-0.15;SMil_00028283-augustus-gene-0.4
GO:0031669	cellular response to nutrient levels	Biological Process	46	3	3.24	0.20908	SMil_00017160-augustus-gene-0.14;SMil_00021352-augustus-gene-0.10;SMil_00026283-augustus-gene-0.5
GO:0006754	ATP biosynthetic process	Biological Process	39	4	2.75	0.20959	SMil_00005107-augustus-gene-0.20;SMil_00010974-processed-gene-0.4;SMil_00022612-processed-gene-0.6;SMil_00027427-augustus-gene-0.6
GO:0046320	regulation of fatty acid oxidation	Biological Process	1	0	0.07	0.20977	--
GO:0080093	regulation of photorespiration	Biological Process	1	0	0.07	0.20977	--
GO:0031998	regulation of fatty acid beta-oxidation	Biological Process	1	0	0.07	0.20977	--
GO:0050994	regulation of lipid catabolic process	Biological Process	1	0	0.07	0.20977	--
GO:0009741	response to brassinosteroid	Biological Process	39	5	2.75	0.21027	Salvia_miltiorrhiza_newGene_3131;SMil_00002292-augustus-gene-0.32;SMil_00005646-augustus-gene-0.35;SMil_00018828-augustus-gene-0.12;SMil_00025068-augustus-gene-0.7
GO:0006414	translational elongation	Biological Process	59	6	4.16	0.21071	SMil_00002482-augustus-gene-0.36;SMil_00004955-augustus-gene-0.33;SMil_00009622-processed-gene-0.8;SMil_00014959-processed-gene-0.15;SMil_00023390-augustus-gene-0.6;SMil_00027902-augustus-gene-0.4
GO:0051568	histone H3-K4 methylation	Biological Process	2	0	0.14	0.21077	--
GO:0031539	positive regulation of anthocyanin metabolic process	Biological Process	1	0	0.07	0.2111	--
GO:0044763	single-organism cellular process	Biological Process	4626	351	326.06	0.21125	Salvia_miltiorrhiza_newGene_1077;Salvia_miltiorrhiza_newGene_1250;Salvia_miltiorrhiza_newGene_1329;Salvia_miltiorrhiza_newGene_1628;Salvia_miltiorrhiza_newGene_1944;Salvia_miltiorrhiza_newGene_2435;Salvia_miltiorrhiza_newGene_2480;Salvia_miltiorrhiza_newGene_2701;Salvia_miltiorrhiza_newGene_2948;Salvia_miltiorrhiza_newGene_423;Salvia_miltiorrhiza_newGene_5030;Salvia_miltiorrhiza_newGene_5522;Salv…
GO:0015780	nucleotide-sugar transport	Biological Process	10	0	0.7	0.21132	--
GO:0044270	cellular nitrogen compound catabolic process	Biological Process	386	42	27.21	0.21147	Salvia_miltiorrhiza_newGene_1628;Salvia_miltiorrhiza_newGene_2701;Salvia_miltiorrhiza_newGene_2948;Salvia_miltiorrhiza_newGene_7628;SMil_00002292-augustus-gene-0.32;SMil_00003363-augustus-gene-0.34;SMil_00003447-processed-gene-0.12;SMil_00004104-augustus-gene-0.46;SMil_00004955-augustus-gene-0.33;SMil_00005107-augustus-gene-0.20;SMil_00005832-augustus-gene-0.26;SMil_00006041-augustus-gene-0.25;SM…
GO:0048024	regulation of mRNA splicing, via spliceosome	Biological Process	2	0	0.14	0.21325	--
GO:0032273	positive regulation of protein polymerization	Biological Process	41	2	2.89	0.21384	SMil_00005832-augustus-gene-0.26;SMil_00019736-augustus-gene-0.10
GO:0030838	positive regulation of actin filament polymerization	Biological Process	41	2	2.89	0.21384	SMil_00005832-augustus-gene-0.26;SMil_00019736-augustus-gene-0.10
GO:0045010	actin nucleation	Biological Process	41	2	2.89	0.21384	SMil_00005832-augustus-gene-0.26;SMil_00019736-augustus-gene-0.10
GO:0031334	positive regulation of protein complex assembly	Biological Process	41	2	2.89	0.21384	SMil_00005832-augustus-gene-0.26;SMil_00019736-augustus-gene-0.10
GO:2000036	regulation of stem cell maintenance	Biological Process	1	0	0.07	0.21412	--
GO:0022619	generative cell differentiation	Biological Process	1	0	0.07	0.21412	--
GO:2000736	regulation of stem cell differentiation	Biological Process	1	0	0.07	0.21412	--
GO:0051782	negative regulation of cell division	Biological Process	1	0	0.07	0.21412	--
GO:0006528	asparagine metabolic process	Biological Process	5	1	0.35	0.21412	SMil_00002167-processed-gene-0.4
GO:0002540	leukotriene production involved in inflammatory response	Biological Process	1	0	0.07	0.21468	--
GO:0002532	production of molecular mediator involved in inflammatory response	Biological Process	1	0	0.07	0.21468	--
GO:0002538	arachidonic acid metabolite production involved in inflammatory response	Biological Process	1	0	0.07	0.21468	--
GO:0043436	oxoacid metabolic process	Biological Process	1140	120	80.35	0.21472	Salvia_miltiorrhiza_newGene_2480;Salvia_miltiorrhiza_newGene_5522;Salvia_miltiorrhiza_newGene_5721;SMil_00000435-augustus-gene-0.48;SMil_00000496-augustus-gene-0.68;SMil_00001120-processed-gene-0.10;SMil_00001221-processed-gene-0.34;SMil_00001380-augustus-gene-0.51;SMil_00001403-processed-gene-0.0;SMil_00001498-augustus-gene-0.43;SMil_00002167-processed-gene-0.4;SMil_00002279-augustus-gene-0.42;S…
GO:0031327	negative regulation of cellular biosynthetic process	Biological Process	86	4	6.06	0.21521	SMil_00007307-augustus-gene-0.32;SMil_00009721-augustus-gene-0.16;SMil_00017506-augustus-gene-0.16;SMil_00021976-augustus-gene-0.16
GO:0006664	glycolipid metabolic process	Biological Process	39	5	2.75	0.21572	SMil_00005378-augustus-gene-0.33;SMil_00006830-augustus-gene-0.27;SMil_00009956-augustus-gene-0.21;SMil_00013302-augustus-gene-0.16;SMil_00026283-augustus-gene-0.5
GO:0045003	double-strand break repair via synthesis-dependent strand annealing	Biological Process	4	0	0.28	0.21665	--
GO:0006801	superoxide metabolic process	Biological Process	8	2	0.56	0.21742	SMil_00005989-augustus-gene-0.24;SMil_00006812-augustus-gene-0.26
GO:0048569	post-embryonic organ development	Biological Process	193	15	13.6	0.2182	SMil_00000910-augustus-gene-0.43;SMil_00002810-processed-gene-0.7;SMil_00003634-processed-gene-0.7;SMil_00005832-augustus-gene-0.26;SMil_00006629-augustus-gene-0.26;SMil_00009721-augustus-gene-0.16;SMil_00015191-processed-gene-0.4;SMil_00016444-augustus-gene-0.18;SMil_00016982-augustus-gene-0.18;SMil_00018423-augustus-gene-0.16;SMil_00018771-augustus-gene-0.10;SMil_00019736-augustus-gene-0.10;SMi…
GO:0046073	dTMP metabolic process	Biological Process	1	0	0.07	0.21867	--
GO:0009176	pyrimidine deoxyribonucleoside monophosphate metabolic process	Biological Process	1	0	0.07	0.21867	--
GO:0009177	pyrimidine deoxyribonucleoside monophosphate biosynthetic process	Biological Process	1	0	0.07	0.21867	--
GO:0006545	glycine biosynthetic process	Biological Process	1	0	0.07	0.21867	--
GO:0006231	dTMP biosynthetic process	Biological Process	1	0	0.07	0.21867	--
GO:0052386	cell wall thickening	Biological Process	7	1	0.49	0.21871	Salvia_miltiorrhiza_newGene_5850
GO:0034605	cellular response to heat	Biological Process	7	0	0.49	0.21887	--
GO:1901259	chloroplast rRNA processing	Biological Process	1	0	0.07	0.21917	--
GO:0080158	chloroplast ribulose bisphosphate carboxylase complex biogenesis	Biological Process	1	0	0.07	0.21917	--
GO:0008154	actin polymerization or depolymerization	Biological Process	63	3	4.44	0.21936	SMil_00005832-augustus-gene-0.26;SMil_00019736-augustus-gene-0.10;SMil_00028745-augustus-gene-0.3
GO:0046794	transport of virus	Biological Process	4	0	0.28	0.22037	--
GO:0019752	carboxylic acid metabolic process	Biological Process	1136	119	80.07	0.22058	Salvia_miltiorrhiza_newGene_2480;Salvia_miltiorrhiza_newGene_5522;Salvia_miltiorrhiza_newGene_5721;SMil_00000435-augustus-gene-0.48;SMil_00000496-augustus-gene-0.68;SMil_00001120-processed-gene-0.10;SMil_00001221-processed-gene-0.34;SMil_00001380-augustus-gene-0.51;SMil_00001403-processed-gene-0.0;SMil_00001498-augustus-gene-0.43;SMil_00002167-processed-gene-0.4;SMil_00002279-augustus-gene-0.42;S…
GO:0010054	trichoblast differentiation	Biological Process	101	8	7.12	0.22062	SMil_00002292-augustus-gene-0.32;SMil_00002699-processed-gene-0.5;SMil_00005832-augustus-gene-0.26;SMil_00009722-augustus-gene-0.24;SMil_00016982-augustus-gene-0.18;SMil_00019736-augustus-gene-0.10;SMil_00021000-augustus-gene-0.13;SMil_00030303-processed-gene-0.0
GO:0015772	oligosaccharide transport	Biological Process	13	0	0.92	0.22082	--
GO:0016573	histone acetylation	Biological Process	19	1	1.34	0.22115	SMil_00018773-augustus-gene-0.12
GO:0018393	internal peptidyl-lysine acetylation	Biological Process	19	1	1.34	0.22115	SMil_00018773-augustus-gene-0.12
GO:0018394	peptidyl-lysine acetylation	Biological Process	19	1	1.34	0.22115	SMil_00018773-augustus-gene-0.12
GO:0006473	protein acetylation	Biological Process	19	1	1.34	0.22115	SMil_00018773-augustus-gene-0.12
GO:0006475	internal protein amino acid acetylation	Biological Process	19	1	1.34	0.22115	SMil_00018773-augustus-gene-0.12
GO:0009965	leaf morphogenesis	Biological Process	71	3	5	0.22165	SMil_00012588-processed-gene-0.11;SMil_00016936-augustus-gene-0.16;SMil_00025768-augustus-gene-0.7
GO:0009846	pollen germination	Biological Process	23	1	1.62	0.2221	SMil_00016470-augustus-gene-0.22
GO:0006418	tRNA aminoacylation for protein translation	Biological Process	43	5	3.03	0.22229	SMil_00002549-augustus-gene-0.34;SMil_00003497-augustus-gene-0.31;SMil_00004157-augustus-gene-0.39;SMil_00006629-augustus-gene-0.26;SMil_00009622-processed-gene-0.8
GO:0002831	regulation of response to biotic stimulus	Biological Process	6	0	0.42	0.22243	--
GO:0000904	cell morphogenesis involved in differentiation	Biological Process	122	8	8.6	0.22298	SMil_00005832-augustus-gene-0.26;SMil_00006220-augustus-gene-0.29;SMil_00007576-augustus-gene-0.24;SMil_00015186-augustus-gene-0.18;SMil_00016226-augustus-gene-0.18;SMil_00016982-augustus-gene-0.18;SMil_00019736-augustus-gene-0.10;SMil_00024812-augustus-gene-0.12
GO:0044723	single-organism carbohydrate metabolic process	Biological Process	739	78	52.09	0.22312	Salvia_miltiorrhiza_newGene_1250;Salvia_miltiorrhiza_newGene_5030;Salvia_miltiorrhiza_newGene_5721;Salvia_miltiorrhiza_newGene_5850;Salvia_miltiorrhiza_newGene_6228;Salvia_miltiorrhiza_newGene_6449;SMil_00000435-augustus-gene-0.48;SMil_00000549-augustus-gene-0.80;SMil_00000722-augustus-gene-0.45;SMil_00000953-augustus-gene-0.48;SMil_00002279-augustus-gene-0.42;SMil_00002292-augustus-gene-0.32;SMi…
GO:0030638	polyketide metabolic process	Biological Process	1	0	0.07	0.22314	--
GO:0030639	polyketide biosynthetic process	Biological Process	1	0	0.07	0.22314	--
GO:0005975	carbohydrate metabolic process	Biological Process	1101	103	77.6	0.22317	Salvia_miltiorrhiza_newGene_1250;Salvia_miltiorrhiza_newGene_5030;Salvia_miltiorrhiza_newGene_5721;Salvia_miltiorrhiza_newGene_5820;Salvia_miltiorrhiza_newGene_5850;Salvia_miltiorrhiza_newGene_6228;Salvia_miltiorrhiza_newGene_6449;SMil_00000435-augustus-gene-0.48;SMil_00000549-augustus-gene-0.80;SMil_00000722-augustus-gene-0.45;SMil_00000953-augustus-gene-0.48;SMil_00000999-augustus-gene-0.52;SMi…
GO:0006641	triglyceride metabolic process	Biological Process	6	1	0.42	0.22323	SMil_00016616-augustus-gene-0.18
GO:0042147	retrograde transport, endosome to Golgi	Biological Process	2	0	0.14	0.22336	--
GO:0006725	cellular aromatic compound metabolic process	Biological Process	2713	187	191.22	0.22374	Salvia_miltiorrhiza_newGene_1250;Salvia_miltiorrhiza_newGene_1628;Salvia_miltiorrhiza_newGene_2115;Salvia_miltiorrhiza_newGene_2701;Salvia_miltiorrhiza_newGene_2948;Salvia_miltiorrhiza_newGene_3262;Salvia_miltiorrhiza_newGene_4099;Salvia_miltiorrhiza_newGene_423;Salvia_miltiorrhiza_newGene_4831;Salvia_miltiorrhiza_newGene_5166;Salvia_miltiorrhiza_newGene_5721;Salvia_miltiorrhiza_newGene_6661;Salv…
GO:0009733	response to auxin	Biological Process	126	14	8.88	0.22613	SMil_00000910-augustus-gene-0.43;SMil_00002321-processed-gene-0.38;SMil_00005832-augustus-gene-0.26;SMil_00009061-augustus-gene-0.20;SMil_00009063-processed-gene-0.4;SMil_00010378-augustus-gene-0.14;SMil_00011128-processed-gene-0.4;SMil_00015191-processed-gene-0.4;SMil_00016936-augustus-gene-0.16;SMil_00018074-augustus-gene-0.13;SMil_00018828-augustus-gene-0.12;SMil_00019736-augustus-gene-0.10;SM…
GO:0090066	regulation of anatomical structure size	Biological Process	74	4	5.22	0.22656	SMil_00005832-augustus-gene-0.26;SMil_00019736-augustus-gene-0.10;SMil_00019879-processed-gene-0.4;SMil_00030303-processed-gene-0.0
GO:0032535	regulation of cellular component size	Biological Process	74	4	5.22	0.22656	SMil_00005832-augustus-gene-0.26;SMil_00019736-augustus-gene-0.10;SMil_00019879-processed-gene-0.4;SMil_00030303-processed-gene-0.0
GO:0009817	defense response to fungus, incompatible interaction	Biological Process	13	1	0.92	0.22691	SMil_00021141-augustus-gene-0.10
GO:0016073	snRNA metabolic process	Biological Process	1	0	0.07	0.22788	--
GO:0016180	snRNA processing	Biological Process	1	0	0.07	0.22788	--
GO:0034472	snRNA 3'-end processing	Biological Process	1	0	0.07	0.22788	--
GO:0034477	U6 snRNA 3'-end processing	Biological Process	1	0	0.07	0.22788	--
GO:0009661	chromoplast organization	Biological Process	1	0	0.07	0.22796	--
GO:0070646	protein modification by small protein removal	Biological Process	61	2	4.3	0.22842	SMil_00007307-augustus-gene-0.32;SMil_00015191-processed-gene-0.4
GO:1901565	organonitrogen compound catabolic process	Biological Process	427	47	30.1	0.2286	Salvia_miltiorrhiza_newGene_1628;Salvia_miltiorrhiza_newGene_2701;Salvia_miltiorrhiza_newGene_2948;Salvia_miltiorrhiza_newGene_7628;SMil_00002292-augustus-gene-0.32;SMil_00003363-augustus-gene-0.34;SMil_00003447-processed-gene-0.12;SMil_00004104-augustus-gene-0.46;SMil_00004636-augustus-gene-0.36;SMil_00004776-augustus-gene-0.56;SMil_00004955-augustus-gene-0.33;SMil_00005107-augustus-gene-0.20;SM…
GO:0006979	response to oxidative stress	Biological Process	243	22	17.13	0.22891	Salvia_miltiorrhiza_newGene_613;SMil_00001204-processed-gene-0.6;SMil_00002612-augustus-gene-0.44;SMil_00002747-augustus-gene-0.35;SMil_00004372-augustus-gene-0.37;SMil_00004552-augustus-gene-0.29;SMil_00005989-augustus-gene-0.24;SMil_00006627-augustus-gene-0.36;SMil_00006812-augustus-gene-0.26;SMil_00007589-augustus-gene-0.31;SMil_00008188-augustus-gene-0.22;SMil_00008856-augustus-gene-0.22;SMil…
GO:0010191	mucilage metabolic process	Biological Process	5	0	0.35	0.22914	--
GO:0006842	tricarboxylic acid transport	Biological Process	1	0	0.07	0.22936	--
GO:0035674	tricarboxylic acid transmembrane transport	Biological Process	1	0	0.07	0.22936	--
GO:0006022	aminoglycan metabolic process	Biological Process	14	3	0.99	0.22944	SMil_00004636-augustus-gene-0.36;SMil_00004776-augustus-gene-0.56;SMil_00009920-processed-gene-0.21
GO:0009252	peptidoglycan biosynthetic process	Biological Process	2	0	0.14	0.22999	--
GO:0009273	peptidoglycan-based cell wall biogenesis	Biological Process	2	0	0.14	0.22999	--
GO:0008360	regulation of cell shape	Biological Process	2	0	0.14	0.22999	--
GO:0000270	peptidoglycan metabolic process	Biological Process	2	0	0.14	0.22999	--
GO:0006023	aminoglycan biosynthetic process	Biological Process	2	0	0.14	0.22999	--
GO:0006024	glycosaminoglycan biosynthetic process	Biological Process	2	0	0.14	0.22999	--
GO:0030203	glycosaminoglycan metabolic process	Biological Process	2	0	0.14	0.22999	--
GO:1901360	organic cyclic compound metabolic process	Biological Process	2853	193	201.09	0.23023	Salvia_miltiorrhiza_newGene_1250;Salvia_miltiorrhiza_newGene_1628;Salvia_miltiorrhiza_newGene_2115;Salvia_miltiorrhiza_newGene_2701;Salvia_miltiorrhiza_newGene_2948;Salvia_miltiorrhiza_newGene_3262;Salvia_miltiorrhiza_newGene_4099;Salvia_miltiorrhiza_newGene_423;Salvia_miltiorrhiza_newGene_4831;Salvia_miltiorrhiza_newGene_5166;Salvia_miltiorrhiza_newGene_5522;Salvia_miltiorrhiza_newGene_5721;Salv…
GO:0010107	potassium ion import	Biological Process	3	0	0.21	0.23055	--
GO:0010071	root meristem specification	Biological Process	1	0	0.07	0.23128	--
GO:0006928	cellular component movement	Biological Process	46	4	3.24	0.23168	Salvia_miltiorrhiza_newGene_2435;SMil_00001379-augustus-gene-0.47;SMil_00003528-processed-gene-0.3;SMil_00016226-augustus-gene-0.18
GO:0030048	actin filament-based movement	Biological Process	17	1	1.2	0.2323	SMil_00016226-augustus-gene-0.18
GO:0046173	polyol biosynthetic process	Biological Process	32	2	2.26	0.23236	SMil_00008377-augustus-gene-0.28;SMil_00013302-augustus-gene-0.16
GO:0006598	polyamine catabolic process	Biological Process	11	2	0.78	0.23239	SMil_00020048-augustus-gene-0.19;SMil_00025480-augustus-gene-0.9
GO:0010454	negative regulation of cell fate commitment	Biological Process	1	0	0.07	0.23262	--
GO:0009996	negative regulation of cell fate specification	Biological Process	1	0	0.07	0.23262	--
GO:0010062	negative regulation of trichoblast fate specification	Biological Process	1	0	0.07	0.23262	--
GO:0034214	protein hexamerization	Biological Process	1	0	0.07	0.23345	--
GO:0019637	organophosphate metabolic process	Biological Process	929	91	65.48	0.23421	Salvia_miltiorrhiza_newGene_1250;Salvia_miltiorrhiza_newGene_1628;Salvia_miltiorrhiza_newGene_2701;Salvia_miltiorrhiza_newGene_2948;Salvia_miltiorrhiza_newGene_5721;Salvia_miltiorrhiza_newGene_7628;SMil_00000435-augustus-gene-0.48;SMil_00000953-augustus-gene-0.48;SMil_00002279-augustus-gene-0.42;SMil_00003447-processed-gene-0.12;SMil_00003929-processed-gene-0.9;SMil_00004104-augustus-gene-0.46;SM…
GO:0030505	inorganic diphosphate transport	Biological Process	2	1	0.14	0.23452	SMil_00021220-augustus-gene-0.11
GO:0006995	cellular response to nitrogen starvation	Biological Process	6	1	0.42	0.23452	SMil_00021352-augustus-gene-0.10
GO:0006637	acyl-CoA metabolic process	Biological Process	43	1	3.03	0.23525	SMil_00027155-augustus-gene-0.8
GO:0035383	thioester metabolic process	Biological Process	43	1	3.03	0.23525	SMil_00027155-augustus-gene-0.8
GO:0006644	phospholipid metabolic process	Biological Process	285	39	20.09	0.23615	Salvia_miltiorrhiza_newGene_5721;SMil_00000435-augustus-gene-0.48;SMil_00002279-augustus-gene-0.42;SMil_00004955-augustus-gene-0.33;SMil_00005048-augustus-gene-0.32;SMil_00005378-augustus-gene-0.33;SMil_00006467-processed-gene-0.2;SMil_00006986-augustus-gene-0.32;SMil_00007160-augustus-gene-0.33;SMil_00007241-augustus-gene-0.33;SMil_00007313-augustus-gene-0.29;SMil_00007369-augustus-gene-0.27;SMi…
GO:0055114	oxidation-reduction process	Biological Process	1441	129	101.57	0.23636	Salvia_miltiorrhiza_newGene_1250;Salvia_miltiorrhiza_newGene_2235;Salvia_miltiorrhiza_newGene_5522;Salvia_miltiorrhiza_newGene_5721;SMil_00000435-augustus-gene-0.48;SMil_00000496-augustus-gene-0.68;SMil_00000716-augustus-gene-0.53;SMil_00000953-augustus-gene-0.48;SMil_00001772-augustus-gene-0.46;SMil_00002051-augustus-gene-0.48;SMil_00002379-augustus-gene-0.38;SMil_00002909-augustus-gene-0.41;SMi…
GO:0006591	ornithine metabolic process	Biological Process	4	1	0.28	0.23805	SMil_00017659-augustus-gene-0.9
GO:0050792	regulation of viral process	Biological Process	2	0	0.14	0.23825	--
GO:0046719	regulation by virus of viral protein levels in host cell	Biological Process	2	0	0.14	0.23825	--
GO:0043903	regulation of symbiosis, encompassing mutualism through parasitism	Biological Process	2	0	0.14	0.23825	--
GO:0006571	tyrosine biosynthetic process	Biological Process	4	1	0.28	0.23839	SMil_00013084-processed-gene-0.14
GO:0048589	developmental growth	Biological Process	251	20	17.69	0.23854	Salvia_miltiorrhiza_newGene_5030;SMil_00002292-augustus-gene-0.32;SMil_00002699-processed-gene-0.5;SMil_00003528-processed-gene-0.3;SMil_00006220-augustus-gene-0.29;SMil_00007307-augustus-gene-0.32;SMil_00009722-augustus-gene-0.24;SMil_00010378-augustus-gene-0.14;SMil_00013409-processed-gene-0.3;SMil_00015186-augustus-gene-0.18;SMil_00015891-processed-gene-0.15;SMil_00016226-augustus-gene-0.18;SM…
GO:0048646	anatomical structure formation involved in morphogenesis	Biological Process	101	11	7.12	0.2388	SMil_00007262-augustus-gene-0.28;SMil_00009721-augustus-gene-0.16;SMil_00010976-augustus-gene-0.18;SMil_00015191-processed-gene-0.4;SMil_00016012-augustus-gene-0.16;SMil_00018423-augustus-gene-0.16;SMil_00019736-augustus-gene-0.10;SMil_00021117-augustus-gene-0.15;SMil_00021641-augustus-gene-0.11;SMil_00028086-augustus-gene-0.5;SMil_00029731-augustus-gene-0.3
GO:0060003	copper ion export	Biological Process	3	0	0.21	0.23891	--
GO:0042659	regulation of cell fate specification	Biological Process	3	0	0.21	0.23913	--
GO:0045604	regulation of epidermal cell differentiation	Biological Process	3	0	0.21	0.23913	--
GO:0030856	regulation of epithelial cell differentiation	Biological Process	3	0	0.21	0.23913	--
GO:0010061	regulation of trichoblast fate specification	Biological Process	3	0	0.21	0.23913	--
GO:0010057	trichoblast fate specification	Biological Process	3	0	0.21	0.23913	--
GO:0033477	S-methylmethionine metabolic process	Biological Process	2	0	0.14	0.23922	--
GO:0033528	S-methylmethionine cycle	Biological Process	2	0	0.14	0.23922	--
GO:0016101	diterpenoid metabolic process	Biological Process	12	0	0.85	0.23941	--
GO:0009767	photosynthetic electron transport chain	Biological Process	38	6	2.68	0.24035	Salvia_miltiorrhiza_newGene_1250;Salvia_miltiorrhiza_newGene_5721;SMil_00004839-augustus-gene-0.31;SMil_00007241-augustus-gene-0.33;SMil_00025772-augustus-gene-0.4;SMil_00026873-augustus-gene-0.7
GO:0006788	heme oxidation	Biological Process	3	0	0.21	0.24036	--
GO:0000902	cell morphogenesis	Biological Process	213	18	15.01	0.24071	Salvia_miltiorrhiza_newGene_5030;SMil_00002292-augustus-gene-0.32;SMil_00002699-processed-gene-0.5;SMil_00005832-augustus-gene-0.26;SMil_00006220-augustus-gene-0.29;SMil_00007307-augustus-gene-0.32;SMil_00007576-augustus-gene-0.24;SMil_00009722-augustus-gene-0.24;SMil_00010378-augustus-gene-0.14;SMil_00013409-processed-gene-0.3;SMil_00015186-augustus-gene-0.18;SMil_00016226-augustus-gene-0.18;SMi…
GO:0010117	photoprotection	Biological Process	3	1	0.21	0.24076	SMil_00005989-augustus-gene-0.24
GO:0009821	alkaloid biosynthetic process	Biological Process	3	0	0.21	0.24102	--
GO:0098732	macromolecule deacylation	Biological Process	9	0	0.63	0.2411	--
GO:0006476	protein deacetylation	Biological Process	9	0	0.63	0.2411	--
GO:0035601	protein deacylation	Biological Process	9	0	0.63	0.2411	--
GO:0006694	steroid biosynthetic process	Biological Process	84	1	5.92	0.24117	SMil_00027155-augustus-gene-0.8
GO:2001142	nicotinate transport	Biological Process	1	0	0.07	0.24291	--
GO:2001143	N-methylnicotinate transport	Biological Process	1	0	0.07	0.24291	--
GO:0015697	quaternary ammonium group transport	Biological Process	1	0	0.07	0.24291	--
GO:0009396	folic acid-containing compound biosynthetic process	Biological Process	14	2	0.99	0.24294	SMil_00012442-augustus-gene-0.27;SMil_00027103-augustus-gene-0.4
GO:0048829	root cap development	Biological Process	7	2	0.49	0.24307	SMil_00018423-augustus-gene-0.16;SMil_00019736-augustus-gene-0.10
GO:0042440	pigment metabolic process	Biological Process	221	25	15.58	0.24326	Salvia_miltiorrhiza_newGene_1250;Salvia_miltiorrhiza_newGene_1329;SMil_00000435-augustus-gene-0.48;SMil_00004955-augustus-gene-0.33;SMil_00006565-augustus-gene-0.33;SMil_00007313-augustus-gene-0.29;SMil_00008673-augustus-gene-0.20;SMil_00011225-augustus-gene-0.22;SMil_00011855-processed-gene-0.15;SMil_00014623-augustus-gene-0.16;SMil_00014727-augustus-gene-0.13;SMil_00015419-augustus-gene-0.17;SM…
GO:0048868	pollen tube development	Biological Process	73	6	5.15	0.24397	SMil_00006220-augustus-gene-0.29;SMil_00013409-processed-gene-0.3;SMil_00015186-augustus-gene-0.18;SMil_00016226-augustus-gene-0.18;SMil_00016982-augustus-gene-0.18;SMil_00024812-augustus-gene-0.12
GO:0009915	phloem sucrose loading	Biological Process	2	0	0.14	0.24419	--
GO:0000380	alternative mRNA splicing, via spliceosome	Biological Process	1	0	0.07	0.24422	--
GO:0000381	regulation of alternative mRNA splicing, via spliceosome	Biological Process	1	0	0.07	0.24422	--
GO:0021700	developmental maturation	Biological Process	106	9	7.47	0.24424	SMil_00002292-augustus-gene-0.32;SMil_00002699-processed-gene-0.5;SMil_00005832-augustus-gene-0.26;SMil_00006168-processed-gene-0.9;SMil_00009722-augustus-gene-0.24;SMil_00016982-augustus-gene-0.18;SMil_00019736-augustus-gene-0.10;SMil_00021000-augustus-gene-0.13;SMil_00030303-processed-gene-0.0
GO:0022622	root system development	Biological Process	182	14	12.83	0.24435	SMil_00000910-augustus-gene-0.43;SMil_00002292-augustus-gene-0.32;SMil_00002699-processed-gene-0.5;SMil_00005832-augustus-gene-0.26;SMil_00009722-augustus-gene-0.24;SMil_00012588-processed-gene-0.11;SMil_00016641-augustus-gene-0.14;SMil_00016982-augustus-gene-0.18;SMil_00018423-augustus-gene-0.16;SMil_00019736-augustus-gene-0.10;SMil_00019879-processed-gene-0.4;SMil_00021000-augustus-gene-0.13;SM…
GO:0048364	root development	Biological Process	182	14	12.83	0.24435	SMil_00000910-augustus-gene-0.43;SMil_00002292-augustus-gene-0.32;SMil_00002699-processed-gene-0.5;SMil_00005832-augustus-gene-0.26;SMil_00009722-augustus-gene-0.24;SMil_00012588-processed-gene-0.11;SMil_00016641-augustus-gene-0.14;SMil_00016982-augustus-gene-0.18;SMil_00018423-augustus-gene-0.16;SMil_00019736-augustus-gene-0.10;SMil_00019879-processed-gene-0.4;SMil_00021000-augustus-gene-0.13;SM…
GO:0009098	leucine biosynthetic process	Biological Process	7	0	0.49	0.24502	--
GO:0010540	basipetal auxin transport	Biological Process	11	2	0.78	0.24508	SMil_00009044-processed-gene-0.5;SMil_00030303-processed-gene-0.0
GO:1902679	negative regulation of RNA biosynthetic process	Biological Process	79	4	5.57	0.24518	SMil_00007307-augustus-gene-0.32;SMil_00009721-augustus-gene-0.16;SMil_00017506-augustus-gene-0.16;SMil_00021976-augustus-gene-0.16
GO:0045892	negative regulation of transcription, DNA-templated	Biological Process	79	4	5.57	0.24518	SMil_00007307-augustus-gene-0.32;SMil_00009721-augustus-gene-0.16;SMil_00017506-augustus-gene-0.16;SMil_00021976-augustus-gene-0.16
GO:0051253	negative regulation of RNA metabolic process	Biological Process	79	4	5.57	0.24518	SMil_00007307-augustus-gene-0.32;SMil_00009721-augustus-gene-0.16;SMil_00017506-augustus-gene-0.16;SMil_00021976-augustus-gene-0.16
GO:0045595	regulation of cell differentiation	Biological Process	51	1	3.59	0.24531	SMil_00016641-augustus-gene-0.14
GO:0072595	maintenance of protein localization in organelle	Biological Process	8	0	0.56	0.24536	--
GO:0009199	ribonucleoside triphosphate metabolic process	Biological Process	349	33	24.6	0.24564	Salvia_miltiorrhiza_newGene_1628;Salvia_miltiorrhiza_newGene_2701;Salvia_miltiorrhiza_newGene_2948;Salvia_miltiorrhiza_newGene_7628;SMil_00003447-processed-gene-0.12;SMil_00004104-augustus-gene-0.46;SMil_00004955-augustus-gene-0.33;SMil_00005107-augustus-gene-0.20;SMil_00005832-augustus-gene-0.26;SMil_00006041-augustus-gene-0.25;SMil_00010974-processed-gene-0.4;SMil_00012456-augustus-gene-0.22;SM…
GO:0019755	one-carbon compound transport	Biological Process	7	2	0.49	0.24695	SMil_00018248-augustus-gene-0.14;SMil_00020870-augustus-gene-0.13
GO:0042593	glucose homeostasis	Biological Process	3	0	0.21	0.24697	--
GO:0043241	protein complex disassembly	Biological Process	33	3	2.33	0.2473	SMil_00008673-augustus-gene-0.20;SMil_00013832-processed-gene-0.3;SMil_00028745-augustus-gene-0.3
GO:0043624	cellular protein complex disassembly	Biological Process	33	3	2.33	0.2473	SMil_00008673-augustus-gene-0.20;SMil_00013832-processed-gene-0.3;SMil_00028745-augustus-gene-0.3
GO:0032984	macromolecular complex disassembly	Biological Process	33	3	2.33	0.2473	SMil_00008673-augustus-gene-0.20;SMil_00013832-processed-gene-0.3;SMil_00028745-augustus-gene-0.3
GO:0009892	negative regulation of metabolic process	Biological Process	174	10	12.26	0.24751	SMil_00002699-processed-gene-0.5;SMil_00004839-augustus-gene-0.31;SMil_00007307-augustus-gene-0.32;SMil_00009285-augustus-gene-0.20;SMil_00009721-augustus-gene-0.16;SMil_00010790-augustus-gene-0.19;SMil_00010988-augustus-gene-0.21;SMil_00017506-augustus-gene-0.16;SMil_00021976-augustus-gene-0.16;SMil_00030204-augustus-gene-0.2
GO:0046856	phosphatidylinositol dephosphorylation	Biological Process	3	1	0.21	0.24791	SMil_00019668-augustus-gene-0.9
GO:0046839	phospholipid dephosphorylation	Biological Process	3	1	0.21	0.24791	SMil_00019668-augustus-gene-0.9
GO:0010119	regulation of stomatal movement	Biological Process	19	2	1.34	0.2486	SMil_00006220-augustus-gene-0.29;SMil_00022612-processed-gene-0.6
GO:0044767	single-organism developmental process	Biological Process	1366	82	96.28	0.24893	Salvia_miltiorrhiza_newGene_5030;Salvia_miltiorrhiza_newGene_5721;Salvia_miltiorrhiza_newGene_5850;SMil_00000435-augustus-gene-0.48;SMil_00000813-augustus-gene-0.45;SMil_00000910-augustus-gene-0.43;SMil_00001120-processed-gene-0.10;SMil_00001498-augustus-gene-0.43;SMil_00002292-augustus-gene-0.32;SMil_00002699-processed-gene-0.5;SMil_00002810-processed-gene-0.7;SMil_00003528-processed-gene-0.3;SM…
GO:0045934	negative regulation of nucleobase-containing compound metabolic process	Biological Process	81	4	5.71	0.24923	SMil_00007307-augustus-gene-0.32;SMil_00009721-augustus-gene-0.16;SMil_00017506-augustus-gene-0.16;SMil_00021976-augustus-gene-0.16
GO:0045596	negative regulation of cell differentiation	Biological Process	26	1	1.83	0.2493	SMil_00016641-augustus-gene-0.14
GO:0009581	detection of external stimulus	Biological Process	15	1	1.06	0.24945	SMil_00021352-augustus-gene-0.10
GO:0009860	pollen tube growth	Biological Process	58	5	4.09	0.24973	SMil_00006220-augustus-gene-0.29;SMil_00015186-augustus-gene-0.18;SMil_00016226-augustus-gene-0.18;SMil_00016982-augustus-gene-0.18;SMil_00024812-augustus-gene-0.12
GO:0000162	tryptophan biosynthetic process	Biological Process	10	2	0.7	0.24985	SMil_00009831-augustus-gene-0.33;SMil_00026928-augustus-gene-0.8
GO:0046219	indolalkylamine biosynthetic process	Biological Process	10	2	0.7	0.24985	SMil_00009831-augustus-gene-0.33;SMil_00026928-augustus-gene-0.8
GO:0050992	dimethylallyl diphosphate biosynthetic process	Biological Process	1	0	0.07	0.25184	--
GO:0050993	dimethylallyl diphosphate metabolic process	Biological Process	1	0	0.07	0.25184	--
GO:0010106	cellular response to iron ion starvation	Biological Process	14	0	0.99	0.25226	--
GO:0030865	cortical cytoskeleton organization	Biological Process	9	0	0.63	0.25247	--
GO:0009399	nitrogen fixation	Biological Process	2	1	0.14	0.25378	SMil_00018423-augustus-gene-0.16
GO:0042559	pteridine-containing compound biosynthetic process	Biological Process	16	3	1.13	0.25399	SMil_00012442-augustus-gene-0.27;SMil_00026246-processed-gene-0.5;SMil_00027103-augustus-gene-0.4
GO:0046520	sphingoid biosynthetic process	Biological Process	15	0	1.06	0.25411	--
GO:0010204	defense response signaling pathway, resistance gene-independent	Biological Process	7	0	0.49	0.25459	--
GO:1990267	response to transition metal nanoparticle	Biological Process	14	2	0.99	0.25526	SMil_00008188-augustus-gene-0.22;SMil_00027902-augustus-gene-0.4
GO:0008654	phospholipid biosynthetic process	Biological Process	213	32	15.01	0.25526	Salvia_miltiorrhiza_newGene_5721;SMil_00000435-augustus-gene-0.48;SMil_00002279-augustus-gene-0.42;SMil_00004955-augustus-gene-0.33;SMil_00005048-augustus-gene-0.32;SMil_00005378-augustus-gene-0.33;SMil_00007160-augustus-gene-0.33;SMil_00007241-augustus-gene-0.33;SMil_00007313-augustus-gene-0.29;SMil_00007369-augustus-gene-0.27;SMil_00009381-processed-gene-0.0;SMil_00010597-augustus-gene-0.20;SMi…
GO:0048878	chemical homeostasis	Biological Process	83	4	5.85	0.25547	Salvia_miltiorrhiza_newGene_1077;SMil_00007241-augustus-gene-0.33;SMil_00016982-augustus-gene-0.18;SMil_00019908-augustus-gene-0.9
GO:0043446	cellular alkane metabolic process	Biological Process	3	1	0.21	0.25566	SMil_00005142-augustus-gene-0.22
GO:0043447	alkane biosynthetic process	Biological Process	3	1	0.21	0.25566	SMil_00005142-augustus-gene-0.22
GO:0010395	rhamnogalacturonan I metabolic process	Biological Process	1	0	0.07	0.2557	--
GO:0010400	rhamnogalacturonan I side chain metabolic process	Biological Process	1	0	0.07	0.2557	--
GO:0044087	regulation of cellular component biogenesis	Biological Process	54	2	3.81	0.25594	SMil_00005832-augustus-gene-0.26;SMil_00019736-augustus-gene-0.10
GO:0000741	karyogamy	Biological Process	17	0	1.2	0.25635	--
GO:2000113	negative regulation of cellular macromolecule biosynthetic process	Biological Process	85	4	5.99	0.25685	SMil_00007307-augustus-gene-0.32;SMil_00009721-augustus-gene-0.16;SMil_00017506-augustus-gene-0.16;SMil_00021976-augustus-gene-0.16
GO:0010558	negative regulation of macromolecule biosynthetic process	Biological Process	85	4	5.99	0.25685	SMil_00007307-augustus-gene-0.32;SMil_00009721-augustus-gene-0.16;SMil_00017506-augustus-gene-0.16;SMil_00021976-augustus-gene-0.16
GO:0010440	stomatal lineage progression	Biological Process	7	1	0.49	0.25726	SMil_00009474-processed-gene-0.0
GO:0033354	chlorophyll cycle	Biological Process	1	0	0.07	0.25745	--
GO:0034308	primary alcohol metabolic process	Biological Process	3	1	0.21	0.25856	SMil_00028010-processed-gene-0.1
GO:0031667	response to nutrient levels	Biological Process	48	3	3.38	0.25893	SMil_00017160-augustus-gene-0.14;SMil_00021352-augustus-gene-0.10;SMil_00026283-augustus-gene-0.5
GO:0010161	red light signaling pathway	Biological Process	1	0	0.07	0.25913	--
GO:0010203	response to very low fluence red light stimulus	Biological Process	1	0	0.07	0.25913	--
GO:0010018	far-red light signaling pathway	Biological Process	1	0	0.07	0.25913	--
GO:0071490	cellular response to far red light	Biological Process	1	0	0.07	0.25913	--
GO:0071491	cellular response to red light	Biological Process	1	0	0.07	0.25913	--
GO:0006873	cellular ion homeostasis	Biological Process	45	3	3.17	0.25947	Salvia_miltiorrhiza_newGene_1077;SMil_00007241-augustus-gene-0.33;SMil_00019908-augustus-gene-0.9
GO:0045727	positive regulation of translation	Biological Process	13	2	0.92	0.25965	SMil_00004955-augustus-gene-0.33;SMil_00012443-augustus-gene-0.35
GO:0010104	regulation of ethylene-activated signaling pathway	Biological Process	3	0	0.21	0.25967	--
GO:0070297	regulation of phosphorelay signal transduction system	Biological Process	3	0	0.21	0.25967	--
GO:0007205	protein kinase C-activating G-protein coupled receptor signaling pathway	Biological Process	9	0	0.63	0.26009	--
GO:0009962	regulation of flavonoid biosynthetic process	Biological Process	19	4	1.34	0.26082	SMil_00003363-augustus-gene-0.34;SMil_00003634-processed-gene-0.7;SMil_00025480-augustus-gene-0.9;SMil_00027810-augustus-gene-0.4
GO:0009734	auxin-activated signaling pathway	Biological Process	68	9	4.79	0.26387	SMil_00000910-augustus-gene-0.43;SMil_00002321-processed-gene-0.38;SMil_00005832-augustus-gene-0.26;SMil_00009063-processed-gene-0.4;SMil_00011128-processed-gene-0.4;SMil_00016936-augustus-gene-0.16;SMil_00019736-augustus-gene-0.10;SMil_00021783-processed-gene-0.3;SMil_00030303-processed-gene-0.0
GO:0071365	cellular response to auxin stimulus	Biological Process	68	9	4.79	0.26387	SMil_00000910-augustus-gene-0.43;SMil_00002321-processed-gene-0.38;SMil_00005832-augustus-gene-0.26;SMil_00009063-processed-gene-0.4;SMil_00011128-processed-gene-0.4;SMil_00016936-augustus-gene-0.16;SMil_00019736-augustus-gene-0.10;SMil_00021783-processed-gene-0.3;SMil_00030303-processed-gene-0.0
GO:0009747	hexokinase-dependent signaling	Biological Process	1	0	0.07	0.26395	--
GO:0042219	cellular modified amino acid catabolic process	Biological Process	6	0	0.42	0.26429	--
GO:0051495	positive regulation of cytoskeleton organization	Biological Process	42	2	2.96	0.2662	SMil_00005832-augustus-gene-0.26;SMil_00019736-augustus-gene-0.10
GO:0048508	embryonic meristem development	Biological Process	14	0	0.99	0.26683	--
GO:0022411	cellular component disassembly	Biological Process	36	3	2.54	0.26715	SMil_00008673-augustus-gene-0.20;SMil_00013832-processed-gene-0.3;SMil_00028745-augustus-gene-0.3
GO:0016480	negative regulation of transcription from RNA polymerase III promoter	Biological Process	1	0	0.07	0.2672	--
GO:0006359	regulation of transcription from RNA polymerase III promoter	Biological Process	1	0	0.07	0.2672	--
GO:0006383	transcription from RNA polymerase III promoter	Biological Process	1	0	0.07	0.2672	--
GO:0048507	meristem development	Biological Process	171	5	12.05	0.26746	SMil_00003528-processed-gene-0.3;SMil_00015891-processed-gene-0.15;SMil_00016641-augustus-gene-0.14;SMil_00018771-augustus-gene-0.10;SMil_00020048-augustus-gene-0.19
GO:0006631	fatty acid metabolic process	Biological Process	290	29	20.44	0.26774	SMil_00001120-processed-gene-0.10;SMil_00001221-processed-gene-0.34;SMil_00002699-processed-gene-0.5;SMil_00003846-augustus-gene-0.35;SMil_00005004-augustus-gene-0.36;SMil_00005142-augustus-gene-0.22;SMil_00007313-augustus-gene-0.29;SMil_00008505-processed-gene-0.0;SMil_00009061-augustus-gene-0.20;SMil_00011778-processed-gene-0.8;SMil_00012010-augustus-gene-0.22;SMil_00013409-processed-gene-0.3;S…
GO:0007349	cellularization	Biological Process	3	0	0.21	0.26812	--
GO:0009558	embryo sac cellularization	Biological Process	3	0	0.21	0.26812	--
GO:0000724	double-strand break repair via homologous recombination	Biological Process	18	0	1.27	0.26823	--
GO:0000725	recombinational repair	Biological Process	18	0	1.27	0.26823	--
GO:0006525	arginine metabolic process	Biological Process	11	1	0.78	0.26843	SMil_00017659-augustus-gene-0.9
GO:0032875	regulation of DNA endoreduplication	Biological Process	9	1	0.63	0.26889	SMil_00007307-augustus-gene-0.32
GO:0000003	reproduction	Biological Process	183	7	12.9	0.26951	Salvia_miltiorrhiza_newGene_5850;SMil_00003512-processed-gene-0.20;SMil_00005142-augustus-gene-0.22;SMil_00007262-augustus-gene-0.28;SMil_00007307-augustus-gene-0.32;SMil_00016247-augustus-gene-0.12;SMil_00028571-augustus-gene-0.2
GO:0006537	glutamate biosynthetic process	Biological Process	4	0	0.28	0.27012	--
GO:0044707	single-multicellular organism process	Biological Process	1280	73	90.22	0.2706	Salvia_miltiorrhiza_newGene_5721;Salvia_miltiorrhiza_newGene_5850;SMil_00000435-augustus-gene-0.48;SMil_00000813-augustus-gene-0.45;SMil_00000910-augustus-gene-0.43;SMil_00001120-processed-gene-0.10;SMil_00001498-augustus-gene-0.43;SMil_00002292-augustus-gene-0.32;SMil_00002699-processed-gene-0.5;SMil_00002810-processed-gene-0.7;SMil_00003528-processed-gene-0.3;SMil_00003634-processed-gene-0.7;SM…
GO:0080119	ER body organization	Biological Process	2	0	0.14	0.27192	--
GO:0010605	negative regulation of macromolecule metabolic process	Biological Process	165	9	11.63	0.27225	SMil_00002699-processed-gene-0.5;SMil_00007307-augustus-gene-0.32;SMil_00009285-augustus-gene-0.20;SMil_00009721-augustus-gene-0.16;SMil_00010790-augustus-gene-0.19;SMil_00010988-augustus-gene-0.21;SMil_00017506-augustus-gene-0.16;SMil_00021976-augustus-gene-0.16;SMil_00030204-augustus-gene-0.2
GO:0007264	small GTPase mediated signal transduction	Biological Process	121	9	8.53	0.27287	Salvia_miltiorrhiza_newGene_2701;Salvia_miltiorrhiza_newGene_7628;SMil_00001302-augustus-gene-0.51;SMil_00006220-augustus-gene-0.29;SMil_00006373-augustus-gene-0.28;SMil_00018666-augustus-gene-0.13;SMil_00020804-augustus-gene-0.9;SMil_00026356-augustus-gene-0.7;SMil_00027581-augustus-gene-0.6
GO:0031347	regulation of defense response	Biological Process	123	14	8.67	0.27336	Salvia_miltiorrhiza_newGene_5522;Salvia_miltiorrhiza_newGene_5721;SMil_00003363-augustus-gene-0.34;SMil_00003634-processed-gene-0.7;SMil_00009285-augustus-gene-0.20;SMil_00010790-augustus-gene-0.19;SMil_00010869-augustus-gene-0.16;SMil_00015191-processed-gene-0.4;SMil_00021220-augustus-gene-0.11;SMil_00021352-augustus-gene-0.10;SMil_00025772-augustus-gene-0.4;SMil_00027810-augustus-gene-0.4;SMil_…
GO:0080134	regulation of response to stress	Biological Process	128	14	9.02	0.27343	Salvia_miltiorrhiza_newGene_5522;Salvia_miltiorrhiza_newGene_5721;SMil_00003363-augustus-gene-0.34;SMil_00003634-processed-gene-0.7;SMil_00009285-augustus-gene-0.20;SMil_00010790-augustus-gene-0.19;SMil_00010869-augustus-gene-0.16;SMil_00015191-processed-gene-0.4;SMil_00021220-augustus-gene-0.11;SMil_00021352-augustus-gene-0.10;SMil_00025772-augustus-gene-0.4;SMil_00027810-augustus-gene-0.4;SMil_…
GO:0007131	reciprocal meiotic recombination	Biological Process	27	1	1.9	0.27362	SMil_00007307-augustus-gene-0.32
GO:0035825	reciprocal DNA recombination	Biological Process	27	1	1.9	0.27362	SMil_00007307-augustus-gene-0.32
GO:0019374	galactolipid metabolic process	Biological Process	20	3	1.41	0.27366	SMil_00006830-augustus-gene-0.27;SMil_00013302-augustus-gene-0.16;SMil_00026283-augustus-gene-0.5
GO:0019375	galactolipid biosynthetic process	Biological Process	20	3	1.41	0.27366	SMil_00006830-augustus-gene-0.27;SMil_00013302-augustus-gene-0.16;SMil_00026283-augustus-gene-0.5
GO:0007126	meiotic nuclear division	Biological Process	72	2	5.07	0.27368	SMil_00003512-processed-gene-0.20;SMil_00007307-augustus-gene-0.32
GO:0009311	oligosaccharide metabolic process	Biological Process	108	25	7.61	0.27399	Salvia_miltiorrhiza_newGene_5721;Salvia_miltiorrhiza_newGene_6228;SMil_00000549-augustus-gene-0.80;SMil_00000722-augustus-gene-0.45;SMil_00003588-processed-gene-0.16;SMil_00005048-augustus-gene-0.32;SMil_00005378-augustus-gene-0.33;SMil_00006830-augustus-gene-0.27;SMil_00007067-processed-gene-0.29;SMil_00007313-augustus-gene-0.29;SMil_00010597-augustus-gene-0.20;SMil_00011855-processed-gene-0.15;…
GO:0043987	histone H3-S10 phosphorylation	Biological Process	1	0	0.07	0.27401	--
GO:0043988	histone H3-S28 phosphorylation	Biological Process	1	0	0.07	0.27401	--
GO:0044036	cell wall macromolecule metabolic process	Biological Process	102	6	7.19	0.27471	Salvia_miltiorrhiza_newGene_5820;SMil_00004636-augustus-gene-0.36;SMil_00004776-augustus-gene-0.56;SMil_00007307-augustus-gene-0.32;SMil_00008719-processed-gene-0.3;SMil_00015186-augustus-gene-0.18
GO:0006661	phosphatidylinositol biosynthetic process	Biological Process	42	3	2.96	0.27514	SMil_00007369-augustus-gene-0.27;SMil_00015064-augustus-gene-0.16;SMil_00026411-augustus-gene-0.5
GO:2000030	regulation of response to red or far red light	Biological Process	12	1	0.85	0.27547	SMil_00015191-processed-gene-0.4
GO:0010099	regulation of photomorphogenesis	Biological Process	12	1	0.85	0.27547	SMil_00015191-processed-gene-0.4
GO:0015840	urea transport	Biological Process	5	2	0.35	0.27583	SMil_00018248-augustus-gene-0.14;SMil_00020870-augustus-gene-0.13
GO:0071918	urea transmembrane transport	Biological Process	5	2	0.35	0.27583	SMil_00018248-augustus-gene-0.14;SMil_00020870-augustus-gene-0.13
GO:0019222	regulation of metabolic process	Biological Process	1213	76	85.5	0.27632	Salvia_miltiorrhiza_newGene_1944;Salvia_miltiorrhiza_newGene_2115;Salvia_miltiorrhiza_newGene_2701;Salvia_miltiorrhiza_newGene_5721;SMil_00000435-augustus-gene-0.48;SMil_00000549-augustus-gene-0.80;SMil_00000910-augustus-gene-0.43;SMil_00001793-augustus-gene-0.35;SMil_00002689-augustus-gene-0.30;SMil_00002699-processed-gene-0.5;SMil_00002749-augustus-gene-0.42;SMil_00003140-processed-gene-0.6;SMi…
GO:0043174	nucleoside salvage	Biological Process	9	0	0.63	0.27671	--
GO:0018904	ether metabolic process	Biological Process	32	3	2.26	0.27683	SMil_00001204-processed-gene-0.6;SMil_00022363-augustus-gene-0.19;SMil_00029444-processed-gene-0.0
GO:0051325	interphase	Biological Process	34	2	2.4	0.277	SMil_00007307-augustus-gene-0.32;SMil_00015191-processed-gene-0.4
GO:0051329	mitotic interphase	Biological Process	34	2	2.4	0.277	SMil_00007307-augustus-gene-0.32;SMil_00015191-processed-gene-0.4
GO:0051319	G2 phase	Biological Process	34	2	2.4	0.277	SMil_00007307-augustus-gene-0.32;SMil_00015191-processed-gene-0.4
GO:0022403	cell cycle phase	Biological Process	34	2	2.4	0.277	SMil_00007307-augustus-gene-0.32;SMil_00015191-processed-gene-0.4
GO:0044848	biological phase	Biological Process	34	2	2.4	0.277	SMil_00007307-augustus-gene-0.32;SMil_00015191-processed-gene-0.4
GO:0000085	mitotic G2 phase	Biological Process	34	2	2.4	0.277	SMil_00007307-augustus-gene-0.32;SMil_00015191-processed-gene-0.4
GO:0048465	corolla development	Biological Process	17	0	1.2	0.27711	--
GO:0048441	petal development	Biological Process	17	0	1.2	0.27711	--
GO:0033388	putrescine biosynthetic process from arginine	Biological Process	1	0	0.07	0.2775	--
GO:2000243	positive regulation of reproductive process	Biological Process	14	0	0.99	0.2777	--
GO:0007160	cell-matrix adhesion	Biological Process	1	0	0.07	0.27792	--
GO:0031589	cell-substrate adhesion	Biological Process	1	0	0.07	0.27792	--
GO:0080051	cutin transport	Biological Process	4	1	0.28	0.2782	SMil_00015148-augustus-gene-0.25
GO:0043288	apocarotenoid metabolic process	Biological Process	13	2	0.92	0.27894	SMil_00005989-augustus-gene-0.24;SMil_00016247-augustus-gene-0.12
GO:0018196	peptidyl-asparagine modification	Biological Process	2	0	0.14	0.27896	--
GO:0018279	protein N-linked glycosylation via asparagine	Biological Process	2	0	0.14	0.27896	--
GO:0010114	response to red light	Biological Process	30	4	2.11	0.27937	SMil_00000953-augustus-gene-0.48;SMil_00004955-augustus-gene-0.33;SMil_00016247-augustus-gene-0.12;SMil_00025772-augustus-gene-0.4
GO:0016024	CDP-diacylglycerol biosynthetic process	Biological Process	4	0	0.28	0.27949	--
GO:0046341	CDP-diacylglycerol metabolic process	Biological Process	4	0	0.28	0.27949	--
GO:0009791	post-embryonic development	Biological Process	725	40	51.1	0.27993	Salvia_miltiorrhiza_newGene_5721;SMil_00000813-augustus-gene-0.45;SMil_00000910-augustus-gene-0.43;SMil_00001498-augustus-gene-0.43;SMil_00002810-processed-gene-0.7;SMil_00003634-processed-gene-0.7;SMil_00003660-augustus-gene-0.41;SMil_00004157-augustus-gene-0.39;SMil_00004418-processed-gene-0.10;SMil_00005048-augustus-gene-0.32;SMil_00005832-augustus-gene-0.26;SMil_00006629-augustus-gene-0.26;SM…
GO:0046836	glycolipid transport	Biological Process	2	0	0.14	0.28003	--
GO:0044038	cell wall macromolecule biosynthetic process	Biological Process	48	3	3.38	0.28104	SMil_00007307-augustus-gene-0.32;SMil_00008719-processed-gene-0.3;SMil_00015186-augustus-gene-0.18
GO:0070589	cellular component macromolecule biosynthetic process	Biological Process	48	3	3.38	0.28104	SMil_00007307-augustus-gene-0.32;SMil_00008719-processed-gene-0.3;SMil_00015186-augustus-gene-0.18
GO:0016126	sterol biosynthetic process	Biological Process	62	1	4.37	0.28138	SMil_00027155-augustus-gene-0.8
GO:0046033	AMP metabolic process	Biological Process	4	1	0.28	0.28189	SMil_00002279-augustus-gene-0.42
GO:0006167	AMP biosynthetic process	Biological Process	4	1	0.28	0.28189	SMil_00002279-augustus-gene-0.42
GO:0019860	uracil metabolic process	Biological Process	3	0	0.21	0.28249	--
GO:0032388	positive regulation of intracellular transport	Biological Process	2	0	0.14	0.28264	--
GO:0006611	protein export from nucleus	Biological Process	2	0	0.14	0.28264	--
GO:0033157	regulation of intracellular protein transport	Biological Process	2	0	0.14	0.28264	--
GO:0046822	regulation of nucleocytoplasmic transport	Biological Process	2	0	0.14	0.28264	--
GO:0046824	positive regulation of nucleocytoplasmic transport	Biological Process	2	0	0.14	0.28264	--
GO:0046825	regulation of protein export from nucleus	Biological Process	2	0	0.14	0.28264	--
GO:0046827	positive regulation of protein export from nucleus	Biological Process	2	0	0.14	0.28264	--
GO:0090316	positive regulation of intracellular protein transport	Biological Process	2	0	0.14	0.28264	--
GO:0051222	positive regulation of protein transport	Biological Process	2	0	0.14	0.28264	--
GO:2001057	reactive nitrogen species metabolic process	Biological Process	4	1	0.28	0.28328	SMil_00010475-processed-gene-0.1
GO:0042126	nitrate metabolic process	Biological Process	4	1	0.28	0.28328	SMil_00010475-processed-gene-0.1
GO:0042128	nitrate assimilation	Biological Process	4	1	0.28	0.28328	SMil_00010475-processed-gene-0.1
GO:0018343	protein farnesylation	Biological Process	1	0	0.07	0.28406	--
GO:0006530	asparagine catabolic process	Biological Process	1	0	0.07	0.28473	--
GO:0033345	asparagine catabolic process via L-aspartate	Biological Process	1	0	0.07	0.28473	--
GO:0006766	vitamin metabolic process	Biological Process	60	4	4.23	0.28485	Salvia_miltiorrhiza_newGene_423;SMil_00001498-augustus-gene-0.43;SMil_00020311-augustus-gene-0.15;SMil_00024925-augustus-gene-0.9
GO:0009142	nucleoside triphosphate biosynthetic process	Biological Process	50	4	3.52	0.28498	SMil_00005107-augustus-gene-0.20;SMil_00010974-processed-gene-0.4;SMil_00022612-processed-gene-0.6;SMil_00027427-augustus-gene-0.6
GO:0009201	ribonucleoside triphosphate biosynthetic process	Biological Process	50	4	3.52	0.28498	SMil_00005107-augustus-gene-0.20;SMil_00010974-processed-gene-0.4;SMil_00022612-processed-gene-0.6;SMil_00027427-augustus-gene-0.6
GO:0046503	glycerolipid catabolic process	Biological Process	3	1	0.21	0.28586	SMil_00016616-augustus-gene-0.18
GO:0016579	protein deubiquitination	Biological Process	18	1	1.27	0.28604	SMil_00007307-augustus-gene-0.32
GO:0009887	organ morphogenesis	Biological Process	148	8	10.43	0.28684	SMil_00009721-augustus-gene-0.16;SMil_00012588-processed-gene-0.11;SMil_00015191-processed-gene-0.4;SMil_00016936-augustus-gene-0.16;SMil_00018423-augustus-gene-0.16;SMil_00019736-augustus-gene-0.10;SMil_00025768-augustus-gene-0.7;SMil_00028086-augustus-gene-0.5
GO:0048469	cell maturation	Biological Process	94	8	6.63	0.2869	SMil_00002292-augustus-gene-0.32;SMil_00002699-processed-gene-0.5;SMil_00005832-augustus-gene-0.26;SMil_00009722-augustus-gene-0.24;SMil_00016982-augustus-gene-0.18;SMil_00019736-augustus-gene-0.10;SMil_00021000-augustus-gene-0.13;SMil_00030303-processed-gene-0.0
GO:0048764	trichoblast maturation	Biological Process	94	8	6.63	0.2869	SMil_00002292-augustus-gene-0.32;SMil_00002699-processed-gene-0.5;SMil_00005832-augustus-gene-0.26;SMil_00009722-augustus-gene-0.24;SMil_00016982-augustus-gene-0.18;SMil_00019736-augustus-gene-0.10;SMil_00021000-augustus-gene-0.13;SMil_00030303-processed-gene-0.0
GO:0048765	root hair cell differentiation	Biological Process	94	8	6.63	0.2869	SMil_00002292-augustus-gene-0.32;SMil_00002699-processed-gene-0.5;SMil_00005832-augustus-gene-0.26;SMil_00009722-augustus-gene-0.24;SMil_00016982-augustus-gene-0.18;SMil_00019736-augustus-gene-0.10;SMil_00021000-augustus-gene-0.13;SMil_00030303-processed-gene-0.0
GO:0035445	borate transmembrane transport	Biological Process	3	1	0.21	0.28699	SMil_00001218-augustus-gene-0.48
GO:0046713	borate transport	Biological Process	3	1	0.21	0.28699	SMil_00001218-augustus-gene-0.48
GO:0010374	stomatal complex development	Biological Process	69	8	4.86	0.28726	Salvia_miltiorrhiza_newGene_5721;SMil_00003634-processed-gene-0.7;SMil_00004418-processed-gene-0.10;SMil_00005048-augustus-gene-0.32;SMil_00009474-processed-gene-0.0;SMil_00011855-processed-gene-0.15;SMil_00012599-processed-gene-0.19;SMil_00025772-augustus-gene-0.4
GO:0090558	plant epidermis development	Biological Process	69	8	4.86	0.28726	Salvia_miltiorrhiza_newGene_5721;SMil_00003634-processed-gene-0.7;SMil_00004418-processed-gene-0.10;SMil_00005048-augustus-gene-0.32;SMil_00009474-processed-gene-0.0;SMil_00011855-processed-gene-0.15;SMil_00012599-processed-gene-0.19;SMil_00025772-augustus-gene-0.4
GO:2001293	malonyl-CoA metabolic process	Biological Process	1	0	0.07	0.28728	--
GO:2001295	malonyl-CoA biosynthetic process	Biological Process	1	0	0.07	0.28728	--
GO:0015700	arsenite transport	Biological Process	1	0	0.07	0.28754	--
GO:0033383	geranyl diphosphate metabolic process	Biological Process	6	2	0.42	0.28788	SMil_00021873-augustus-gene-0.10;SMil_00025575-augustus-gene-0.9
GO:0010541	acropetal auxin transport	Biological Process	7	1	0.49	0.28793	SMil_00030303-processed-gene-0.0
GO:0035434	copper ion transmembrane transport	Biological Process	6	1	0.42	0.28854	SMil_00022612-processed-gene-0.6
GO:0030968	endoplasmic reticulum unfolded protein response	Biological Process	31	1	2.18	0.28976	SMil_00021352-augustus-gene-0.10
GO:0035967	cellular response to topologically incorrect protein	Biological Process	31	1	2.18	0.28976	SMil_00021352-augustus-gene-0.10
GO:0034620	cellular response to unfolded protein	Biological Process	31	1	2.18	0.28976	SMil_00021352-augustus-gene-0.10
GO:0006986	response to unfolded protein	Biological Process	31	1	2.18	0.28976	SMil_00021352-augustus-gene-0.10
GO:1901575	organic substance catabolic process	Biological Process	1146	98	80.77	0.28994	Salvia_miltiorrhiza_newGene_1250;Salvia_miltiorrhiza_newGene_1628;Salvia_miltiorrhiza_newGene_2480;Salvia_miltiorrhiza_newGene_2701;Salvia_miltiorrhiza_newGene_2948;Salvia_miltiorrhiza_newGene_5030;Salvia_miltiorrhiza_newGene_5226;Salvia_miltiorrhiza_newGene_5721;Salvia_miltiorrhiza_newGene_6228;Salvia_miltiorrhiza_newGene_7628;SMil_00000435-augustus-gene-0.48;SMil_00000549-augustus-gene-0.80;SMi…
GO:0015802	basic amino acid transport	Biological Process	15	2	1.06	0.28995	SMil_00001380-augustus-gene-0.51;SMil_00021352-augustus-gene-0.10
GO:0006139	nucleobase-containing compound metabolic process	Biological Process	2393	147	168.67	0.28996	Salvia_miltiorrhiza_newGene_1250;Salvia_miltiorrhiza_newGene_1628;Salvia_miltiorrhiza_newGene_2115;Salvia_miltiorrhiza_newGene_2701;Salvia_miltiorrhiza_newGene_2948;Salvia_miltiorrhiza_newGene_3262;Salvia_miltiorrhiza_newGene_4099;Salvia_miltiorrhiza_newGene_423;Salvia_miltiorrhiza_newGene_4831;Salvia_miltiorrhiza_newGene_5166;Salvia_miltiorrhiza_newGene_5721;Salvia_miltiorrhiza_newGene_6661;Salv…
GO:0009304	tRNA transcription	Biological Process	2	0	0.14	0.2901	--
GO:0006399	tRNA metabolic process	Biological Process	96	9	6.77	0.29032	SMil_00001403-processed-gene-0.0;SMil_00002549-augustus-gene-0.34;SMil_00003497-augustus-gene-0.31;SMil_00004157-augustus-gene-0.39;SMil_00006629-augustus-gene-0.26;SMil_00009622-processed-gene-0.8;SMil_00015778-augustus-gene-0.20;SMil_00018266-augustus-gene-0.14;SMil_00026809-augustus-gene-0.6
GO:0010239	chloroplast mRNA processing	Biological Process	1	0	0.07	0.29036	--
GO:0071258	cellular response to gravity	Biological Process	3	0	0.21	0.29084	--
GO:0031425	chloroplast RNA processing	Biological Process	3	1	0.21	0.29188	SMil_00023390-augustus-gene-0.6
GO:0072521	purine-containing compound metabolic process	Biological Process	423	36	29.81	0.29204	Salvia_miltiorrhiza_newGene_1628;Salvia_miltiorrhiza_newGene_2701;Salvia_miltiorrhiza_newGene_2948;Salvia_miltiorrhiza_newGene_7628;SMil_00002279-augustus-gene-0.42;SMil_00003447-processed-gene-0.12;SMil_00004104-augustus-gene-0.46;SMil_00004955-augustus-gene-0.33;SMil_00005107-augustus-gene-0.20;SMil_00005832-augustus-gene-0.26;SMil_00006041-augustus-gene-0.25;SMil_00010974-processed-gene-0.4;SM…
GO:0070932	histone H3 deacetylation	Biological Process	4	0	0.28	0.29215	--
GO:0070933	histone H4 deacetylation	Biological Process	4	0	0.28	0.29215	--
GO:0006074	(1->3)-beta-D-glucan metabolic process	Biological Process	11	2	0.78	0.29219	Salvia_miltiorrhiza_newGene_5850;SMil_00003656-augustus-gene-0.25
GO:0006075	(1->3)-beta-D-glucan biosynthetic process	Biological Process	11	2	0.78	0.29219	Salvia_miltiorrhiza_newGene_5850;SMil_00003656-augustus-gene-0.25
GO:0044550	secondary metabolite biosynthetic process	Biological Process	104	16	7.33	0.29297	Salvia_miltiorrhiza_newGene_5721;SMil_00000549-augustus-gene-0.80;SMil_00007241-augustus-gene-0.33;SMil_00010530-augustus-gene-0.24;SMil_00012897-augustus-gene-0.16;SMil_00013403-processed-gene-0.9;SMil_00013414-augustus-gene-0.13;SMil_00014623-augustus-gene-0.16;SMil_00015145-augustus-gene-0.22;SMil_00015354-processed-gene-0.2;SMil_00017681-augustus-gene-0.15;SMil_00019885-processed-gene-0.1;SMi…
GO:0042631	cellular response to water deprivation	Biological Process	15	1	1.06	0.29328	SMil_00021220-augustus-gene-0.11
GO:0071462	cellular response to water stimulus	Biological Process	15	1	1.06	0.29328	SMil_00021220-augustus-gene-0.11
GO:0006559	L-phenylalanine catabolic process	Biological Process	10	2	0.7	0.29423	SMil_00012897-augustus-gene-0.16;SMil_00019885-processed-gene-0.1
GO:1902222	erythrose 4-phosphate/phosphoenolpyruvate family amino acid catabolic process	Biological Process	10	2	0.7	0.29423	SMil_00012897-augustus-gene-0.16;SMil_00019885-processed-gene-0.1
GO:0090213	regulation of radial pattern formation	Biological Process	1	0	0.07	0.29466	--
GO:0032787	monocarboxylic acid metabolic process	Biological Process	698	78	49.2	0.29519	Salvia_miltiorrhiza_newGene_2480;Salvia_miltiorrhiza_newGene_5522;Salvia_miltiorrhiza_newGene_5721;SMil_00000435-augustus-gene-0.48;SMil_00001120-processed-gene-0.10;SMil_00001221-processed-gene-0.34;SMil_00002279-augustus-gene-0.42;SMil_00002292-augustus-gene-0.32;SMil_00002699-processed-gene-0.5;SMil_00002747-augustus-gene-0.35;SMil_00003363-augustus-gene-0.34;SMil_00003846-augustus-gene-0.35;S…
GO:0046116	queuosine metabolic process	Biological Process	1	0	0.07	0.29648	--
GO:0008616	queuosine biosynthetic process	Biological Process	1	0	0.07	0.29648	--
GO:0042753	positive regulation of circadian rhythm	Biological Process	2	0	0.14	0.29656	--
GO:0015782	CMP-N-acetylneuraminate transport	Biological Process	1	0	0.07	0.29665	--
GO:0015739	sialic acid transport	Biological Process	1	0	0.07	0.29665	--
GO:0009836	fruit ripening, climacteric	Biological Process	1	0	0.07	0.29735	--
GO:0046165	alcohol biosynthetic process	Biological Process	135	6	9.52	0.29825	SMil_00005989-augustus-gene-0.24;SMil_00008377-augustus-gene-0.28;SMil_00013302-augustus-gene-0.16;SMil_00021141-augustus-gene-0.10;SMil_00024362-processed-gene-0.8;SMil_00027155-augustus-gene-0.8
GO:0033521	phytyl diphosphate biosynthetic process	Biological Process	1	0	0.07	0.29831	--
GO:0033519	phytyl diphosphate metabolic process	Biological Process	1	0	0.07	0.29831	--
GO:0048584	positive regulation of response to stimulus	Biological Process	31	1	2.18	0.29864	SMil_00028745-augustus-gene-0.3
GO:0048446	petal morphogenesis	Biological Process	11	0	0.78	0.29893	--
GO:0052325	cell wall pectin biosynthetic process	Biological Process	5	1	0.35	0.30102	SMil_00015186-augustus-gene-0.18
GO:0015864	pyrimidine nucleoside transport	Biological Process	1	0	0.07	0.30119	--
GO:0005982	starch metabolic process	Biological Process	100	24	7.05	0.30141	Salvia_miltiorrhiza_newGene_5721;Salvia_miltiorrhiza_newGene_6228;SMil_00000549-augustus-gene-0.80;SMil_00000953-augustus-gene-0.48;SMil_00003588-processed-gene-0.16;SMil_00005048-augustus-gene-0.32;SMil_00007067-processed-gene-0.29;SMil_00007241-augustus-gene-0.33;SMil_00007313-augustus-gene-0.29;SMil_00010454-augustus-gene-0.13;SMil_00010597-augustus-gene-0.20;SMil_00011717-augustus-gene-0.25;S…
GO:0044089	positive regulation of cellular component biogenesis	Biological Process	1	0	0.07	0.30145	--
GO:1901348	positive regulation of secondary cell wall biogenesis	Biological Process	1	0	0.07	0.30145	--
GO:1903340	positive regulation of cell wall organization or biogenesis	Biological Process	1	0	0.07	0.30145	--
GO:0044764	multi-organism cellular process	Biological Process	18	1	1.27	0.3017	SMil_00022149-augustus-gene-0.22
GO:0043604	amide biosynthetic process	Biological Process	21	3	1.48	0.30191	SMil_00002167-processed-gene-0.4;SMil_00002482-augustus-gene-0.36;SMil_00020311-augustus-gene-0.15
GO:0006426	glycyl-tRNA aminoacylation	Biological Process	3	0	0.21	0.30216	--
GO:0043648	dicarboxylic acid metabolic process	Biological Process	71	8	5	0.30217	SMil_00000496-augustus-gene-0.68;SMil_00007476-processed-gene-0.9;SMil_00011394-augustus-gene-0.25;SMil_00013414-augustus-gene-0.13;SMil_00017659-augustus-gene-0.9;SMil_00023364-augustus-gene-0.11;SMil_00026135-augustus-gene-0.8;SMil_00030325-augustus-gene-0.1
GO:0048285	organelle fission	Biological Process	124	5	8.74	0.30228	Salvia_miltiorrhiza_newGene_1628;SMil_00003512-processed-gene-0.20;SMil_00007307-augustus-gene-0.32;SMil_00019764-augustus-gene-0.13;SMil_00024621-augustus-gene-0.9
GO:0030150	protein import into mitochondrial matrix	Biological Process	3	0	0.21	0.30232	--
GO:0009144	purine nucleoside triphosphate metabolic process	Biological Process	345	33	24.32	0.30243	Salvia_miltiorrhiza_newGene_1628;Salvia_miltiorrhiza_newGene_2701;Salvia_miltiorrhiza_newGene_2948;Salvia_miltiorrhiza_newGene_7628;SMil_00003447-processed-gene-0.12;SMil_00004104-augustus-gene-0.46;SMil_00004955-augustus-gene-0.33;SMil_00005107-augustus-gene-0.20;SMil_00005832-augustus-gene-0.26;SMil_00006041-augustus-gene-0.25;SMil_00010974-processed-gene-0.4;SMil_00012456-augustus-gene-0.22;SM…
GO:0009205	purine ribonucleoside triphosphate metabolic process	Biological Process	345	33	24.32	0.30243	Salvia_miltiorrhiza_newGene_1628;Salvia_miltiorrhiza_newGene_2701;Salvia_miltiorrhiza_newGene_2948;Salvia_miltiorrhiza_newGene_7628;SMil_00003447-processed-gene-0.12;SMil_00004104-augustus-gene-0.46;SMil_00004955-augustus-gene-0.33;SMil_00005107-augustus-gene-0.20;SMil_00005832-augustus-gene-0.26;SMil_00006041-augustus-gene-0.25;SMil_00010974-processed-gene-0.4;SMil_00012456-augustus-gene-0.22;SM…
GO:0010394	homogalacturonan metabolic process	Biological Process	2	0	0.14	0.30286	--
GO:0010289	homogalacturonan biosynthetic process	Biological Process	2	0	0.14	0.30286	--
GO:0033485	cyanidin 3-O-glucoside biosynthetic process	Biological Process	1	0	0.07	0.3033	--
GO:0033486	delphinidin 3-O-glucoside biosynthetic process	Biological Process	1	0	0.07	0.3033	--
GO:1901804	beta-glucoside metabolic process	Biological Process	1	0	0.07	0.3033	--
GO:1901806	beta-glucoside biosynthetic process	Biological Process	1	0	0.07	0.3033	--
GO:0016138	glycoside biosynthetic process	Biological Process	1	0	0.07	0.3033	--
GO:1901038	cyanidin 3-O-glucoside metabolic process	Biological Process	1	0	0.07	0.3033	--
GO:0009235	cobalamin metabolic process	Biological Process	1	0	0.07	0.30391	--
GO:0009236	cobalamin biosynthetic process	Biological Process	1	0	0.07	0.30391	--
GO:0046156	siroheme metabolic process	Biological Process	1	0	0.07	0.30391	--
GO:0019354	siroheme biosynthetic process	Biological Process	1	0	0.07	0.30391	--
GO:0010477	response to sulfur dioxide	Biological Process	2	0	0.14	0.30435	--
GO:0009908	flower development	Biological Process	290	12	20.44	0.3048	SMil_00002810-processed-gene-0.7;SMil_00003634-processed-gene-0.7;SMil_00005832-augustus-gene-0.26;SMil_00006629-augustus-gene-0.26;SMil_00009381-processed-gene-0.0;SMil_00009721-augustus-gene-0.16;SMil_00015191-processed-gene-0.4;SMil_00016444-augustus-gene-0.18;SMil_00016641-augustus-gene-0.14;SMil_00018771-augustus-gene-0.10;SMil_00020818-augustus-gene-0.16;SMil_00030303-processed-gene-0.0
GO:0044249	cellular biosynthetic process	Biological Process	3144	230	221.6	0.30481	Salvia_miltiorrhiza_newGene_1250;Salvia_miltiorrhiza_newGene_1329;Salvia_miltiorrhiza_newGene_2115;Salvia_miltiorrhiza_newGene_4099;Salvia_miltiorrhiza_newGene_423;Salvia_miltiorrhiza_newGene_4831;Salvia_miltiorrhiza_newGene_5030;Salvia_miltiorrhiza_newGene_5166;Salvia_miltiorrhiza_newGene_5721;Salvia_miltiorrhiza_newGene_5850;Salvia_miltiorrhiza_newGene_6449;Salvia_miltiorrhiza_newGene_7060;SMil…
GO:0030974	thiamine pyrophosphate transport	Biological Process	1	0	0.07	0.30665	--
GO:0048359	mucilage metabolic process involved in seed coat development	Biological Process	4	0	0.28	0.3077	--
GO:0032880	regulation of protein localization	Biological Process	15	1	1.06	0.30786	SMil_00021000-augustus-gene-0.13
GO:0019253	reductive pentose-phosphate cycle	Biological Process	13	2	0.92	0.30786	Salvia_miltiorrhiza_newGene_5721;SMil_00026873-augustus-gene-0.7
GO:0019685	photosynthesis, dark reaction	Biological Process	13	2	0.92	0.30786	Salvia_miltiorrhiza_newGene_5721;SMil_00026873-augustus-gene-0.7
GO:0010647	positive regulation of cell communication	Biological Process	14	0	0.99	0.30895	--
GO:0006662	glycerol ether metabolic process	Biological Process	31	3	2.18	0.30908	SMil_00001204-processed-gene-0.6;SMil_00022363-augustus-gene-0.19;SMil_00029444-processed-gene-0.0
GO:0006006	glucose metabolic process	Biological Process	205	20	14.45	0.30974	Salvia_miltiorrhiza_newGene_1250;Salvia_miltiorrhiza_newGene_5030;Salvia_miltiorrhiza_newGene_5721;Salvia_miltiorrhiza_newGene_6228;SMil_00000435-augustus-gene-0.48;SMil_00000953-augustus-gene-0.48;SMil_00003929-processed-gene-0.9;SMil_00004955-augustus-gene-0.33;SMil_00007241-augustus-gene-0.33;SMil_00009722-augustus-gene-0.24;SMil_00014623-augustus-gene-0.16;SMil_00014795-processed-gene-0.14;SM…
GO:0043628	ncRNA 3'-end processing	Biological Process	6	0	0.42	0.31071	--
GO:0042180	cellular ketone metabolic process	Biological Process	37	2	2.61	0.31143	SMil_00011225-augustus-gene-0.22;SMil_00016444-augustus-gene-0.18
GO:0016043	cellular component organization	Biological Process	1490	110	105.02	0.31153	Salvia_miltiorrhiza_newGene_1250;Salvia_miltiorrhiza_newGene_1628;Salvia_miltiorrhiza_newGene_2748;Salvia_miltiorrhiza_newGene_5030;Salvia_miltiorrhiza_newGene_5721;Salvia_miltiorrhiza_newGene_5780;Salvia_miltiorrhiza_newGene_5850;Salvia_miltiorrhiza_newGene_7628;Salvia_miltiorrhiza_newGene_7636;SMil_00000435-augustus-gene-0.48;SMil_00000492-augustus-gene-0.56;SMil_00000953-augustus-gene-0.48;SMi…
GO:0072599	establishment of protein localization to endoplasmic reticulum	Biological Process	9	0	0.63	0.31276	--
GO:0045047	protein targeting to ER	Biological Process	9	0	0.63	0.31276	--
GO:0044255	cellular lipid metabolic process	Biological Process	760	83	53.57	0.31306	Salvia_miltiorrhiza_newGene_1250;Salvia_miltiorrhiza_newGene_1329;Salvia_miltiorrhiza_newGene_5721;SMil_00000435-augustus-gene-0.48;SMil_00001120-processed-gene-0.10;SMil_00001221-processed-gene-0.34;SMil_00002279-augustus-gene-0.42;SMil_00002699-processed-gene-0.5;SMil_00003846-augustus-gene-0.35;SMil_00004955-augustus-gene-0.33;SMil_00005004-augustus-gene-0.36;SMil_00005048-augustus-gene-0.32;S…
GO:0043043	peptide biosynthetic process	Biological Process	9	1	0.63	0.31311	SMil_00002482-augustus-gene-0.36
GO:0048451	petal formation	Biological Process	9	0	0.63	0.31386	--
GO:0009064	glutamine family amino acid metabolic process	Biological Process	48	5	3.38	0.31454	SMil_00001380-augustus-gene-0.51;SMil_00001498-augustus-gene-0.43;SMil_00003276-augustus-gene-0.36;SMil_00017659-augustus-gene-0.9;SMil_00018423-augustus-gene-0.16
GO:0046167	glycerol-3-phosphate biosynthetic process	Biological Process	1	0	0.07	0.31485	--
GO:0010271	regulation of chlorophyll catabolic process	Biological Process	1	0	0.07	0.31503	--
GO:1901404	regulation of tetrapyrrole catabolic process	Biological Process	1	0	0.07	0.31503	--
GO:0034644	cellular response to UV	Biological Process	1	0	0.07	0.3153	--
GO:0071494	cellular response to UV-C	Biological Process	1	0	0.07	0.3153	--
GO:0006505	GPI anchor metabolic process	Biological Process	11	0	0.78	0.31569	--
GO:2000280	regulation of root development	Biological Process	8	0	0.56	0.31571	--
GO:0035999	tetrahydrofolate interconversion	Biological Process	10	1	0.7	0.31572	SMil_00012373-augustus-gene-0.10
GO:0044699	single-organism process	Biological Process	6522	489	459.69	0.31577	Salvia_miltiorrhiza_newGene_1077;Salvia_miltiorrhiza_newGene_1250;Salvia_miltiorrhiza_newGene_1329;Salvia_miltiorrhiza_newGene_1628;Salvia_miltiorrhiza_newGene_1944;Salvia_miltiorrhiza_newGene_2235;Salvia_miltiorrhiza_newGene_2435;Salvia_miltiorrhiza_newGene_2480;Salvia_miltiorrhiza_newGene_2701;Salvia_miltiorrhiza_newGene_2748;Salvia_miltiorrhiza_newGene_2948;Salvia_miltiorrhiza_newGene_423;Salv…
GO:0090421	embryonic meristem initiation	Biological Process	13	0	0.92	0.31602	--
GO:0010158	abaxial cell fate specification	Biological Process	3	0	0.21	0.31618	--
GO:0010089	xylem development	Biological Process	20	0	1.41	0.31621	--
GO:0019827	stem cell maintenance	Biological Process	22	1	1.55	0.31664	SMil_00016641-augustus-gene-0.14
GO:0048863	stem cell differentiation	Biological Process	22	1	1.55	0.31664	SMil_00016641-augustus-gene-0.14
GO:0048864	stem cell development	Biological Process	22	1	1.55	0.31664	SMil_00016641-augustus-gene-0.14
GO:0010190	cytochrome b6f complex assembly	Biological Process	5	1	0.35	0.31693	SMil_00026411-augustus-gene-0.5
GO:1901983	regulation of protein acetylation	Biological Process	2	0	0.14	0.31709	--
GO:0035065	regulation of histone acetylation	Biological Process	2	0	0.14	0.31709	--
GO:2001251	negative regulation of chromosome organization	Biological Process	2	0	0.14	0.31709	--
GO:2000756	regulation of peptidyl-lysine acetylation	Biological Process	2	0	0.14	0.31709	--
GO:0043967	histone H4 acetylation	Biological Process	2	0	0.14	0.31709	--
GO:0090239	regulation of histone H4 acetylation	Biological Process	2	0	0.14	0.31709	--
GO:0009945	radial axis specification	Biological Process	1	0	0.07	0.31719	--
GO:0006428	isoleucyl-tRNA aminoacylation	Biological Process	1	0	0.07	0.3181	--
GO:0048199	vesicle targeting, to, from or within Golgi	Biological Process	1	0	0.07	0.31828	--
GO:0048209	regulation of vesicle targeting, to, from or within Golgi	Biological Process	1	0	0.07	0.31828	--
GO:0006903	vesicle targeting	Biological Process	1	0	0.07	0.31828	--
GO:0032509	endosome transport via multivesicular body sorting pathway	Biological Process	1	0	0.07	0.31828	--
GO:0007020	microtubule nucleation	Biological Process	24	1	1.69	0.31854	SMil_00024621-augustus-gene-0.9
GO:0033385	geranylgeranyl diphosphate metabolic process	Biological Process	7	1	0.49	0.31897	SMil_00021873-augustus-gene-0.10
GO:1902583	multi-organism intracellular transport	Biological Process	2	0	0.14	0.31927	--
GO:0030308	negative regulation of cell growth	Biological Process	2	0	0.14	0.31927	--
GO:0032886	regulation of microtubule-based process	Biological Process	2	0	0.14	0.31927	--
GO:0048640	negative regulation of developmental growth	Biological Process	2	1	0.14	0.31927	SMil_00002699-processed-gene-0.5
GO:0007019	microtubule depolymerization	Biological Process	2	0	0.14	0.31927	--
GO:0070507	regulation of microtubule cytoskeleton organization	Biological Process	2	0	0.14	0.31927	--
GO:0031110	regulation of microtubule polymerization or depolymerization	Biological Process	2	0	0.14	0.31927	--
GO:0031111	negative regulation of microtubule polymerization or depolymerization	Biological Process	2	0	0.14	0.31927	--
GO:0031114	regulation of microtubule depolymerization	Biological Process	2	0	0.14	0.31927	--
GO:0009084	glutamine family amino acid biosynthetic process	Biological Process	25	4	1.76	0.31981	SMil_00001380-augustus-gene-0.51;SMil_00003276-augustus-gene-0.36;SMil_00017659-augustus-gene-0.9;SMil_00018423-augustus-gene-0.16
GO:0046653	tetrahydrofolate metabolic process	Biological Process	13	2	0.92	0.32001	SMil_00012373-augustus-gene-0.10;SMil_00012442-augustus-gene-0.27
GO:0010269	response to selenium ion	Biological Process	1	0	0.07	0.32036	--
GO:0018282	metal incorporation into metallo-sulfur cluster	Biological Process	1	0	0.07	0.32036	--
GO:0018283	iron incorporation into metallo-sulfur cluster	Biological Process	1	0	0.07	0.32036	--
GO:0009812	flavonoid metabolic process	Biological Process	111	15	7.82	0.32048	SMil_00001851-augustus-gene-0.51;SMil_00003363-augustus-gene-0.34;SMil_00003381-augustus-gene-0.40;SMil_00003634-processed-gene-0.7;SMil_00015419-augustus-gene-0.17;SMil_00016012-augustus-gene-0.16;SMil_00016408-augustus-gene-0.17;SMil_00018028-augustus-gene-0.20;SMil_00020043-processed-gene-0.12;SMil_00025480-augustus-gene-0.9;SMil_00025689-augustus-gene-0.11;SMil_00025718-augustus-gene-0.5;SMil…
GO:0045117	azole transport	Biological Process	3	1	0.21	0.32051	SMil_00001380-augustus-gene-0.51
GO:0070734	histone H3-K27 methylation	Biological Process	1	0	0.07	0.321	--
GO:0051052	regulation of DNA metabolic process	Biological Process	62	1	4.37	0.32106	SMil_00007307-augustus-gene-0.32
GO:0051814	movement in other organism involved in symbiotic interaction	Biological Process	3	0	0.21	0.32167	--
GO:1902586	multi-organism intercellular transport	Biological Process	3	0	0.21	0.32167	--
GO:0052192	movement in environment of other organism involved in symbiotic interaction	Biological Process	3	0	0.21	0.32167	--
GO:0052126	movement in host environment	Biological Process	3	0	0.21	0.32167	--
GO:0044000	movement in host	Biological Process	3	0	0.21	0.32167	--
GO:0019048	modulation by virus of host morphology or physiology	Biological Process	3	0	0.21	0.32167	--
GO:0046740	transport of virus in host, cell to cell	Biological Process	3	0	0.21	0.32167	--
GO:0046739	transport of virus in multicellular host	Biological Process	3	0	0.21	0.32167	--
GO:0006783	heme biosynthetic process	Biological Process	22	3	1.55	0.32174	SMil_00006565-augustus-gene-0.33;SMil_00008673-augustus-gene-0.20;SMil_00023972-augustus-gene-0.8
GO:1901615	organic hydroxy compound metabolic process	Biological Process	289	23	20.37	0.32181	Salvia_miltiorrhiza_newGene_2480;Salvia_miltiorrhiza_newGene_5721;SMil_00001498-augustus-gene-0.43;SMil_00005378-augustus-gene-0.33;SMil_00005491-augustus-gene-0.31;SMil_00005989-augustus-gene-0.24;SMil_00006467-processed-gene-0.2;SMil_00008377-augustus-gene-0.28;SMil_00013302-augustus-gene-0.16;SMil_00013414-augustus-gene-0.13;SMil_00016247-augustus-gene-0.12;SMil_00019668-augustus-gene-0.9;SMil…
GO:0006002	fructose 6-phosphate metabolic process	Biological Process	11	1	0.78	0.32246	SMil_00024678-augustus-gene-0.7
GO:0044272	sulfur compound biosynthetic process	Biological Process	224	21	15.79	0.32273	Salvia_miltiorrhiza_newGene_5721;SMil_00000549-augustus-gene-0.80;SMil_00002699-processed-gene-0.5;SMil_00003528-processed-gene-0.3;SMil_00005658-processed-gene-0.15;SMil_00006118-processed-gene-0.21;SMil_00007241-augustus-gene-0.33;SMil_00010530-augustus-gene-0.24;SMil_00013403-processed-gene-0.9;SMil_00014623-augustus-gene-0.16;SMil_00014727-augustus-gene-0.13;SMil_00017681-augustus-gene-0.15;S…
GO:0050801	ion homeostasis	Biological Process	64	3	4.51	0.32282	Salvia_miltiorrhiza_newGene_1077;SMil_00007241-augustus-gene-0.33;SMil_00019908-augustus-gene-0.9
GO:1900673	olefin metabolic process	Biological Process	26	0	1.83	0.32286	--
GO:1900674	olefin biosynthetic process	Biological Process	26	0	1.83	0.32286	--
GO:0006657	CDP-choline pathway	Biological Process	2	0	0.14	0.32299	--
GO:0032042	mitochondrial DNA metabolic process	Biological Process	2	0	0.14	0.32338	--
GO:0032270	positive regulation of cellular protein metabolic process	Biological Process	46	4	3.24	0.32344	Salvia_miltiorrhiza_newGene_1944;SMil_00001793-augustus-gene-0.35;SMil_00004955-augustus-gene-0.33;SMil_00012443-augustus-gene-0.35
GO:0051247	positive regulation of protein metabolic process	Biological Process	46	4	3.24	0.32344	Salvia_miltiorrhiza_newGene_1944;SMil_00001793-augustus-gene-0.35;SMil_00004955-augustus-gene-0.33;SMil_00012443-augustus-gene-0.35
GO:0010110	regulation of photosynthesis, dark reaction	Biological Process	1	0	0.07	0.32345	--
GO:0034059	response to anoxia	Biological Process	1	0	0.07	0.32345	--
GO:0045912	negative regulation of carbohydrate metabolic process	Biological Process	1	0	0.07	0.32345	--
GO:0071453	cellular response to oxygen levels	Biological Process	1	0	0.07	0.32345	--
GO:0071454	cellular response to anoxia	Biological Process	1	0	0.07	0.32345	--
GO:0036294	cellular response to decreased oxygen levels	Biological Process	1	0	0.07	0.32345	--
GO:0080152	regulation of reductive pentose-phosphate cycle	Biological Process	1	0	0.07	0.32345	--
GO:0080153	negative regulation of reductive pentose-phosphate cycle	Biological Process	1	0	0.07	0.32345	--
GO:0006400	tRNA modification	Biological Process	12	1	0.85	0.32352	SMil_00018266-augustus-gene-0.14
GO:0006302	double-strand break repair	Biological Process	27	0	1.9	0.32413	--
GO:0051304	chromosome separation	Biological Process	1	0	0.07	0.32418	--
GO:0051307	meiotic chromosome separation	Biological Process	1	0	0.07	0.32418	--
GO:0006516	glycoprotein catabolic process	Biological Process	3	0	0.21	0.32499	--
GO:0032502	developmental process	Biological Process	1414	85	99.66	0.32538	Salvia_miltiorrhiza_newGene_5030;Salvia_miltiorrhiza_newGene_5721;Salvia_miltiorrhiza_newGene_5850;SMil_00000435-augustus-gene-0.48;SMil_00000813-augustus-gene-0.45;SMil_00000910-augustus-gene-0.43;SMil_00001120-processed-gene-0.10;SMil_00001498-augustus-gene-0.43;SMil_00002292-augustus-gene-0.32;SMil_00002699-processed-gene-0.5;SMil_00002810-processed-gene-0.7;SMil_00003512-processed-gene-0.20;S…
GO:0046294	formaldehyde catabolic process	Biological Process	1	0	0.07	0.32565	--
GO:0009263	deoxyribonucleotide biosynthetic process	Biological Process	2	0	0.14	0.32571	--
GO:0009265	2'-deoxyribonucleotide biosynthetic process	Biological Process	2	0	0.14	0.32571	--
GO:0009221	pyrimidine deoxyribonucleotide biosynthetic process	Biological Process	2	0	0.14	0.32571	--
GO:0046385	deoxyribose phosphate biosynthetic process	Biological Process	2	0	0.14	0.32571	--
GO:0009823	cytokinin catabolic process	Biological Process	1	0	0.07	0.32583	--
GO:0042447	hormone catabolic process	Biological Process	1	0	0.07	0.32583	--
GO:0000098	sulfur amino acid catabolic process	Biological Process	2	0	0.14	0.32609	--
GO:0070813	hydrogen sulfide metabolic process	Biological Process	1	0	0.07	0.3273	--
GO:0070814	hydrogen sulfide biosynthetic process	Biological Process	1	0	0.07	0.3273	--
GO:0006370	7-methylguanosine mRNA capping	Biological Process	3	0	0.21	0.32731	--
GO:0051646	mitochondrion localization	Biological Process	13	0	0.92	0.32764	--
GO:0048311	mitochondrion distribution	Biological Process	1	0	0.07	0.32812	--
GO:0048312	intracellular distribution of mitochondria	Biological Process	1	0	0.07	0.32812	--
GO:0006638	neutral lipid metabolic process	Biological Process	7	1	0.49	0.32829	SMil_00016616-augustus-gene-0.18
GO:0006639	acylglycerol metabolic process	Biological Process	7	1	0.49	0.32829	SMil_00016616-augustus-gene-0.18
GO:0051567	histone H3-K9 methylation	Biological Process	41	0	2.89	0.3285	--
GO:0015766	disaccharide transport	Biological Process	12	0	0.85	0.32854	--
GO:0015770	sucrose transport	Biological Process	12	0	0.85	0.32854	--
GO:0009082	branched-chain amino acid biosynthetic process	Biological Process	19	1	1.34	0.32874	SMil_00026811-processed-gene-0.0
GO:0006883	cellular sodium ion homeostasis	Biological Process	2	0	0.14	0.32934	--
GO:0043181	vacuolar sequestering	Biological Process	2	0	0.14	0.32934	--
GO:0043182	vacuolar sequestering of sodium ion	Biological Process	2	0	0.14	0.32934	--
GO:0015914	phospholipid transport	Biological Process	5	0	0.35	0.32978	--
GO:0032313	regulation of Rab GTPase activity	Biological Process	9	0	0.63	0.32978	--
GO:0032482	Rab protein signal transduction	Biological Process	9	0	0.63	0.32978	--
GO:0032483	regulation of Rab protein signal transduction	Biological Process	9	0	0.63	0.32978	--
GO:0090068	positive regulation of cell cycle process	Biological Process	3	1	0.21	0.33002	SMil_00015191-processed-gene-0.4
GO:0030041	actin filament polymerization	Biological Process	53	2	3.74	0.33072	SMil_00005832-augustus-gene-0.26;SMil_00019736-augustus-gene-0.10
GO:0010035	response to inorganic substance	Biological Process	445	32	31.37	0.33145	Salvia_miltiorrhiza_newGene_2480;SMil_00000910-augustus-gene-0.43;SMil_00001204-processed-gene-0.6;SMil_00002747-augustus-gene-0.35;SMil_00003960-augustus-gene-0.38;SMil_00005989-augustus-gene-0.24;SMil_00006627-augustus-gene-0.36;SMil_00006812-augustus-gene-0.26;SMil_00007433-processed-gene-0.39;SMil_00008188-augustus-gene-0.22;SMil_00008309-processed-gene-0.0;SMil_00009044-processed-gene-0.5;SM…
GO:0031647	regulation of protein stability	Biological Process	4	0	0.28	0.3318	--
GO:0050821	protein stabilization	Biological Process	4	0	0.28	0.3318	--
GO:0034285	response to disaccharide	Biological Process	51	8	3.59	0.33207	SMil_00012373-augustus-gene-0.10;SMil_00014795-processed-gene-0.14;SMil_00016012-augustus-gene-0.16;SMil_00021352-augustus-gene-0.10;SMil_00023600-augustus-gene-0.5;SMil_00025718-augustus-gene-0.5;SMil_00027245-augustus-gene-0.3;SMil_00029731-augustus-gene-0.3
GO:0009744	response to sucrose	Biological Process	51	8	3.59	0.33207	SMil_00012373-augustus-gene-0.10;SMil_00014795-processed-gene-0.14;SMil_00016012-augustus-gene-0.16;SMil_00021352-augustus-gene-0.10;SMil_00023600-augustus-gene-0.5;SMil_00025718-augustus-gene-0.5;SMil_00027245-augustus-gene-0.3;SMil_00029731-augustus-gene-0.3
GO:0010053	root epidermal cell differentiation	Biological Process	106	8	7.47	0.33258	SMil_00002292-augustus-gene-0.32;SMil_00002699-processed-gene-0.5;SMil_00005832-augustus-gene-0.26;SMil_00009722-augustus-gene-0.24;SMil_00016982-augustus-gene-0.18;SMil_00019736-augustus-gene-0.10;SMil_00021000-augustus-gene-0.13;SMil_00030303-processed-gene-0.0
GO:0045022	early endosome to late endosome transport	Biological Process	1	0	0.07	0.33302	--
GO:0070981	L-asparagine biosynthetic process	Biological Process	4	1	0.28	0.33394	SMil_00002167-processed-gene-0.4
GO:0070982	L-asparagine metabolic process	Biological Process	4	1	0.28	0.33394	SMil_00002167-processed-gene-0.4
GO:0006529	asparagine biosynthetic process	Biological Process	4	1	0.28	0.33394	SMil_00002167-processed-gene-0.4
GO:0006448	regulation of translational elongation	Biological Process	16	1	1.13	0.33429	SMil_00009622-processed-gene-0.8
GO:0007043	cell-cell junction assembly	Biological Process	1	0	0.07	0.33571	--
GO:0034329	cell junction assembly	Biological Process	1	0	0.07	0.33571	--
GO:0043266	regulation of potassium ion transport	Biological Process	2	0	0.14	0.33616	--
GO:0010103	stomatal complex morphogenesis	Biological Process	55	6	3.88	0.33653	Salvia_miltiorrhiza_newGene_5721;SMil_00003634-processed-gene-0.7;SMil_00005048-augustus-gene-0.32;SMil_00011855-processed-gene-0.15;SMil_00012599-processed-gene-0.19;SMil_00025772-augustus-gene-0.4
GO:1901135	carbohydrate derivative metabolic process	Biological Process	837	85	58.99	0.33681	Salvia_miltiorrhiza_newGene_1628;Salvia_miltiorrhiza_newGene_2701;Salvia_miltiorrhiza_newGene_2948;Salvia_miltiorrhiza_newGene_5030;Salvia_miltiorrhiza_newGene_5721;Salvia_miltiorrhiza_newGene_6449;Salvia_miltiorrhiza_newGene_7628;SMil_00000435-augustus-gene-0.48;SMil_00000549-augustus-gene-0.80;SMil_00002279-augustus-gene-0.42;SMil_00003447-processed-gene-0.12;SMil_00003929-processed-gene-0.9;SM…
GO:0048578	positive regulation of long-day photoperiodism, flowering	Biological Process	2	0	0.14	0.33695	--
GO:0016114	terpenoid biosynthetic process	Biological Process	141	17	9.94	0.33726	Salvia_miltiorrhiza_newGene_1250;SMil_00000435-augustus-gene-0.48;SMil_00005989-augustus-gene-0.24;SMil_00007313-augustus-gene-0.29;SMil_00008673-augustus-gene-0.20;SMil_00010537-augustus-gene-0.19;SMil_00011225-augustus-gene-0.22;SMil_00011855-processed-gene-0.15;SMil_00016576-augustus-gene-0.15;SMil_00019459-augustus-gene-0.14;SMil_00021873-augustus-gene-0.10;SMil_00023972-augustus-gene-0.8;SMi…
GO:0009663	plasmodesma organization	Biological Process	1	0	0.07	0.33758	--
GO:2000904	regulation of starch metabolic process	Biological Process	1	0	0.07	0.33898	--
GO:0032881	regulation of polysaccharide metabolic process	Biological Process	1	0	0.07	0.33898	--
GO:0032885	regulation of polysaccharide biosynthetic process	Biological Process	1	0	0.07	0.33898	--
GO:0010581	regulation of starch biosynthetic process	Biological Process	1	0	0.07	0.33898	--
GO:0010962	regulation of glucan biosynthetic process	Biological Process	1	0	0.07	0.33898	--
GO:0015979	photosynthesis	Biological Process	205	21	14.45	0.34053	Salvia_miltiorrhiza_newGene_1250;Salvia_miltiorrhiza_newGene_5721;SMil_00000435-augustus-gene-0.48;SMil_00000953-augustus-gene-0.48;SMil_00002279-augustus-gene-0.42;SMil_00003890-augustus-gene-0.33;SMil_00004700-processed-gene-0.11;SMil_00004839-augustus-gene-0.31;SMil_00004955-augustus-gene-0.33;SMil_00005658-processed-gene-0.15;SMil_00007241-augustus-gene-0.33;SMil_00013247-augustus-gene-0.24;S…
GO:0006626	protein targeting to mitochondrion	Biological Process	47	2	3.31	0.34069	Salvia_miltiorrhiza_newGene_7636;SMil_00008396-augustus-gene-0.20
GO:0072655	establishment of protein localization to mitochondrion	Biological Process	47	2	3.31	0.34069	Salvia_miltiorrhiza_newGene_7636;SMil_00008396-augustus-gene-0.20
GO:0070585	protein localization to mitochondrion	Biological Process	47	2	3.31	0.34069	Salvia_miltiorrhiza_newGene_7636;SMil_00008396-augustus-gene-0.20
GO:0046037	GMP metabolic process	Biological Process	1	0	0.07	0.34161	--
GO:0006177	GMP biosynthetic process	Biological Process	1	0	0.07	0.34161	--
GO:0009162	deoxyribonucleoside monophosphate metabolic process	Biological Process	2	0	0.14	0.34212	--
GO:0009157	deoxyribonucleoside monophosphate biosynthetic process	Biological Process	2	0	0.14	0.34212	--
GO:0010206	photosystem II repair	Biological Process	3	0	0.21	0.34213	--
GO:0030091	protein repair	Biological Process	3	0	0.21	0.34213	--
GO:0080110	sporopollenin biosynthetic process	Biological Process	4	0	0.28	0.34235	--
GO:0007265	Ras protein signal transduction	Biological Process	23	1	1.62	0.34241	Salvia_miltiorrhiza_newGene_2701
GO:0051056	regulation of small GTPase mediated signal transduction	Biological Process	23	1	1.62	0.34241	Salvia_miltiorrhiza_newGene_2701
GO:0046578	regulation of Ras protein signal transduction	Biological Process	23	1	1.62	0.34241	Salvia_miltiorrhiza_newGene_2701
GO:0042723	thiamine-containing compound metabolic process	Biological Process	6	0	0.42	0.34242	--
GO:0042724	thiamine-containing compound biosynthetic process	Biological Process	6	0	0.42	0.34242	--
GO:0009228	thiamine biosynthetic process	Biological Process	6	0	0.42	0.34242	--
GO:0006772	thiamine metabolic process	Biological Process	6	0	0.42	0.34242	--
GO:0036260	RNA capping	Biological Process	7	0	0.49	0.34243	--
GO:0009452	7-methylguanosine RNA capping	Biological Process	7	0	0.49	0.34243	--
GO:0006862	nucleotide transport	Biological Process	31	1	2.18	0.34267	SMil_00021352-augustus-gene-0.10
GO:0007010	cytoskeleton organization	Biological Process	227	14	16	0.34274	Salvia_miltiorrhiza_newGene_7628;SMil_00000492-augustus-gene-0.56;SMil_00005832-augustus-gene-0.26;SMil_00006220-augustus-gene-0.29;SMil_00009474-processed-gene-0.0;SMil_00009722-augustus-gene-0.24;SMil_00018666-augustus-gene-0.13;SMil_00019736-augustus-gene-0.10;SMil_00024621-augustus-gene-0.9;SMil_00026356-augustus-gene-0.7;SMil_00026381-augustus-gene-0.5;SMil_00027581-augustus-gene-0.6;SMil_00…
GO:0090305	nucleic acid phosphodiester bond hydrolysis	Biological Process	51	3	3.59	0.34323	SMil_00007307-augustus-gene-0.32;SMil_00008396-augustus-gene-0.20;SMil_00020720-augustus-gene-0.14
GO:1901617	organic hydroxy compound biosynthetic process	Biological Process	196	15	13.81	0.34329	Salvia_miltiorrhiza_newGene_5721;SMil_00001498-augustus-gene-0.43;SMil_00005989-augustus-gene-0.24;SMil_00008377-augustus-gene-0.28;SMil_00013302-augustus-gene-0.16;SMil_00013414-augustus-gene-0.13;SMil_00021141-augustus-gene-0.10;SMil_00021220-augustus-gene-0.11;SMil_00021352-augustus-gene-0.10;SMil_00024362-processed-gene-0.8;SMil_00024925-augustus-gene-0.9;SMil_00025772-augustus-gene-0.4;SMil_…
GO:0042991	transcription factor import into nucleus	Biological Process	4	0	0.28	0.34584	--
GO:0007275	multicellular organismal development	Biological Process	1250	71	88.1	0.34598	Salvia_miltiorrhiza_newGene_5721;Salvia_miltiorrhiza_newGene_5850;SMil_00000435-augustus-gene-0.48;SMil_00000813-augustus-gene-0.45;SMil_00000910-augustus-gene-0.43;SMil_00001120-processed-gene-0.10;SMil_00001498-augustus-gene-0.43;SMil_00002292-augustus-gene-0.32;SMil_00002699-processed-gene-0.5;SMil_00002810-processed-gene-0.7;SMil_00003528-processed-gene-0.3;SMil_00003634-processed-gene-0.7;SM…
GO:0015781	pyrimidine nucleotide-sugar transport	Biological Process	3	0	0.21	0.34643	--
GO:0006880	intracellular sequestering of iron ion	Biological Process	1	0	0.07	0.34699	--
GO:0097577	sequestering of iron ion	Biological Process	1	0	0.07	0.34699	--
GO:0051238	sequestering of metal ion	Biological Process	1	0	0.07	0.34699	--
GO:0080129	proteasome core complex assembly	Biological Process	45	1	3.17	0.34738	SMil_00004452-augustus-gene-0.29
GO:0098602	single organism cell adhesion	Biological Process	1	0	0.07	0.34784	--
GO:0016337	single organismal cell-cell adhesion	Biological Process	1	0	0.07	0.34784	--
GO:0010817	regulation of hormone levels	Biological Process	149	18	10.5	0.34817	SMil_00002292-augustus-gene-0.32;SMil_00002379-augustus-gene-0.38;SMil_00002699-processed-gene-0.5;SMil_00003363-augustus-gene-0.34;SMil_00005832-augustus-gene-0.26;SMil_00009044-processed-gene-0.5;SMil_00009061-augustus-gene-0.20;SMil_00009722-augustus-gene-0.24;SMil_00016641-augustus-gene-0.14;SMil_00018423-augustus-gene-0.16;SMil_00019736-augustus-gene-0.10;SMil_00021000-augustus-gene-0.13;SMi…
GO:0006665	sphingolipid metabolic process	Biological Process	32	0	2.26	0.34859	--
GO:0048316	seed development	Biological Process	255	18	17.97	0.34888	SMil_00000813-augustus-gene-0.45;SMil_00001498-augustus-gene-0.43;SMil_00002810-processed-gene-0.7;SMil_00003660-augustus-gene-0.41;SMil_00004157-augustus-gene-0.39;SMil_00005832-augustus-gene-0.26;SMil_00006629-augustus-gene-0.26;SMil_00010988-augustus-gene-0.21;SMil_00013414-augustus-gene-0.13;SMil_00016247-augustus-gene-0.12;SMil_00016444-augustus-gene-0.18;SMil_00016641-augustus-gene-0.14;SMi…
GO:0006825	copper ion transport	Biological Process	12	2	0.85	0.34889	SMil_00022612-processed-gene-0.6;SMil_00027054-processed-gene-0.1
GO:0006915	apoptotic process	Biological Process	3	0	0.21	0.34934	--
GO:0043289	apocarotenoid biosynthetic process	Biological Process	11	1	0.78	0.35017	SMil_00005989-augustus-gene-0.24
GO:0006506	GPI anchor biosynthetic process	Biological Process	10	0	0.7	0.35061	--
GO:0032922	circadian regulation of gene expression	Biological Process	2	0	0.14	0.35082	--
GO:1901137	carbohydrate derivative biosynthetic process	Biological Process	355	29	25.02	0.35214	Salvia_miltiorrhiza_newGene_5030;Salvia_miltiorrhiza_newGene_5721;Salvia_miltiorrhiza_newGene_6449;SMil_00000549-augustus-gene-0.80;SMil_00002279-augustus-gene-0.42;SMil_00003929-processed-gene-0.9;SMil_00004839-augustus-gene-0.31;SMil_00005107-augustus-gene-0.20;SMil_00005378-augustus-gene-0.33;SMil_00006565-augustus-gene-0.33;SMil_00006830-augustus-gene-0.27;SMil_00007241-augustus-gene-0.33;SMi…
GO:0016119	carotene metabolic process	Biological Process	6	0	0.42	0.35307	--
GO:0046133	pyrimidine ribonucleoside catabolic process	Biological Process	1	0	0.07	0.35346	--
GO:0046135	pyrimidine nucleoside catabolic process	Biological Process	1	0	0.07	0.35346	--
GO:0006218	uridine catabolic process	Biological Process	1	0	0.07	0.35346	--
GO:0000387	spliceosomal snRNP assembly	Biological Process	1	0	0.07	0.35423	--
GO:0000244	spliceosomal tri-snRNP complex assembly	Biological Process	1	0	0.07	0.35423	--
GO:0006121	mitochondrial electron transport, succinate to ubiquinone	Biological Process	1	0	0.07	0.35451	--
GO:0045454	cell redox homeostasis	Biological Process	70	7	4.93	0.35492	SMil_00001204-processed-gene-0.6;SMil_00008309-processed-gene-0.0;SMil_00020818-augustus-gene-0.16;SMil_00022297-augustus-gene-0.15;SMil_00022363-augustus-gene-0.19;SMil_00029046-processed-gene-0.2;SMil_00029444-processed-gene-0.0
GO:0015669	gas transport	Biological Process	4	0	0.28	0.35609	--
GO:0015671	oxygen transport	Biological Process	4	0	0.28	0.35609	--
GO:0010363	regulation of plant-type hypersensitive response	Biological Process	71	8	5	0.35627	Salvia_miltiorrhiza_newGene_5721;SMil_00003363-augustus-gene-0.34;SMil_00003634-processed-gene-0.7;SMil_00021220-augustus-gene-0.11;SMil_00021352-augustus-gene-0.10;SMil_00025772-augustus-gene-0.4;SMil_00027810-augustus-gene-0.4;SMil_00030204-augustus-gene-0.2
GO:0051645	Golgi localization	Biological Process	12	0	0.85	0.35703	--
GO:0060151	peroxisome localization	Biological Process	12	0	0.85	0.35703	--
GO:0032501	multicellular organismal process	Biological Process	1343	77	94.66	0.358	Salvia_miltiorrhiza_newGene_5721;Salvia_miltiorrhiza_newGene_5850;SMil_00000435-augustus-gene-0.48;SMil_00000813-augustus-gene-0.45;SMil_00000910-augustus-gene-0.43;SMil_00001120-processed-gene-0.10;SMil_00001498-augustus-gene-0.43;SMil_00002292-augustus-gene-0.32;SMil_00002699-processed-gene-0.5;SMil_00002810-processed-gene-0.7;SMil_00003528-processed-gene-0.3;SMil_00003634-processed-gene-0.7;SM…
GO:0008064	regulation of actin polymerization or depolymerization	Biological Process	51	2	3.59	0.35835	SMil_00005832-augustus-gene-0.26;SMil_00019736-augustus-gene-0.10
GO:0030832	regulation of actin filament length	Biological Process	51	2	3.59	0.35835	SMil_00005832-augustus-gene-0.26;SMil_00019736-augustus-gene-0.10
GO:0030833	regulation of actin filament polymerization	Biological Process	51	2	3.59	0.35835	SMil_00005832-augustus-gene-0.26;SMil_00019736-augustus-gene-0.10
GO:0032956	regulation of actin cytoskeleton organization	Biological Process	51	2	3.59	0.35835	SMil_00005832-augustus-gene-0.26;SMil_00019736-augustus-gene-0.10
GO:0032970	regulation of actin filament-based process	Biological Process	51	2	3.59	0.35835	SMil_00005832-augustus-gene-0.26;SMil_00019736-augustus-gene-0.10
GO:0051093	negative regulation of developmental process	Biological Process	56	4	3.95	0.35902	SMil_00002699-processed-gene-0.5;SMil_00015191-processed-gene-0.4;SMil_00016641-augustus-gene-0.14;SMil_00019879-processed-gene-0.4
GO:1901421	positive regulation of response to alcohol	Biological Process	7	0	0.49	0.35937	--
GO:0015740	C4-dicarboxylate transport	Biological Process	5	0	0.35	0.35976	--
GO:0015743	malate transport	Biological Process	5	0	0.35	0.35976	--
GO:0010215	cellulose microfibril organization	Biological Process	11	1	0.78	0.36018	SMil_00003528-processed-gene-0.3
GO:0030198	extracellular matrix organization	Biological Process	11	1	0.78	0.36018	SMil_00003528-processed-gene-0.3
GO:0071668	plant-type cell wall assembly	Biological Process	11	1	0.78	0.36018	SMil_00003528-processed-gene-0.3
GO:0070726	cell wall assembly	Biological Process	11	1	0.78	0.36018	SMil_00003528-processed-gene-0.3
GO:0043062	extracellular structure organization	Biological Process	11	1	0.78	0.36018	SMil_00003528-processed-gene-0.3
GO:0043270	positive regulation of ion transport	Biological Process	2	1	0.14	0.3606	SMil_00018531-processed-gene-0.3
GO:0051924	regulation of calcium ion transport	Biological Process	2	1	0.14	0.3606	SMil_00018531-processed-gene-0.3
GO:0051928	positive regulation of calcium ion transport	Biological Process	2	1	0.14	0.3606	SMil_00018531-processed-gene-0.3
GO:0009145	purine nucleoside triphosphate biosynthetic process	Biological Process	46	4	3.24	0.36073	SMil_00005107-augustus-gene-0.20;SMil_00010974-processed-gene-0.4;SMil_00022612-processed-gene-0.6;SMil_00027427-augustus-gene-0.6
GO:0009206	purine ribonucleoside triphosphate biosynthetic process	Biological Process	46	4	3.24	0.36073	SMil_00005107-augustus-gene-0.20;SMil_00010974-processed-gene-0.4;SMil_00022612-processed-gene-0.6;SMil_00027427-augustus-gene-0.6
GO:0016197	endosomal transport	Biological Process	13	1	0.92	0.36109	SMil_00004452-augustus-gene-0.29
GO:0042398	cellular modified amino acid biosynthetic process	Biological Process	42	7	2.96	0.36116	SMil_00012442-augustus-gene-0.27;SMil_00013403-processed-gene-0.9;SMil_00020048-augustus-gene-0.19;SMil_00020311-augustus-gene-0.15;SMil_00025480-augustus-gene-0.9;SMil_00027103-augustus-gene-0.4;SMil_00027245-augustus-gene-0.3
GO:0000280	nuclear division	Biological Process	107	2	7.54	0.36151	SMil_00003512-processed-gene-0.20;SMil_00007307-augustus-gene-0.32
GO:0006085	acetyl-CoA biosynthetic process	Biological Process	4	0	0.28	0.36193	--
GO:0006508	proteolysis	Biological Process	453	24	31.93	0.36199	Salvia_miltiorrhiza_newGene_2480;Salvia_miltiorrhiza_newGene_5226;SMil_00000902-augustus-gene-0.47;SMil_00001734-augustus-gene-0.43;SMil_00004452-augustus-gene-0.29;SMil_00004839-augustus-gene-0.31;SMil_00007307-augustus-gene-0.32;SMil_00008277-augustus-gene-0.30;SMil_00010530-augustus-gene-0.24;SMil_00010617-augustus-gene-0.18;SMil_00010967-augustus-gene-0.22;SMil_00011794-processed-gene-0.1;SMi…
GO:0006417	regulation of translation	Biological Process	50	4	3.52	0.36209	SMil_00000910-augustus-gene-0.43;SMil_00004955-augustus-gene-0.33;SMil_00009622-processed-gene-0.8;SMil_00012443-augustus-gene-0.35
GO:0006595	polyamine metabolic process	Biological Process	27	2	1.9	0.36323	SMil_00020048-augustus-gene-0.19;SMil_00025480-augustus-gene-0.9
GO:0060560	developmental growth involved in morphogenesis	Biological Process	179	16	12.62	0.36328	Salvia_miltiorrhiza_newGene_5030;SMil_00002292-augustus-gene-0.32;SMil_00002699-processed-gene-0.5;SMil_00006220-augustus-gene-0.29;SMil_00007307-augustus-gene-0.32;SMil_00009722-augustus-gene-0.24;SMil_00010378-augustus-gene-0.14;SMil_00013409-processed-gene-0.3;SMil_00015186-augustus-gene-0.18;SMil_00016226-augustus-gene-0.18;SMil_00016444-augustus-gene-0.18;SMil_00016982-augustus-gene-0.18;SMi…
GO:0043100	pyrimidine nucleobase salvage	Biological Process	1	0	0.07	0.36329	--
GO:0046107	uracil biosynthetic process	Biological Process	1	0	0.07	0.36329	--
GO:0006223	uracil salvage	Biological Process	1	0	0.07	0.36329	--
GO:0055085	transmembrane transport	Biological Process	600	46	42.29	0.36353	Salvia_miltiorrhiza_newGene_5030;Salvia_miltiorrhiza_newGene_7636;SMil_00001218-augustus-gene-0.48;SMil_00001380-augustus-gene-0.51;SMil_00002830-augustus-gene-0.27;SMil_00003410-augustus-gene-0.40;SMil_00004104-augustus-gene-0.46;SMil_00005832-augustus-gene-0.26;SMil_00006031-augustus-gene-0.24;SMil_00006168-processed-gene-0.9;SMil_00007422-augustus-gene-0.28;SMil_00008878-processed-gene-0.11;SM…
GO:0045786	negative regulation of cell cycle	Biological Process	8	0	0.56	0.36382	--
GO:0006430	lysyl-tRNA aminoacylation	Biological Process	1	0	0.07	0.36407	--
GO:0009832	plant-type cell wall biogenesis	Biological Process	74	5	5.22	0.36511	SMil_00003528-processed-gene-0.3;SMil_00015186-augustus-gene-0.18;SMil_00016470-augustus-gene-0.22;SMil_00018771-augustus-gene-0.10;SMil_00020048-augustus-gene-0.19
GO:0006086	acetyl-CoA biosynthetic process from pyruvate	Biological Process	1	0	0.07	0.36514	--
GO:0043405	regulation of MAP kinase activity	Biological Process	9	0	0.63	0.36532	--
GO:0009102	biotin biosynthetic process	Biological Process	2	0	0.14	0.36554	--
GO:0006768	biotin metabolic process	Biological Process	2	0	0.14	0.36554	--
GO:0010166	wax metabolic process	Biological Process	18	7	1.27	0.36636	SMil_00005142-augustus-gene-0.22;SMil_00013409-processed-gene-0.3;SMil_00015354-processed-gene-0.2;SMil_00018207-augustus-gene-0.9;SMil_00019351-augustus-gene-0.14;SMil_00028086-augustus-gene-0.5;SMil_00030204-augustus-gene-0.2
GO:0000160	phosphorelay signal transduction system	Biological Process	52	4	3.67	0.36703	SMil_00002689-augustus-gene-0.30;SMil_00016849-augustus-gene-0.17;SMil_00022612-processed-gene-0.6;SMil_00029751-processed-gene-0.1
GO:0006612	protein targeting to membrane	Biological Process	85	8	5.99	0.36777	Salvia_miltiorrhiza_newGene_5721;SMil_00003363-augustus-gene-0.34;SMil_00003634-processed-gene-0.7;SMil_00021220-augustus-gene-0.11;SMil_00021352-augustus-gene-0.10;SMil_00025772-augustus-gene-0.4;SMil_00027810-augustus-gene-0.4;SMil_00030204-augustus-gene-0.2
GO:0000226	microtubule cytoskeleton organization	Biological Process	84	4	5.92	0.3681	SMil_00006220-augustus-gene-0.29;SMil_00009474-processed-gene-0.0;SMil_00024621-augustus-gene-0.9;SMil_00026381-augustus-gene-0.5
GO:0060148	positive regulation of posttranscriptional gene silencing	Biological Process	2	1	0.14	0.36836	SMil_00030204-augustus-gene-0.2
GO:0009118	regulation of nucleoside metabolic process	Biological Process	21	1	1.48	0.36891	Salvia_miltiorrhiza_newGene_2701
GO:1900542	regulation of purine nucleotide metabolic process	Biological Process	21	1	1.48	0.36891	Salvia_miltiorrhiza_newGene_2701
GO:0006140	regulation of nucleotide metabolic process	Biological Process	21	1	1.48	0.36891	Salvia_miltiorrhiza_newGene_2701
GO:0042149	cellular response to glucose starvation	Biological Process	1	0	0.07	0.36963	--
GO:0030148	sphingolipid biosynthetic process	Biological Process	17	0	1.2	0.37198	--
GO:0009141	nucleoside triphosphate metabolic process	Biological Process	352	33	24.81	0.37212	Salvia_miltiorrhiza_newGene_1628;Salvia_miltiorrhiza_newGene_2701;Salvia_miltiorrhiza_newGene_2948;Salvia_miltiorrhiza_newGene_7628;SMil_00003447-processed-gene-0.12;SMil_00004104-augustus-gene-0.46;SMil_00004955-augustus-gene-0.33;SMil_00005107-augustus-gene-0.20;SMil_00005832-augustus-gene-0.26;SMil_00006041-augustus-gene-0.25;SMil_00010974-processed-gene-0.4;SMil_00012456-augustus-gene-0.22;SM…
GO:0030497	fatty acid elongation	Biological Process	2	1	0.14	0.37301	SMil_00015354-processed-gene-0.2
GO:0010090	trichome morphogenesis	Biological Process	53	3	3.74	0.37335	SMil_00005832-augustus-gene-0.26;SMil_00007576-augustus-gene-0.24;SMil_00019736-augustus-gene-0.10
GO:0000038	very long-chain fatty acid metabolic process	Biological Process	29	5	2.04	0.37428	SMil_00001120-processed-gene-0.10;SMil_00002699-processed-gene-0.5;SMil_00005142-augustus-gene-0.22;SMil_00013409-processed-gene-0.3;SMil_00015354-processed-gene-0.2
GO:0006558	L-phenylalanine metabolic process	Biological Process	15	3	1.06	0.37433	SMil_00012897-augustus-gene-0.16;SMil_00016859-augustus-gene-0.10;SMil_00019885-processed-gene-0.1
GO:1902221	erythrose 4-phosphate/phosphoenolpyruvate family amino acid metabolic process	Biological Process	15	3	1.06	0.37433	SMil_00012897-augustus-gene-0.16;SMil_00016859-augustus-gene-0.10;SMil_00019885-processed-gene-0.1
GO:0051783	regulation of nuclear division	Biological Process	9	0	0.63	0.37475	--
GO:0042364	water-soluble vitamin biosynthetic process	Biological Process	38	3	2.68	0.37491	Salvia_miltiorrhiza_newGene_423;SMil_00001498-augustus-gene-0.43;SMil_00020311-augustus-gene-0.15
GO:0006767	water-soluble vitamin metabolic process	Biological Process	38	3	2.68	0.37491	Salvia_miltiorrhiza_newGene_423;SMil_00001498-augustus-gene-0.43;SMil_00020311-augustus-gene-0.15
GO:0051084	'de novo' posttranslational protein folding	Biological Process	3	0	0.21	0.37541	--
GO:0051085	chaperone mediated protein folding requiring cofactor	Biological Process	3	0	0.21	0.37541	--
GO:0006458	'de novo' protein folding	Biological Process	3	0	0.21	0.37541	--
GO:0061077	chaperone-mediated protein folding	Biological Process	3	0	0.21	0.37541	--
GO:0010366	negative regulation of ethylene biosynthetic process	Biological Process	1	0	0.07	0.37592	--
GO:0045763	negative regulation of cellular amino acid metabolic process	Biological Process	1	0	0.07	0.37592	--
GO:1900912	negative regulation of olefin biosynthetic process	Biological Process	1	0	0.07	0.37592	--
GO:1900909	negative regulation of olefin metabolic process	Biological Process	1	0	0.07	0.37592	--
GO:0033239	negative regulation of cellular amine metabolic process	Biological Process	1	0	0.07	0.37592	--
GO:0031336	negative regulation of sulfur amino acid metabolic process	Biological Process	1	0	0.07	0.37592	--
GO:0051175	negative regulation of sulfur metabolic process	Biological Process	1	0	0.07	0.37592	--
GO:0010016	shoot system morphogenesis	Biological Process	151	9	10.64	0.3762	Salvia_miltiorrhiza_newGene_5721;SMil_00003634-processed-gene-0.7;SMil_00005048-augustus-gene-0.32;SMil_00011855-processed-gene-0.15;SMil_00012588-processed-gene-0.11;SMil_00012599-processed-gene-0.19;SMil_00016936-augustus-gene-0.16;SMil_00025768-augustus-gene-0.7;SMil_00025772-augustus-gene-0.4
GO:0010218	response to far red light	Biological Process	42	5	2.96	0.3764	SMil_00000953-augustus-gene-0.48;SMil_00004955-augustus-gene-0.33;SMil_00019736-augustus-gene-0.10;SMil_00025772-augustus-gene-0.4;SMil_00030303-processed-gene-0.0
GO:0042450	arginine biosynthetic process via ornithine	Biological Process	1	0	0.07	0.37641	--
GO:0023056	positive regulation of signaling	Biological Process	13	0	0.92	0.37659	--
GO:0009967	positive regulation of signal transduction	Biological Process	13	0	0.92	0.37659	--
GO:0001763	morphogenesis of a branching structure	Biological Process	4	0	0.28	0.37759	--
GO:0010346	shoot axis formation	Biological Process	4	0	0.28	0.37759	--
GO:0010223	secondary shoot formation	Biological Process	4	0	0.28	0.37759	--
GO:0090529	cell septum assembly	Biological Process	2	0	0.14	0.37761	--
GO:0000917	barrier septum assembly	Biological Process	2	0	0.14	0.37761	--
GO:0010235	guard mother cell cytokinesis	Biological Process	2	1	0.14	0.37782	SMil_00009474-processed-gene-0.0
GO:0071840	cellular component organization or biogenesis	Biological Process	1626	115	114.61	0.37864	Salvia_miltiorrhiza_newGene_1250;Salvia_miltiorrhiza_newGene_1628;Salvia_miltiorrhiza_newGene_2748;Salvia_miltiorrhiza_newGene_3262;Salvia_miltiorrhiza_newGene_5030;Salvia_miltiorrhiza_newGene_5721;Salvia_miltiorrhiza_newGene_5780;Salvia_miltiorrhiza_newGene_5850;Salvia_miltiorrhiza_newGene_7628;Salvia_miltiorrhiza_newGene_7636;SMil_00000435-augustus-gene-0.48;SMil_00000492-augustus-gene-0.56;SMi…
GO:0010138	pyrimidine ribonucleotide salvage	Biological Process	5	0	0.35	0.3788	--
GO:0032262	pyrimidine nucleotide salvage	Biological Process	5	0	0.35	0.3788	--
GO:0044206	UMP salvage	Biological Process	5	0	0.35	0.3788	--
GO:0043097	pyrimidine nucleoside salvage	Biological Process	5	0	0.35	0.3788	--
GO:0008655	pyrimidine-containing compound salvage	Biological Process	5	0	0.35	0.3788	--
GO:0043090	amino acid import	Biological Process	22	2	1.55	0.37888	SMil_00001380-augustus-gene-0.51;SMil_00021352-augustus-gene-0.10
GO:0010380	regulation of chlorophyll biosynthetic process	Biological Process	3	0	0.21	0.37895	--
GO:1901463	regulation of tetrapyrrole biosynthetic process	Biological Process	3	0	0.21	0.37895	--
GO:1901401	regulation of tetrapyrrole metabolic process	Biological Process	3	0	0.21	0.37895	--
GO:0090056	regulation of chlorophyll metabolic process	Biological Process	3	0	0.21	0.37895	--
GO:0009448	gamma-aminobutyric acid metabolic process	Biological Process	3	0	0.21	0.37912	--
GO:0000097	sulfur amino acid biosynthetic process	Biological Process	137	13	9.66	0.37941	Salvia_miltiorrhiza_newGene_5721;SMil_00002699-processed-gene-0.5;SMil_00003528-processed-gene-0.3;SMil_00005658-processed-gene-0.15;SMil_00006118-processed-gene-0.21;SMil_00018771-augustus-gene-0.10;SMil_00019908-augustus-gene-0.9;SMil_00021000-augustus-gene-0.13;SMil_00021584-augustus-gene-0.8;SMil_00025480-augustus-gene-0.9;SMil_00025772-augustus-gene-0.4;SMil_00025956-augustus-gene-0.9;SMil_0…
GO:0006378	mRNA polyadenylation	Biological Process	4	0	0.28	0.38057	--
GO:0031124	mRNA 3'-end processing	Biological Process	4	0	0.28	0.38057	--
GO:0016571	histone methylation	Biological Process	81	2	5.71	0.38168	SMil_00007307-augustus-gene-0.32;SMil_00009721-augustus-gene-0.16
GO:0043900	regulation of multi-organism process	Biological Process	39	4	2.75	0.38173	Salvia_miltiorrhiza_newGene_5721;SMil_00021220-augustus-gene-0.11;SMil_00021352-augustus-gene-0.10;SMil_00025772-augustus-gene-0.4
GO:0008284	positive regulation of cell proliferation	Biological Process	19	1	1.34	0.38177	SMil_00007307-augustus-gene-0.32
GO:0034762	regulation of transmembrane transport	Biological Process	7	0	0.49	0.38216	--
GO:0034765	regulation of ion transmembrane transport	Biological Process	7	0	0.49	0.38216	--
GO:0010192	mucilage biosynthetic process	Biological Process	3	0	0.21	0.38262	--
GO:0042545	cell wall modification	Biological Process	97	2	6.84	0.38266	Salvia_miltiorrhiza_newGene_5850;SMil_00016226-augustus-gene-0.18
GO:0019284	L-methionine biosynthetic process from S-adenosylmethionine	Biological Process	1	0	0.07	0.38266	--
GO:0030912	response to deep water	Biological Process	1	0	0.07	0.38266	--
GO:0033353	S-adenosylmethionine cycle	Biological Process	1	0	0.07	0.38266	--
GO:0046700	heterocycle catabolic process	Biological Process	386	41	27.21	0.38388	Salvia_miltiorrhiza_newGene_1628;Salvia_miltiorrhiza_newGene_2701;Salvia_miltiorrhiza_newGene_2948;Salvia_miltiorrhiza_newGene_7628;SMil_00002292-augustus-gene-0.32;SMil_00003363-augustus-gene-0.34;SMil_00003447-processed-gene-0.12;SMil_00004104-augustus-gene-0.46;SMil_00004955-augustus-gene-0.33;SMil_00005107-augustus-gene-0.20;SMil_00005832-augustus-gene-0.26;SMil_00006041-augustus-gene-0.25;SM…
GO:0090304	nucleic acid metabolic process	Biological Process	1817	99	128.07	0.38522	Salvia_miltiorrhiza_newGene_2115;Salvia_miltiorrhiza_newGene_3262;Salvia_miltiorrhiza_newGene_4099;Salvia_miltiorrhiza_newGene_423;Salvia_miltiorrhiza_newGene_4831;Salvia_miltiorrhiza_newGene_5166;Salvia_miltiorrhiza_newGene_5721;Salvia_miltiorrhiza_newGene_6661;Salvia_miltiorrhiza_newGene_792;SMil_00000435-augustus-gene-0.48;SMil_00000910-augustus-gene-0.43;SMil_00000953-augustus-gene-0.48;SMil_…
GO:0046864	isoprenoid transport	Biological Process	1	0	0.07	0.38535	--
GO:0046865	terpenoid transport	Biological Process	1	0	0.07	0.38535	--
GO:0080168	abscisic acid transport	Biological Process	1	0	0.07	0.38535	--
GO:0009685	gibberellin metabolic process	Biological Process	8	0	0.56	0.3857	--
GO:0009645	response to low light intensity stimulus	Biological Process	2	1	0.14	0.38612	SMil_00010378-augustus-gene-0.14
GO:0008213	protein alkylation	Biological Process	91	3	6.41	0.38623	SMil_00007307-augustus-gene-0.32;SMil_00009721-augustus-gene-0.16;SMil_00021241-augustus-gene-0.9
GO:0006479	protein methylation	Biological Process	91	3	6.41	0.38623	SMil_00007307-augustus-gene-0.32;SMil_00009721-augustus-gene-0.16;SMil_00021241-augustus-gene-0.9
GO:0002697	regulation of immune effector process	Biological Process	2	0	0.14	0.3869	--
GO:0050688	regulation of defense response to virus	Biological Process	2	0	0.14	0.3869	--
GO:0043419	urea catabolic process	Biological Process	1	0	0.07	0.38745	--
GO:0019627	urea metabolic process	Biological Process	1	0	0.07	0.38745	--
GO:0015718	monocarboxylic acid transport	Biological Process	19	1	1.34	0.38814	SMil_00015148-augustus-gene-0.25
GO:0032268	regulation of cellular protein metabolic process	Biological Process	161	12	11.35	0.38821	Salvia_miltiorrhiza_newGene_1944;Salvia_miltiorrhiza_newGene_5721;SMil_00000435-augustus-gene-0.48;SMil_00000910-augustus-gene-0.43;SMil_00001793-augustus-gene-0.35;SMil_00002699-processed-gene-0.5;SMil_00004955-augustus-gene-0.33;SMil_00009622-processed-gene-0.8;SMil_00012443-augustus-gene-0.35;SMil_00017681-augustus-gene-0.15;SMil_00025772-augustus-gene-0.4;SMil_00030204-augustus-gene-0.2
GO:0071545	inositol phosphate catabolic process	Biological Process	6	1	0.42	0.38861	SMil_00019668-augustus-gene-0.9
GO:0046855	inositol phosphate dephosphorylation	Biological Process	6	1	0.42	0.38861	SMil_00019668-augustus-gene-0.9
GO:0046838	phosphorylated carbohydrate dephosphorylation	Biological Process	6	1	0.42	0.38861	SMil_00019668-augustus-gene-0.9
GO:0030003	cellular cation homeostasis	Biological Process	43	3	3.03	0.38875	Salvia_miltiorrhiza_newGene_1077;SMil_00007241-augustus-gene-0.33;SMil_00019908-augustus-gene-0.9
GO:0009714	chalcone metabolic process	Biological Process	3	0	0.21	0.38879	--
GO:0009715	chalcone biosynthetic process	Biological Process	3	0	0.21	0.38879	--
GO:0007530	sex determination	Biological Process	1	0	0.07	0.38906	--
GO:0051554	flavonol metabolic process	Biological Process	3	0	0.21	0.38914	--
GO:0051555	flavonol biosynthetic process	Biological Process	3	0	0.21	0.38914	--
GO:0006431	methionyl-tRNA aminoacylation	Biological Process	2	0	0.14	0.38931	--
GO:0010930	negative regulation of auxin mediated signaling pathway	Biological Process	2	1	0.14	0.38981	SMil_00016936-augustus-gene-0.16
GO:0060777	compound leaf morphogenesis	Biological Process	2	1	0.14	0.38981	SMil_00016936-augustus-gene-0.16
GO:0009100	glycoprotein metabolic process	Biological Process	115	8	8.11	0.38988	Salvia_miltiorrhiza_newGene_5030;Salvia_miltiorrhiza_newGene_6449;SMil_00004839-augustus-gene-0.31;SMil_00006565-augustus-gene-0.33;SMil_00022612-processed-gene-0.6;SMil_00023124-processed-gene-0.1;SMil_00025156-augustus-gene-0.8;SMil_00027133-processed-gene-0.0
GO:0009186	deoxyribonucleoside diphosphate metabolic process	Biological Process	3	0	0.21	0.39041	--
GO:0006436	tryptophanyl-tRNA aminoacylation	Biological Process	2	1	0.14	0.39045	SMil_00006629-augustus-gene-0.26
GO:0006714	sesquiterpenoid metabolic process	Biological Process	13	2	0.92	0.39083	SMil_00005989-augustus-gene-0.24;SMil_00016247-augustus-gene-0.12
GO:0048439	flower morphogenesis	Biological Process	13	0	0.92	0.39156	--
GO:0010222	stem vascular tissue pattern formation	Biological Process	2	0	0.14	0.39215	--
GO:0071215	cellular response to abscisic acid stimulus	Biological Process	64	4	4.51	0.39428	SMil_00009061-augustus-gene-0.20;SMil_00016444-augustus-gene-0.18;SMil_00021352-augustus-gene-0.10;SMil_00029751-processed-gene-0.1
GO:0010229	inflorescence development	Biological Process	19	1	1.34	0.39445	SMil_00023206-augustus-gene-0.10
GO:0072522	purine-containing compound biosynthetic process	Biological Process	103	6	7.26	0.39476	SMil_00002279-augustus-gene-0.42;SMil_00005107-augustus-gene-0.20;SMil_00010974-processed-gene-0.4;SMil_00013403-processed-gene-0.9;SMil_00022612-processed-gene-0.6;SMil_00027427-augustus-gene-0.6
GO:0010343	singlet oxygen-mediated programmed cell death	Biological Process	1	0	0.07	0.3948	--
GO:0000304	response to singlet oxygen	Biological Process	1	0	0.07	0.3948	--
GO:0010617	circadian regulation of calcium ion oscillation	Biological Process	1	0	0.07	0.3948	--
GO:0051480	cytosolic calcium ion homeostasis	Biological Process	1	0	0.07	0.3948	--
GO:0071452	cellular response to singlet oxygen	Biological Process	1	0	0.07	0.3948	--
GO:0046146	tetrahydrobiopterin metabolic process	Biological Process	2	1	0.14	0.39494	SMil_00026246-processed-gene-0.5
GO:0006729	tetrahydrobiopterin biosynthetic process	Biological Process	2	1	0.14	0.39494	SMil_00026246-processed-gene-0.5
GO:0042744	hydrogen peroxide catabolic process	Biological Process	31	2	2.18	0.39635	SMil_00005989-augustus-gene-0.24;SMil_00021000-augustus-gene-0.13
GO:0009582	detection of abiotic stimulus	Biological Process	14	0	0.99	0.39648	--
GO:0055046	microgametogenesis	Biological Process	9	1	0.63	0.39654	SMil_00005142-augustus-gene-0.22
GO:0055129	L-proline biosynthetic process	Biological Process	2	1	0.14	0.39701	SMil_00003276-augustus-gene-0.36
GO:0009068	aspartate family amino acid catabolic process	Biological Process	2	0	0.14	0.39701	--
GO:0071214	cellular response to abiotic stimulus	Biological Process	40	2	2.82	0.39714	SMil_00021220-augustus-gene-0.11;SMil_00026675-augustus-gene-0.7
GO:0009245	lipid A biosynthetic process	Biological Process	2	1	0.14	0.39723	SMil_00005378-augustus-gene-0.33
GO:0046493	lipid A metabolic process	Biological Process	2	1	0.14	0.39723	SMil_00005378-augustus-gene-0.33
GO:1901269	lipooligosaccharide metabolic process	Biological Process	2	1	0.14	0.39723	SMil_00005378-augustus-gene-0.33
GO:1901271	lipooligosaccharide biosynthetic process	Biological Process	2	1	0.14	0.39723	SMil_00005378-augustus-gene-0.33
GO:0048869	cellular developmental process	Biological Process	431	27	30.38	0.39806	Salvia_miltiorrhiza_newGene_5030;Salvia_miltiorrhiza_newGene_5850;SMil_00001120-processed-gene-0.10;SMil_00002292-augustus-gene-0.32;SMil_00002699-processed-gene-0.5;SMil_00005142-augustus-gene-0.22;SMil_00005832-augustus-gene-0.26;SMil_00006220-augustus-gene-0.29;SMil_00007307-augustus-gene-0.32;SMil_00007576-augustus-gene-0.24;SMil_00009474-processed-gene-0.0;SMil_00009722-augustus-gene-0.24;SM…
GO:0044275	cellular carbohydrate catabolic process	Biological Process	17	6	1.2	0.39842	Salvia_miltiorrhiza_newGene_6228;SMil_00000549-augustus-gene-0.80;SMil_00010454-augustus-gene-0.13;SMil_00011717-augustus-gene-0.25;SMil_00014623-augustus-gene-0.16;SMil_00024108-processed-gene-0.0
GO:0019220	regulation of phosphate metabolic process	Biological Process	136	9	9.59	0.39913	Salvia_miltiorrhiza_newGene_1944;Salvia_miltiorrhiza_newGene_2701;Salvia_miltiorrhiza_newGene_5721;SMil_00000435-augustus-gene-0.48;SMil_00001793-augustus-gene-0.35;SMil_00002699-processed-gene-0.5;SMil_00017681-augustus-gene-0.15;SMil_00025772-augustus-gene-0.4;SMil_00030204-augustus-gene-0.2
GO:0051174	regulation of phosphorus metabolic process	Biological Process	136	9	9.59	0.39913	Salvia_miltiorrhiza_newGene_1944;Salvia_miltiorrhiza_newGene_2701;Salvia_miltiorrhiza_newGene_5721;SMil_00000435-augustus-gene-0.48;SMil_00001793-augustus-gene-0.35;SMil_00002699-processed-gene-0.5;SMil_00017681-augustus-gene-0.15;SMil_00025772-augustus-gene-0.4;SMil_00030204-augustus-gene-0.2
GO:0051130	positive regulation of cellular component organization	Biological Process	59	3	4.16	0.40158	SMil_00005832-augustus-gene-0.26;SMil_00016444-augustus-gene-0.18;SMil_00019736-augustus-gene-0.10
GO:0006723	cuticle hydrocarbon biosynthetic process	Biological Process	2	1	0.14	0.40182	SMil_00005142-augustus-gene-0.22
GO:0051273	beta-glucan metabolic process	Biological Process	96	5	6.77	0.40213	Salvia_miltiorrhiza_newGene_5850;SMil_00003656-augustus-gene-0.25;SMil_00003929-processed-gene-0.9;SMil_00004844-augustus-gene-0.39;SMil_00016470-augustus-gene-0.22
GO:0065008	regulation of biological quality	Biological Process	435	32	30.66	0.40246	Salvia_miltiorrhiza_newGene_1077;SMil_00001204-processed-gene-0.6;SMil_00002292-augustus-gene-0.32;SMil_00002379-augustus-gene-0.38;SMil_00002699-processed-gene-0.5;SMil_00003363-augustus-gene-0.34;SMil_00005832-augustus-gene-0.26;SMil_00007241-augustus-gene-0.33;SMil_00007307-augustus-gene-0.32;SMil_00008309-processed-gene-0.0;SMil_00009044-processed-gene-0.5;SMil_00009061-augustus-gene-0.20;SMi…
GO:1901136	carbohydrate derivative catabolic process	Biological Process	309	35	21.78	0.40269	Salvia_miltiorrhiza_newGene_1628;Salvia_miltiorrhiza_newGene_2701;Salvia_miltiorrhiza_newGene_2948;Salvia_miltiorrhiza_newGene_7628;SMil_00003447-processed-gene-0.12;SMil_00004104-augustus-gene-0.46;SMil_00004636-augustus-gene-0.36;SMil_00004776-augustus-gene-0.56;SMil_00004955-augustus-gene-0.33;SMil_00005107-augustus-gene-0.20;SMil_00005832-augustus-gene-0.26;SMil_00005862-augustus-gene-0.20;SM…
GO:0048838	release of seed from dormancy	Biological Process	2	1	0.14	0.40298	SMil_00016247-augustus-gene-0.12
GO:0097438	exit from dormancy	Biological Process	2	1	0.14	0.40298	SMil_00016247-augustus-gene-0.12
GO:0010305	leaf vascular tissue pattern formation	Biological Process	10	0	0.7	0.40356	--
GO:0006491	N-glycan processing	Biological Process	1	0	0.07	0.40394	--
GO:0010074	maintenance of meristem identity	Biological Process	21	1	1.48	0.40398	SMil_00016641-augustus-gene-0.14
GO:0000374	Group III intron splicing	Biological Process	1	0	0.07	0.40414	--
GO:0022618	ribonucleoprotein complex assembly	Biological Process	24	0	1.69	0.4042	--
GO:0071826	ribonucleoprotein complex subunit organization	Biological Process	24	0	1.69	0.4042	--
GO:0010236	plastoquinone biosynthetic process	Biological Process	2	1	0.14	0.40543	SMil_00011225-augustus-gene-0.22
GO:0018022	peptidyl-lysine methylation	Biological Process	2	1	0.14	0.40587	SMil_00021241-augustus-gene-0.9
GO:0048481	ovule development	Biological Process	54	3	3.81	0.40606	SMil_00002810-processed-gene-0.7;SMil_00006629-augustus-gene-0.26;SMil_00016444-augustus-gene-0.18
GO:0035670	plant-type ovary development	Biological Process	54	3	3.81	0.40606	SMil_00002810-processed-gene-0.7;SMil_00006629-augustus-gene-0.26;SMil_00016444-augustus-gene-0.18
GO:0019748	secondary metabolic process	Biological Process	206	25	14.52	0.40671	Salvia_miltiorrhiza_newGene_5721;SMil_00000549-augustus-gene-0.80;SMil_00004372-augustus-gene-0.37;SMil_00007241-augustus-gene-0.33;SMil_00010530-augustus-gene-0.24;SMil_00012308-augustus-gene-0.22;SMil_00012897-augustus-gene-0.16;SMil_00013136-augustus-gene-0.25;SMil_00013403-processed-gene-0.9;SMil_00013414-augustus-gene-0.13;SMil_00014623-augustus-gene-0.16;SMil_00014727-augustus-gene-0.13;SMi…
GO:0006278	RNA-dependent DNA replication	Biological Process	13	1	0.92	0.40689	Salvia_miltiorrhiza_newGene_4831
GO:0009900	dehiscence	Biological Process	9	0	0.63	0.407	--
GO:0034645	cellular macromolecule biosynthetic process	Biological Process	1894	119	133.5	0.40706	Salvia_miltiorrhiza_newGene_2115;Salvia_miltiorrhiza_newGene_4099;Salvia_miltiorrhiza_newGene_4831;Salvia_miltiorrhiza_newGene_5030;Salvia_miltiorrhiza_newGene_5166;Salvia_miltiorrhiza_newGene_5721;Salvia_miltiorrhiza_newGene_5850;Salvia_miltiorrhiza_newGene_6449;Salvia_miltiorrhiza_newGene_7060;SMil_00000435-augustus-gene-0.48;SMil_00000549-augustus-gene-0.80;SMil_00000910-augustus-gene-0.43;SMi…
GO:0043171	peptide catabolic process	Biological Process	5	0	0.35	0.40743	--
GO:0006751	glutathione catabolic process	Biological Process	5	0	0.35	0.40743	--
GO:0036065	fucosylation	Biological Process	3	1	0.21	0.40795	Salvia_miltiorrhiza_newGene_6449
GO:0015729	oxaloacetate transport	Biological Process	3	0	0.21	0.4083	--
GO:0015742	alpha-ketoglutarate transport	Biological Process	3	0	0.21	0.4083	--
GO:0048581	negative regulation of post-embryonic development	Biological Process	28	1	1.97	0.40911	SMil_00015191-processed-gene-0.4
GO:0051241	negative regulation of multicellular organismal process	Biological Process	28	1	1.97	0.40911	SMil_00015191-processed-gene-0.4
GO:0051240	positive regulation of multicellular organismal process	Biological Process	22	1	1.55	0.40923	SMil_00004418-processed-gene-0.10
GO:0009657	plastid organization	Biological Process	196	34	13.81	0.41004	Salvia_miltiorrhiza_newGene_1628;Salvia_miltiorrhiza_newGene_5721;SMil_00000435-augustus-gene-0.48;SMil_00000953-augustus-gene-0.48;SMil_00001503-augustus-gene-0.39;SMil_00002279-augustus-gene-0.42;SMil_00002810-processed-gene-0.7;SMil_00004167-augustus-gene-0.38;SMil_00004495-augustus-gene-0.43;SMil_00004955-augustus-gene-0.33;SMil_00006629-augustus-gene-0.26;SMil_00007160-augustus-gene-0.33;SMi…
GO:0007215	glutamate receptor signaling pathway	Biological Process	4	0	0.28	0.41029	--
GO:0035235	ionotropic glutamate receptor signaling pathway	Biological Process	4	0	0.28	0.41029	--
GO:0045489	pectin biosynthetic process	Biological Process	13	1	0.92	0.41059	SMil_00015186-augustus-gene-0.18
GO:0009101	glycoprotein biosynthetic process	Biological Process	112	8	7.89	0.41138	Salvia_miltiorrhiza_newGene_5030;Salvia_miltiorrhiza_newGene_6449;SMil_00004839-augustus-gene-0.31;SMil_00006565-augustus-gene-0.33;SMil_00022612-processed-gene-0.6;SMil_00023124-processed-gene-0.1;SMil_00025156-augustus-gene-0.8;SMil_00027133-processed-gene-0.0
GO:0043413	macromolecule glycosylation	Biological Process	112	8	7.89	0.41138	Salvia_miltiorrhiza_newGene_5030;Salvia_miltiorrhiza_newGene_6449;SMil_00004839-augustus-gene-0.31;SMil_00006565-augustus-gene-0.33;SMil_00022612-processed-gene-0.6;SMil_00023124-processed-gene-0.1;SMil_00025156-augustus-gene-0.8;SMil_00027133-processed-gene-0.0
GO:0006486	protein glycosylation	Biological Process	112	8	7.89	0.41138	Salvia_miltiorrhiza_newGene_5030;Salvia_miltiorrhiza_newGene_6449;SMil_00004839-augustus-gene-0.31;SMil_00006565-augustus-gene-0.33;SMil_00022612-processed-gene-0.6;SMil_00023124-processed-gene-0.1;SMil_00025156-augustus-gene-0.8;SMil_00027133-processed-gene-0.0
GO:0009059	macromolecule biosynthetic process	Biological Process	1932	126	136.17	0.41198	Salvia_miltiorrhiza_newGene_2115;Salvia_miltiorrhiza_newGene_4099;Salvia_miltiorrhiza_newGene_4831;Salvia_miltiorrhiza_newGene_5030;Salvia_miltiorrhiza_newGene_5166;Salvia_miltiorrhiza_newGene_5721;Salvia_miltiorrhiza_newGene_5850;Salvia_miltiorrhiza_newGene_6449;Salvia_miltiorrhiza_newGene_7060;SMil_00000435-augustus-gene-0.48;SMil_00000549-augustus-gene-0.80;SMil_00000910-augustus-gene-0.43;SMi…
GO:0080034	host response to induction by symbiont of tumor, nodule or growth in host	Biological Process	1	0	0.07	0.41255	--
GO:0030581	symbiont intracellular protein transport in host	Biological Process	1	0	0.07	0.41255	--
GO:0051708	intracellular protein transport in other organism involved in symbiotic interaction	Biological Process	1	0	0.07	0.41255	--
GO:0071822	protein complex subunit organization	Biological Process	423	28	29.81	0.41303	Salvia_miltiorrhiza_newGene_1250;Salvia_miltiorrhiza_newGene_2748;Salvia_miltiorrhiza_newGene_5721;Salvia_miltiorrhiza_newGene_7628;SMil_00001993-processed-gene-0.18;SMil_00004452-augustus-gene-0.29;SMil_00004700-processed-gene-0.11;SMil_00005658-processed-gene-0.15;SMil_00005832-augustus-gene-0.26;SMil_00007307-augustus-gene-0.32;SMil_00008673-augustus-gene-0.20;SMil_00013832-processed-gene-0.3;…
GO:0055086	nucleobase-containing small molecule metabolic process	Biological Process	654	56	46.1	0.41355	Salvia_miltiorrhiza_newGene_1250;Salvia_miltiorrhiza_newGene_1628;Salvia_miltiorrhiza_newGene_2701;Salvia_miltiorrhiza_newGene_2948;Salvia_miltiorrhiza_newGene_5721;Salvia_miltiorrhiza_newGene_7628;SMil_00000435-augustus-gene-0.48;SMil_00000953-augustus-gene-0.48;SMil_00002279-augustus-gene-0.42;SMil_00003447-processed-gene-0.12;SMil_00003929-processed-gene-0.9;SMil_00004104-augustus-gene-0.46;SM…
GO:0052542	defense response by callose deposition	Biological Process	11	0	0.78	0.41369	--
GO:0036265	RNA (guanine-N7)-methylation	Biological Process	3	0	0.21	0.41389	--
GO:0044703	multi-organism reproductive process	Biological Process	148	12	10.43	0.41394	SMil_00005142-augustus-gene-0.22;SMil_00006220-augustus-gene-0.29;SMil_00007262-augustus-gene-0.28;SMil_00007307-augustus-gene-0.32;SMil_00007911-augustus-gene-0.26;SMil_00013409-processed-gene-0.3;SMil_00015186-augustus-gene-0.18;SMil_00016226-augustus-gene-0.18;SMil_00016470-augustus-gene-0.22;SMil_00016982-augustus-gene-0.18;SMil_00024812-augustus-gene-0.12;SMil_00028571-augustus-gene-0.2
GO:0042775	mitochondrial ATP synthesis coupled electron transport	Biological Process	13	0	0.92	0.41442	--
GO:0070071	proton-transporting two-sector ATPase complex assembly	Biological Process	2	0	0.14	0.41481	--
GO:0070592	cell wall polysaccharide biosynthetic process	Biological Process	46	3	3.24	0.41535	SMil_00007307-augustus-gene-0.32;SMil_00008719-processed-gene-0.3;SMil_00015186-augustus-gene-0.18
GO:0007032	endosome organization	Biological Process	2	0	0.14	0.41568	--
GO:0080171	lytic vacuole organization	Biological Process	2	0	0.14	0.41568	--
GO:0045682	regulation of epidermis development	Biological Process	7	1	0.49	0.41616	SMil_00004418-processed-gene-0.10
GO:0031204	posttranslational protein targeting to membrane, translocation	Biological Process	3	0	0.21	0.41693	--
GO:0006620	posttranslational protein targeting to membrane	Biological Process	3	0	0.21	0.41693	--
GO:0043254	regulation of protein complex assembly	Biological Process	52	2	3.67	0.41773	SMil_00005832-augustus-gene-0.26;SMil_00019736-augustus-gene-0.10
GO:0032271	regulation of protein polymerization	Biological Process	52	2	3.67	0.41773	SMil_00005832-augustus-gene-0.26;SMil_00019736-augustus-gene-0.10
GO:0006972	hyperosmotic response	Biological Process	71	6	5	0.41785	SMil_00008309-processed-gene-0.0;SMil_00009044-processed-gene-0.5;SMil_00009061-augustus-gene-0.20;SMil_00017659-augustus-gene-0.9;SMil_00021000-augustus-gene-0.13;SMil_00029751-processed-gene-0.1
GO:0042821	pyridoxal biosynthetic process	Biological Process	1	0	0.07	0.41803	--
GO:0006527	arginine catabolic process	Biological Process	4	1	0.28	0.41808	SMil_00017659-augustus-gene-0.9
GO:0048827	phyllome development	Biological Process	261	15	18.4	0.41837	SMil_00002810-processed-gene-0.7;SMil_00003634-processed-gene-0.7;SMil_00005832-augustus-gene-0.26;SMil_00006629-augustus-gene-0.26;SMil_00009721-augustus-gene-0.16;SMil_00012588-processed-gene-0.11;SMil_00016444-augustus-gene-0.18;SMil_00016641-augustus-gene-0.14;SMil_00016936-augustus-gene-0.16;SMil_00018771-augustus-gene-0.10;SMil_00019879-processed-gene-0.4;SMil_00020818-augustus-gene-0.16;SM…
GO:0045226	extracellular polysaccharide biosynthetic process	Biological Process	6	0	0.42	0.41869	--
GO:0046379	extracellular polysaccharide metabolic process	Biological Process	6	0	0.42	0.41869	--
GO:0051883	killing of cells in other organism involved in symbiotic interaction	Biological Process	1	0	0.07	0.41876	--
GO:0051818	disruption of cells of other organism involved in symbiotic interaction	Biological Process	1	0	0.07	0.41876	--
GO:0051801	cytolysis in other organism involved in symbiotic interaction	Biological Process	1	0	0.07	0.41876	--
GO:0001897	cytolysis by symbiont of host cells	Biological Process	1	0	0.07	0.41876	--
GO:0044004	disruption by symbiont of host cell	Biological Process	1	0	0.07	0.41876	--
GO:0019835	cytolysis	Biological Process	1	0	0.07	0.41876	--
GO:0019836	hemolysis by symbiont of host erythrocytes	Biological Process	1	0	0.07	0.41876	--
GO:0044179	hemolysis in other organism	Biological Process	1	0	0.07	0.41876	--
GO:0001907	killing by symbiont of host cells	Biological Process	1	0	0.07	0.41876	--
GO:0051715	cytolysis in other organism	Biological Process	1	0	0.07	0.41876	--
GO:0052331	hemolysis in other organism involved in symbiotic interaction	Biological Process	1	0	0.07	0.41876	--
GO:0051493	regulation of cytoskeleton organization	Biological Process	53	2	3.74	0.41877	SMil_00005832-augustus-gene-0.26;SMil_00019736-augustus-gene-0.10
GO:0016575	histone deacetylation	Biological Process	7	0	0.49	0.41879	--
GO:0016115	terpenoid catabolic process	Biological Process	21	0	1.48	0.41891	--
GO:0009850	auxin metabolic process	Biological Process	38	10	2.68	0.41892	SMil_00002292-augustus-gene-0.32;SMil_00002379-augustus-gene-0.38;SMil_00003363-augustus-gene-0.34;SMil_00009061-augustus-gene-0.20;SMil_00016641-augustus-gene-0.14;SMil_00018423-augustus-gene-0.16;SMil_00021000-augustus-gene-0.13;SMil_00026928-augustus-gene-0.8;SMil_00028010-processed-gene-0.1;SMil_00029776-processed-gene-0.0
GO:0031109	microtubule polymerization or depolymerization	Biological Process	27	1	1.9	0.4209	SMil_00024621-augustus-gene-0.9
GO:0006984	ER-nucleus signaling pathway	Biological Process	38	1	2.68	0.42102	SMil_00021352-augustus-gene-0.10
GO:0016052	carbohydrate catabolic process	Biological Process	295	30	20.79	0.42106	Salvia_miltiorrhiza_newGene_1250;Salvia_miltiorrhiza_newGene_5030;Salvia_miltiorrhiza_newGene_5721;Salvia_miltiorrhiza_newGene_6228;SMil_00000435-augustus-gene-0.48;SMil_00000549-augustus-gene-0.80;SMil_00000953-augustus-gene-0.48;SMil_00002747-augustus-gene-0.35;SMil_00003929-processed-gene-0.9;SMil_00004955-augustus-gene-0.33;SMil_00006627-augustus-gene-0.36;SMil_00007241-augustus-gene-0.33;SMi…
GO:0010193	response to ozone	Biological Process	11	0	0.78	0.42135	--
GO:0010050	vegetative phase change	Biological Process	16	0	1.13	0.42277	--
GO:0010198	synergid death	Biological Process	1	0	0.07	0.42302	--
GO:0000740	nuclear membrane fusion	Biological Process	1	0	0.07	0.42302	--
GO:0090174	organelle membrane fusion	Biological Process	1	0	0.07	0.42302	--
GO:0010072	primary shoot apical meristem specification	Biological Process	11	0	0.78	0.42323	--
GO:0009270	response to humidity	Biological Process	1	0	0.07	0.42657	--
GO:0030104	water homeostasis	Biological Process	1	0	0.07	0.42657	--
GO:0050891	multicellular organismal water homeostasis	Biological Process	1	0	0.07	0.42657	--
GO:0050878	regulation of body fluid levels	Biological Process	1	0	0.07	0.42657	--
GO:0010037	response to carbon dioxide	Biological Process	1	0	0.07	0.42657	--
GO:0006415	translational termination	Biological Process	16	2	1.13	0.42723	SMil_00008673-augustus-gene-0.20;SMil_00013832-processed-gene-0.3
GO:0006826	iron ion transport	Biological Process	25	2	1.76	0.42753	SMil_00019647-processed-gene-0.5;SMil_00024925-augustus-gene-0.9
GO:2000021	regulation of ion homeostasis	Biological Process	1	0	0.07	0.42772	--
GO:0010441	guard cell development	Biological Process	1	0	0.07	0.42855	--
GO:0010442	guard cell morphogenesis	Biological Process	1	0	0.07	0.42855	--
GO:0043473	pigmentation	Biological Process	75	8	5.29	0.42928	SMil_00002292-augustus-gene-0.32;SMil_00002699-processed-gene-0.5;SMil_00005832-augustus-gene-0.26;SMil_00009722-augustus-gene-0.24;SMil_00015419-augustus-gene-0.17;SMil_00018028-augustus-gene-0.20;SMil_00019736-augustus-gene-0.10;SMil_00030303-processed-gene-0.0
GO:0000303	response to superoxide	Biological Process	15	2	1.06	0.42995	SMil_00006812-augustus-gene-0.26;SMil_00022612-processed-gene-0.6
GO:0000305	response to oxygen radical	Biological Process	15	2	1.06	0.42995	SMil_00006812-augustus-gene-0.26;SMil_00022612-processed-gene-0.6
GO:0006212	uracil catabolic process	Biological Process	2	0	0.14	0.43056	--
GO:0010091	trichome branching	Biological Process	9	0	0.63	0.43083	--
GO:0043588	skin development	Biological Process	219	18	15.44	0.43091	Salvia_miltiorrhiza_newGene_5721;SMil_00001120-processed-gene-0.10;SMil_00002292-augustus-gene-0.32;SMil_00002699-processed-gene-0.5;SMil_00003634-processed-gene-0.7;SMil_00004418-processed-gene-0.10;SMil_00005048-augustus-gene-0.32;SMil_00005832-augustus-gene-0.26;SMil_00007576-augustus-gene-0.24;SMil_00009474-processed-gene-0.0;SMil_00009722-augustus-gene-0.24;SMil_00011855-processed-gene-0.15;…
GO:0060429	epithelium development	Biological Process	219	18	15.44	0.43091	Salvia_miltiorrhiza_newGene_5721;SMil_00001120-processed-gene-0.10;SMil_00002292-augustus-gene-0.32;SMil_00002699-processed-gene-0.5;SMil_00003634-processed-gene-0.7;SMil_00004418-processed-gene-0.10;SMil_00005048-augustus-gene-0.32;SMil_00005832-augustus-gene-0.26;SMil_00007576-augustus-gene-0.24;SMil_00009474-processed-gene-0.0;SMil_00009722-augustus-gene-0.24;SMil_00011855-processed-gene-0.15;…
GO:0008544	epidermis development	Biological Process	219	18	15.44	0.43091	Salvia_miltiorrhiza_newGene_5721;SMil_00001120-processed-gene-0.10;SMil_00002292-augustus-gene-0.32;SMil_00002699-processed-gene-0.5;SMil_00003634-processed-gene-0.7;SMil_00004418-processed-gene-0.10;SMil_00005048-augustus-gene-0.32;SMil_00005832-augustus-gene-0.26;SMil_00007576-augustus-gene-0.24;SMil_00009474-processed-gene-0.0;SMil_00009722-augustus-gene-0.24;SMil_00011855-processed-gene-0.15;…
GO:0044208	'de novo' AMP biosynthetic process	Biological Process	1	0	0.07	0.43202	--
GO:0010183	pollen tube guidance	Biological Process	3	0	0.21	0.43229	--
GO:0006935	chemotaxis	Biological Process	3	0	0.21	0.43229	--
GO:0042330	taxis	Biological Process	3	0	0.21	0.43229	--
GO:0050918	positive chemotaxis	Biological Process	3	0	0.21	0.43229	--
GO:0042939	tripeptide transport	Biological Process	2	1	0.14	0.43257	SMil_00003960-augustus-gene-0.38
GO:2000034	regulation of seed maturation	Biological Process	3	0	0.21	0.43259	--
GO:0048363	mucilage pectin metabolic process	Biological Process	1	0	0.07	0.43349	--
GO:0048358	mucilage pectin biosynthetic process	Biological Process	1	0	0.07	0.43349	--
GO:0046475	glycerophospholipid catabolic process	Biological Process	2	0	0.14	0.43398	--
GO:0034638	phosphatidylcholine catabolic process	Biological Process	2	0	0.14	0.43398	--
GO:0072334	UDP-galactose transmembrane transport	Biological Process	1	0	0.07	0.43422	--
GO:0015785	UDP-galactose transport	Biological Process	1	0	0.07	0.43422	--
GO:0016102	diterpenoid biosynthetic process	Biological Process	7	0	0.49	0.43451	--
GO:0006753	nucleoside phosphate metabolic process	Biological Process	617	54	43.49	0.43491	Salvia_miltiorrhiza_newGene_1250;Salvia_miltiorrhiza_newGene_1628;Salvia_miltiorrhiza_newGene_2701;Salvia_miltiorrhiza_newGene_2948;Salvia_miltiorrhiza_newGene_5721;Salvia_miltiorrhiza_newGene_7628;SMil_00000435-augustus-gene-0.48;SMil_00000953-augustus-gene-0.48;SMil_00002279-augustus-gene-0.42;SMil_00003447-processed-gene-0.12;SMil_00003929-processed-gene-0.9;SMil_00004104-augustus-gene-0.46;SM…
GO:0080183	response to photooxidative stress	Biological Process	1	0	0.07	0.43538	--
GO:0042817	pyridoxal metabolic process	Biological Process	2	0	0.14	0.43637	--
GO:0009108	coenzyme biosynthetic process	Biological Process	91	6	6.41	0.43696	SMil_00011225-augustus-gene-0.22;SMil_00012442-augustus-gene-0.27;SMil_00013403-processed-gene-0.9;SMil_00020311-augustus-gene-0.15;SMil_00026246-processed-gene-0.5;SMil_00027103-augustus-gene-0.4
GO:0008652	cellular amino acid biosynthetic process	Biological Process	328	38	23.12	0.43699	Salvia_miltiorrhiza_newGene_5721;SMil_00001380-augustus-gene-0.51;SMil_00002167-processed-gene-0.4;SMil_00002699-processed-gene-0.5;SMil_00003276-augustus-gene-0.36;SMil_00003363-augustus-gene-0.34;SMil_00003528-processed-gene-0.3;SMil_00005658-processed-gene-0.15;SMil_00006118-processed-gene-0.21;SMil_00007476-processed-gene-0.9;SMil_00009831-augustus-gene-0.33;SMil_00011394-augustus-gene-0.25;S…
GO:2000067	regulation of root morphogenesis	Biological Process	4	0	0.28	0.43707	--
GO:0010453	regulation of cell fate commitment	Biological Process	4	0	0.28	0.43707	--
GO:0009640	photomorphogenesis	Biological Process	91	4	6.41	0.43788	SMil_00005832-augustus-gene-0.26;SMil_00007307-augustus-gene-0.32;SMil_00015191-processed-gene-0.4;SMil_00030303-processed-gene-0.0
GO:1901576	organic substance biosynthetic process	Biological Process	3307	243	233.09	0.43794	Salvia_miltiorrhiza_newGene_1250;Salvia_miltiorrhiza_newGene_1329;Salvia_miltiorrhiza_newGene_2115;Salvia_miltiorrhiza_newGene_4099;Salvia_miltiorrhiza_newGene_423;Salvia_miltiorrhiza_newGene_4831;Salvia_miltiorrhiza_newGene_5030;Salvia_miltiorrhiza_newGene_5166;Salvia_miltiorrhiza_newGene_5721;Salvia_miltiorrhiza_newGene_5850;Salvia_miltiorrhiza_newGene_6449;Salvia_miltiorrhiza_newGene_7060;SMil…
GO:0032412	regulation of ion transmembrane transporter activity	Biological Process	6	0	0.42	0.43849	--
GO:0032409	regulation of transporter activity	Biological Process	6	0	0.42	0.43849	--
GO:0022898	regulation of transmembrane transporter activity	Biological Process	6	0	0.42	0.43849	--
GO:0008612	peptidyl-lysine modification to peptidyl-hypusine	Biological Process	6	0	0.42	0.43901	--
GO:0006433	prolyl-tRNA aminoacylation	Biological Process	2	1	0.14	0.43958	SMil_00002549-augustus-gene-0.34
GO:0080135	regulation of cellular response to stress	Biological Process	74	8	5.22	0.44098	Salvia_miltiorrhiza_newGene_5721;SMil_00003363-augustus-gene-0.34;SMil_00003634-processed-gene-0.7;SMil_00021220-augustus-gene-0.11;SMil_00021352-augustus-gene-0.10;SMil_00025772-augustus-gene-0.4;SMil_00027810-augustus-gene-0.4;SMil_00030204-augustus-gene-0.2
GO:0009612	response to mechanical stimulus	Biological Process	13	1	0.92	0.44237	SMil_00010378-augustus-gene-0.14
GO:0009886	post-embryonic morphogenesis	Biological Process	133	12	9.37	0.4427	Salvia_miltiorrhiza_newGene_5721;SMil_00000910-augustus-gene-0.43;SMil_00003634-processed-gene-0.7;SMil_00005048-augustus-gene-0.32;SMil_00009721-augustus-gene-0.16;SMil_00011855-processed-gene-0.15;SMil_00012599-processed-gene-0.19;SMil_00015191-processed-gene-0.4;SMil_00018423-augustus-gene-0.16;SMil_00019736-augustus-gene-0.10;SMil_00025772-augustus-gene-0.4;SMil_00028086-augustus-gene-0.5
GO:1900457	regulation of brassinosteroid mediated signaling pathway	Biological Process	1	0	0.07	0.44279	--
GO:1900459	positive regulation of brassinosteroid mediated signaling pathway	Biological Process	1	0	0.07	0.44279	--
GO:0019953	sexual reproduction	Biological Process	58	4	4.09	0.44406	SMil_00005142-augustus-gene-0.22;SMil_00007262-augustus-gene-0.28;SMil_00007307-augustus-gene-0.32;SMil_00028571-augustus-gene-0.2
GO:0006011	UDP-glucose metabolic process	Biological Process	1	0	0.07	0.44502	--
GO:0097359	UDP-glucosylation	Biological Process	1	0	0.07	0.44502	--
GO:0031929	TOR signaling	Biological Process	1	0	0.07	0.44768	--
GO:0007154	cell communication	Biological Process	846	57	59.63	0.44775	Salvia_miltiorrhiza_newGene_1944;Salvia_miltiorrhiza_newGene_2701;Salvia_miltiorrhiza_newGene_5721;Salvia_miltiorrhiza_newGene_7628;SMil_00000910-augustus-gene-0.43;SMil_00001302-augustus-gene-0.51;SMil_00001793-augustus-gene-0.35;SMil_00002321-processed-gene-0.38;SMil_00002689-augustus-gene-0.30;SMil_00003634-processed-gene-0.7;SMil_00003959-augustus-gene-0.33;SMil_00003987-augustus-gene-0.36;SM…
GO:0050793	regulation of developmental process	Biological Process	289	12	20.37	0.44778	SMil_00002699-processed-gene-0.5;SMil_00003528-processed-gene-0.3;SMil_00004418-processed-gene-0.10;SMil_00007307-augustus-gene-0.32;SMil_00015191-processed-gene-0.4;SMil_00015891-processed-gene-0.15;SMil_00016444-augustus-gene-0.18;SMil_00016641-augustus-gene-0.14;SMil_00018771-augustus-gene-0.10;SMil_00019879-processed-gene-0.4;SMil_00020048-augustus-gene-0.19;SMil_00025068-augustus-gene-0.7
GO:0043157	response to cation stress	Biological Process	2	1	0.14	0.44784	SMil_00016444-augustus-gene-0.18
GO:0042304	regulation of fatty acid biosynthetic process	Biological Process	2	1	0.14	0.44784	SMil_00016444-augustus-gene-0.18
GO:0006814	sodium ion transport	Biological Process	25	1	1.76	0.44857	SMil_00016057-augustus-gene-0.12
GO:1902531	regulation of intracellular signal transduction	Biological Process	60	3	4.23	0.4488	Salvia_miltiorrhiza_newGene_1944;Salvia_miltiorrhiza_newGene_2701;SMil_00001793-augustus-gene-0.35
GO:0016236	macroautophagy	Biological Process	2	0	0.14	0.44912	--
GO:0000045	autophagic vacuole assembly	Biological Process	2	0	0.14	0.44912	--
GO:0033500	carbohydrate homeostasis	Biological Process	4	0	0.28	0.4496	--
GO:0097306	cellular response to alcohol	Biological Process	82	4	5.78	0.44971	SMil_00009061-augustus-gene-0.20;SMil_00016444-augustus-gene-0.18;SMil_00021352-augustus-gene-0.10;SMil_00029751-processed-gene-0.1
GO:0051181	cofactor transport	Biological Process	8	0	0.56	0.45039	--
GO:0006597	spermine biosynthetic process	Biological Process	5	0	0.35	0.45076	--
GO:0006557	S-adenosylmethioninamine biosynthetic process	Biological Process	5	0	0.35	0.45076	--
GO:0046499	S-adenosylmethioninamine metabolic process	Biological Process	5	0	0.35	0.45076	--
GO:0008215	spermine metabolic process	Biological Process	5	0	0.35	0.45076	--
GO:0051246	regulation of protein metabolic process	Biological Process	176	12	12.41	0.45099	Salvia_miltiorrhiza_newGene_1944;Salvia_miltiorrhiza_newGene_5721;SMil_00000435-augustus-gene-0.48;SMil_00000910-augustus-gene-0.43;SMil_00001793-augustus-gene-0.35;SMil_00002699-processed-gene-0.5;SMil_00004955-augustus-gene-0.33;SMil_00009622-processed-gene-0.8;SMil_00012443-augustus-gene-0.35;SMil_00017681-augustus-gene-0.15;SMil_00025772-augustus-gene-0.4;SMil_00030204-augustus-gene-0.2
GO:0048766	root hair initiation	Biological Process	5	0	0.35	0.45124	--
GO:0005996	monosaccharide metabolic process	Biological Process	257	23	18.11	0.45167	Salvia_miltiorrhiza_newGene_1250;Salvia_miltiorrhiza_newGene_5030;Salvia_miltiorrhiza_newGene_5721;Salvia_miltiorrhiza_newGene_6228;SMil_00000435-augustus-gene-0.48;SMil_00000953-augustus-gene-0.48;SMil_00002279-augustus-gene-0.42;SMil_00003929-processed-gene-0.9;SMil_00004955-augustus-gene-0.33;SMil_00007241-augustus-gene-0.33;SMil_00009722-augustus-gene-0.24;SMil_00014623-augustus-gene-0.16;SMi…
GO:0070328	triglyceride homeostasis	Biological Process	1	0	0.07	0.45237	--
GO:0055090	acylglycerol homeostasis	Biological Process	1	0	0.07	0.45237	--
GO:0055091	phospholipid homeostasis	Biological Process	1	0	0.07	0.45237	--
GO:0055088	lipid homeostasis	Biological Process	1	0	0.07	0.45237	--
GO:0055089	fatty acid homeostasis	Biological Process	1	0	0.07	0.45237	--
GO:0008535	respiratory chain complex IV assembly	Biological Process	4	0	0.28	0.45265	--
GO:0048856	anatomical structure development	Biological Process	1280	82	90.22	0.45338	Salvia_miltiorrhiza_newGene_5030;Salvia_miltiorrhiza_newGene_5721;Salvia_miltiorrhiza_newGene_5850;SMil_00000435-augustus-gene-0.48;SMil_00000813-augustus-gene-0.45;SMil_00000910-augustus-gene-0.43;SMil_00001120-processed-gene-0.10;SMil_00001498-augustus-gene-0.43;SMil_00002292-augustus-gene-0.32;SMil_00002699-processed-gene-0.5;SMil_00002810-processed-gene-0.7;SMil_00003512-processed-gene-0.20;S…
GO:0031122	cytoplasmic microtubule organization	Biological Process	10	0	0.7	0.45389	--
GO:0072657	protein localization to membrane	Biological Process	94	9	6.63	0.45413	Salvia_miltiorrhiza_newGene_5721;Salvia_miltiorrhiza_newGene_7636;SMil_00003363-augustus-gene-0.34;SMil_00003634-processed-gene-0.7;SMil_00021220-augustus-gene-0.11;SMil_00021352-augustus-gene-0.10;SMil_00025772-augustus-gene-0.4;SMil_00027810-augustus-gene-0.4;SMil_00030204-augustus-gene-0.2
GO:0090150	establishment of protein localization to membrane	Biological Process	94	9	6.63	0.45413	Salvia_miltiorrhiza_newGene_5721;Salvia_miltiorrhiza_newGene_7636;SMil_00003363-augustus-gene-0.34;SMil_00003634-processed-gene-0.7;SMil_00021220-augustus-gene-0.11;SMil_00021352-augustus-gene-0.10;SMil_00025772-augustus-gene-0.4;SMil_00027810-augustus-gene-0.4;SMil_00030204-augustus-gene-0.2
GO:0019432	triglyceride biosynthetic process	Biological Process	5	0	0.35	0.45435	--
GO:0042793	transcription from plastid promoter	Biological Process	38	6	2.68	0.45651	SMil_00000435-augustus-gene-0.48;SMil_00002279-augustus-gene-0.42;SMil_00008673-augustus-gene-0.20;SMil_00017681-augustus-gene-0.15;SMil_00020804-augustus-gene-0.9;SMil_00024236-augustus-gene-0.14
GO:0009445	putrescine metabolic process	Biological Process	2	0	0.14	0.45699	--
GO:0009446	putrescine biosynthetic process	Biological Process	2	0	0.14	0.45699	--
GO:0042176	regulation of protein catabolic process	Biological Process	8	0	0.56	0.45702	--
GO:0008295	spermidine biosynthetic process	Biological Process	10	0	0.7	0.45712	--
GO:0048466	androecium development	Biological Process	62	5	4.37	0.45712	SMil_00003634-processed-gene-0.7;SMil_00005832-augustus-gene-0.26;SMil_00018771-augustus-gene-0.10;SMil_00020818-augustus-gene-0.16;SMil_00030303-processed-gene-0.0
GO:0048443	stamen development	Biological Process	62	5	4.37	0.45712	SMil_00003634-processed-gene-0.7;SMil_00005832-augustus-gene-0.26;SMil_00018771-augustus-gene-0.10;SMil_00020818-augustus-gene-0.16;SMil_00030303-processed-gene-0.0
GO:0018202	peptidyl-histidine modification	Biological Process	7	1	0.49	0.45862	SMil_00013558-augustus-gene-0.19
GO:0034968	histone lysine methylation	Biological Process	64	1	4.51	0.45867	SMil_00009721-augustus-gene-0.16
GO:0022402	cell cycle process	Biological Process	273	11	19.24	0.45876	Salvia_miltiorrhiza_newGene_2435;SMil_00003528-processed-gene-0.3;SMil_00007307-augustus-gene-0.32;SMil_00009474-processed-gene-0.0;SMil_00009721-augustus-gene-0.16;SMil_00015186-augustus-gene-0.18;SMil_00015191-processed-gene-0.4;SMil_00016470-augustus-gene-0.22;SMil_00018771-augustus-gene-0.10;SMil_00020048-augustus-gene-0.19;SMil_00026381-augustus-gene-0.5
GO:0009789	positive regulation of abscisic acid-activated signaling pathway	Biological Process	6	0	0.42	0.45886	--
GO:0051260	protein homooligomerization	Biological Process	14	2	0.99	0.45898	Salvia_miltiorrhiza_newGene_2748;SMil_00030325-augustus-gene-0.1
GO:0046785	microtubule polymerization	Biological Process	26	1	1.83	0.45939	SMil_00024621-augustus-gene-0.9
GO:0042822	pyridoxal phosphate metabolic process	Biological Process	8	0	0.56	0.45952	--
GO:0042823	pyridoxal phosphate biosynthetic process	Biological Process	8	0	0.56	0.45952	--
GO:0042816	vitamin B6 metabolic process	Biological Process	8	1	0.56	0.45952	SMil_00001498-augustus-gene-0.43
GO:0042819	vitamin B6 biosynthetic process	Biological Process	8	1	0.56	0.45952	SMil_00001498-augustus-gene-0.43
GO:0046184	aldehyde biosynthetic process	Biological Process	8	0	0.56	0.45952	--
GO:0006824	cobalt ion transport	Biological Process	2	1	0.14	0.46087	SMil_00017058-processed-gene-0.13
GO:0035444	nickel cation transmembrane transport	Biological Process	2	1	0.14	0.46087	SMil_00017058-processed-gene-0.13
GO:0015675	nickel cation transport	Biological Process	2	1	0.14	0.46087	SMil_00017058-processed-gene-0.13
GO:0006072	glycerol-3-phosphate metabolic process	Biological Process	6	1	0.42	0.46088	SMil_00005862-augustus-gene-0.20
GO:0006835	dicarboxylic acid transport	Biological Process	8	0	0.56	0.46181	--
GO:0000245	spliceosomal complex assembly	Biological Process	1	0	0.07	0.46182	--
GO:0006376	mRNA splice site selection	Biological Process	1	0	0.07	0.46182	--
GO:0032318	regulation of Ras GTPase activity	Biological Process	16	1	1.13	0.46215	Salvia_miltiorrhiza_newGene_2701
GO:0006954	inflammatory response	Biological Process	5	1	0.35	0.46397	SMil_00010976-augustus-gene-0.18
GO:0010450	inflorescence meristem growth	Biological Process	2	0	0.14	0.46415	--
GO:0010159	specification of organ position	Biological Process	2	0	0.14	0.46415	--
GO:0051156	glucose 6-phosphate metabolic process	Biological Process	3	0	0.21	0.46478	--
GO:0015817	histidine transport	Biological Process	2	1	0.14	0.46483	SMil_00001380-augustus-gene-0.51
GO:0015819	lysine transport	Biological Process	2	1	0.14	0.46483	SMil_00001380-augustus-gene-0.51
GO:0015809	arginine transport	Biological Process	2	1	0.14	0.46483	SMil_00001380-augustus-gene-0.51
GO:0080022	primary root development	Biological Process	6	1	0.42	0.4652	SMil_00016641-augustus-gene-0.14
GO:0009835	fruit ripening	Biological Process	8	1	0.56	0.46547	SMil_00006168-processed-gene-0.9
GO:0071695	anatomical structure maturation	Biological Process	8	1	0.56	0.46547	SMil_00006168-processed-gene-0.9
GO:0009414	response to water deprivation	Biological Process	110	8	7.75	0.4655	SMil_00000910-augustus-gene-0.43;SMil_00001204-processed-gene-0.6;SMil_00009044-processed-gene-0.5;SMil_00009061-augustus-gene-0.20;SMil_00015029-processed-gene-0.4;SMil_00016444-augustus-gene-0.18;SMil_00021220-augustus-gene-0.11;SMil_00029751-processed-gene-0.1
GO:1902099	regulation of metaphase/anaphase transition of cell cycle	Biological Process	7	0	0.49	0.46616	--
GO:0007091	metaphase/anaphase transition of mitotic cell cycle	Biological Process	7	0	0.49	0.46616	--
GO:0044784	metaphase/anaphase transition of cell cycle	Biological Process	7	0	0.49	0.46616	--
GO:0007088	regulation of mitosis	Biological Process	7	0	0.49	0.46616	--
GO:0030071	regulation of mitotic metaphase/anaphase transition	Biological Process	7	0	0.49	0.46616	--
GO:0072348	sulfur compound transport	Biological Process	18	2	1.27	0.46631	SMil_00002830-augustus-gene-0.27;SMil_00003960-augustus-gene-0.38
GO:0044238	primary metabolic process	Biological Process	6038	400	425.58	0.46642	Salvia_miltiorrhiza_newGene_1250;Salvia_miltiorrhiza_newGene_1329;Salvia_miltiorrhiza_newGene_1628;Salvia_miltiorrhiza_newGene_1944;Salvia_miltiorrhiza_newGene_2115;Salvia_miltiorrhiza_newGene_2282;Salvia_miltiorrhiza_newGene_2480;Salvia_miltiorrhiza_newGene_2701;Salvia_miltiorrhiza_newGene_2948;Salvia_miltiorrhiza_newGene_3262;Salvia_miltiorrhiza_newGene_4099;Salvia_miltiorrhiza_newGene_423;Salv…
GO:0034599	cellular response to oxidative stress	Biological Process	40	3	2.82	0.46677	SMil_00005989-augustus-gene-0.24;SMil_00006812-augustus-gene-0.26;SMil_00021000-augustus-gene-0.13
GO:0035970	peptidyl-threonine dephosphorylation	Biological Process	2	1	0.14	0.46743	SMil_00026675-augustus-gene-0.7
GO:0010253	UDP-rhamnose biosynthetic process	Biological Process	2	0	0.14	0.46751	--
GO:0033478	UDP-rhamnose metabolic process	Biological Process	2	0	0.14	0.46751	--
GO:0006997	nucleus organization	Biological Process	23	0	1.62	0.46812	--
GO:0009058	biosynthetic process	Biological Process	3446	254	242.89	0.46849	Salvia_miltiorrhiza_newGene_1250;Salvia_miltiorrhiza_newGene_1329;Salvia_miltiorrhiza_newGene_2115;Salvia_miltiorrhiza_newGene_4099;Salvia_miltiorrhiza_newGene_423;Salvia_miltiorrhiza_newGene_4831;Salvia_miltiorrhiza_newGene_5030;Salvia_miltiorrhiza_newGene_5166;Salvia_miltiorrhiza_newGene_5721;Salvia_miltiorrhiza_newGene_5780;Salvia_miltiorrhiza_newGene_5850;Salvia_miltiorrhiza_newGene_6449;Salv…
GO:0010197	polar nucleus fusion	Biological Process	8	0	0.56	0.46865	--
GO:0009559	embryo sac central cell differentiation	Biological Process	8	0	0.56	0.46865	--
GO:0071230	cellular response to amino acid stimulus	Biological Process	1	0	0.07	0.46895	--
GO:0071417	cellular response to organonitrogen compound	Biological Process	1	0	0.07	0.46895	--
GO:0044801	single-organism membrane fusion	Biological Process	3	0	0.21	0.46928	--
GO:0061025	membrane fusion	Biological Process	3	0	0.21	0.46928	--
GO:1902589	single-organism organelle organization	Biological Process	451	28	31.79	0.46933	Salvia_miltiorrhiza_newGene_7628;Salvia_miltiorrhiza_newGene_7636;SMil_00000435-augustus-gene-0.48;SMil_00000492-augustus-gene-0.56;SMil_00001403-processed-gene-0.0;SMil_00002279-augustus-gene-0.42;SMil_00005832-augustus-gene-0.26;SMil_00006220-augustus-gene-0.29;SMil_00007307-augustus-gene-0.32;SMil_00008673-augustus-gene-0.20;SMil_00009474-processed-gene-0.0;SMil_00009721-augustus-gene-0.16;SMi…
GO:0043433	negative regulation of sequence-specific DNA binding transcription factor activity	Biological Process	3	0	0.21	0.46947	--
GO:0051090	regulation of sequence-specific DNA binding transcription factor activity	Biological Process	3	0	0.21	0.46947	--
GO:0071396	cellular response to lipid	Biological Process	94	5	6.63	0.47023	SMil_00009061-augustus-gene-0.20;SMil_00016444-augustus-gene-0.18;SMil_00021352-augustus-gene-0.10;SMil_00029046-processed-gene-0.2;SMil_00029751-processed-gene-0.1
GO:0009735	response to cytokinin	Biological Process	21	2	1.48	0.47064	SMil_00003987-augustus-gene-0.36;SMil_00010881-augustus-gene-0.17
GO:0016042	lipid catabolic process	Biological Process	142	8	10.01	0.47211	SMil_00002942-augustus-gene-0.32;SMil_00005004-augustus-gene-0.36;SMil_00006467-processed-gene-0.2;SMil_00016616-augustus-gene-0.18;SMil_00017659-augustus-gene-0.9;SMil_00019530-augustus-gene-0.20;SMil_00020087-augustus-gene-0.9;SMil_00021154-augustus-gene-0.11
GO:0010396	rhamnogalacturonan II metabolic process	Biological Process	2	1	0.14	0.47265	SMil_00015186-augustus-gene-0.18
GO:0019294	keto-3-deoxy-D-manno-octulosonic acid biosynthetic process	Biological Process	2	1	0.14	0.47265	SMil_00015186-augustus-gene-0.18
GO:0010306	rhamnogalacturonan II biosynthetic process	Biological Process	2	1	0.14	0.47265	SMil_00015186-augustus-gene-0.18
GO:0046400	keto-3-deoxy-D-manno-octulosonic acid metabolic process	Biological Process	2	1	0.14	0.47265	SMil_00015186-augustus-gene-0.18
GO:1902644	tertiary alcohol metabolic process	Biological Process	12	2	0.85	0.47271	SMil_00005989-augustus-gene-0.24;SMil_00016247-augustus-gene-0.12
GO:0009687	abscisic acid metabolic process	Biological Process	12	2	0.85	0.47271	SMil_00005989-augustus-gene-0.24;SMil_00016247-augustus-gene-0.12
GO:0046112	nucleobase biosynthetic process	Biological Process	13	0	0.92	0.47337	--
GO:0010564	regulation of cell cycle process	Biological Process	41	2	2.89	0.47459	SMil_00007307-augustus-gene-0.32;SMil_00015191-processed-gene-0.4
GO:0010044	response to aluminum ion	Biological Process	4	0	0.28	0.47471	--
GO:0010065	primary meristem tissue development	Biological Process	1	0	0.07	0.47514	--
GO:0010067	procambium histogenesis	Biological Process	1	0	0.07	0.47514	--
GO:0048579	negative regulation of long-day photoperiodism, flowering	Biological Process	1	0	0.07	0.47525	--
GO:0009827	plant-type cell wall modification	Biological Process	44	1	3.1	0.47645	SMil_00016226-augustus-gene-0.18
GO:0006096	glycolytic process	Biological Process	133	7	9.37	0.47706	SMil_00002747-augustus-gene-0.35;SMil_00006627-augustus-gene-0.36;SMil_00007576-augustus-gene-0.24;SMil_00008309-processed-gene-0.0;SMil_00021000-augustus-gene-0.13;SMil_00021954-augustus-gene-0.10;SMil_00024678-augustus-gene-0.7
GO:0006572	tyrosine catabolic process	Biological Process	2	0	0.14	0.47826	--
GO:0048588	developmental cell growth	Biological Process	126	10	8.88	0.47861	SMil_00002292-augustus-gene-0.32;SMil_00002699-processed-gene-0.5;SMil_00006220-augustus-gene-0.29;SMil_00009722-augustus-gene-0.24;SMil_00015186-augustus-gene-0.18;SMil_00016226-augustus-gene-0.18;SMil_00016982-augustus-gene-0.18;SMil_00019736-augustus-gene-0.10;SMil_00024812-augustus-gene-0.12;SMil_00030303-processed-gene-0.0
GO:0008202	steroid metabolic process	Biological Process	91	1	6.41	0.47972	SMil_00027155-augustus-gene-0.8
GO:0007026	negative regulation of microtubule depolymerization	Biological Process	1	0	0.07	0.47983	--
GO:0009736	cytokinin-activated signaling pathway	Biological Process	6	1	0.42	0.48073	SMil_00010881-augustus-gene-0.17
GO:0009647	skotomorphogenesis	Biological Process	3	0	0.21	0.48078	--
GO:0048759	xylem vessel member cell differentiation	Biological Process	2	0	0.14	0.48127	--
GO:0098655	cation transmembrane transport	Biological Process	122	9	8.6	0.48134	Salvia_miltiorrhiza_newGene_5030;SMil_00008878-processed-gene-0.11;SMil_00012304-augustus-gene-0.15;SMil_00013571-processed-gene-0.0;SMil_00017058-processed-gene-0.13;SMil_00019647-processed-gene-0.5;SMil_00021352-augustus-gene-0.10;SMil_00022612-processed-gene-0.6;SMil_00027427-augustus-gene-0.6
GO:0009825	multidimensional cell growth	Biological Process	51	6	3.59	0.48246	SMil_00002292-augustus-gene-0.32;SMil_00002699-processed-gene-0.5;SMil_00009474-processed-gene-0.0;SMil_00009722-augustus-gene-0.24;SMil_00019736-augustus-gene-0.10;SMil_00030303-processed-gene-0.0
GO:0043132	NAD transport	Biological Process	3	0	0.21	0.48305	--
GO:0019318	hexose metabolic process	Biological Process	230	21	16.21	0.48432	Salvia_miltiorrhiza_newGene_1250;Salvia_miltiorrhiza_newGene_5030;Salvia_miltiorrhiza_newGene_5721;Salvia_miltiorrhiza_newGene_6228;SMil_00000435-augustus-gene-0.48;SMil_00000953-augustus-gene-0.48;SMil_00003929-processed-gene-0.9;SMil_00004955-augustus-gene-0.33;SMil_00007241-augustus-gene-0.33;SMil_00009722-augustus-gene-0.24;SMil_00014623-augustus-gene-0.16;SMil_00014795-processed-gene-0.14;SM…
GO:0090407	organophosphate biosynthetic process	Biological Process	435	41	30.66	0.48463	Salvia_miltiorrhiza_newGene_5721;SMil_00000435-augustus-gene-0.48;SMil_00002279-augustus-gene-0.42;SMil_00004955-augustus-gene-0.33;SMil_00005048-augustus-gene-0.32;SMil_00005107-augustus-gene-0.20;SMil_00005378-augustus-gene-0.33;SMil_00006565-augustus-gene-0.33;SMil_00007160-augustus-gene-0.33;SMil_00007241-augustus-gene-0.33;SMil_00007313-augustus-gene-0.29;SMil_00007369-augustus-gene-0.27;SMi…
GO:0050832	defense response to fungus	Biological Process	71	8	5	0.48514	Salvia_miltiorrhiza_newGene_5721;SMil_00009920-processed-gene-0.21;SMil_00020720-augustus-gene-0.14;SMil_00021141-augustus-gene-0.10;SMil_00021220-augustus-gene-0.11;SMil_00021352-augustus-gene-0.10;SMil_00025772-augustus-gene-0.4;SMil_00028086-augustus-gene-0.5
GO:0044710	single-organism metabolic process	Biological Process	4154	342	292.79	0.48527	Salvia_miltiorrhiza_newGene_1250;Salvia_miltiorrhiza_newGene_1329;Salvia_miltiorrhiza_newGene_1628;Salvia_miltiorrhiza_newGene_1944;Salvia_miltiorrhiza_newGene_2235;Salvia_miltiorrhiza_newGene_2480;Salvia_miltiorrhiza_newGene_2701;Salvia_miltiorrhiza_newGene_2948;Salvia_miltiorrhiza_newGene_423;Salvia_miltiorrhiza_newGene_5030;Salvia_miltiorrhiza_newGene_5522;Salvia_miltiorrhiza_newGene_5721;Salv…
GO:0045338	farnesyl diphosphate metabolic process	Biological Process	42	4	2.96	0.48534	SMil_00006986-augustus-gene-0.32;SMil_00010537-augustus-gene-0.19;SMil_00021873-augustus-gene-0.10;SMil_00027937-augustus-gene-0.2
GO:0055074	calcium ion homeostasis	Biological Process	6	0	0.42	0.48537	--
GO:0051259	protein oligomerization	Biological Process	17	2	1.2	0.48555	Salvia_miltiorrhiza_newGene_2748;SMil_00030325-augustus-gene-0.1
GO:0018345	protein palmitoylation	Biological Process	1	0	0.07	0.48573	--
GO:0055122	response to very low light intensity stimulus	Biological Process	3	0	0.21	0.48608	--
GO:1901292	nucleoside phosphate catabolic process	Biological Process	285	31	20.09	0.48676	Salvia_miltiorrhiza_newGene_1628;Salvia_miltiorrhiza_newGene_2701;Salvia_miltiorrhiza_newGene_2948;Salvia_miltiorrhiza_newGene_7628;SMil_00003447-processed-gene-0.12;SMil_00004104-augustus-gene-0.46;SMil_00004955-augustus-gene-0.33;SMil_00005107-augustus-gene-0.20;SMil_00005832-augustus-gene-0.26;SMil_00006041-augustus-gene-0.25;SMil_00010974-processed-gene-0.4;SMil_00012456-augustus-gene-0.22;SM…
GO:0000096	sulfur amino acid metabolic process	Biological Process	152	14	10.71	0.4876	Salvia_miltiorrhiza_newGene_5721;SMil_00002699-processed-gene-0.5;SMil_00003528-processed-gene-0.3;SMil_00005658-processed-gene-0.15;SMil_00006118-processed-gene-0.21;SMil_00013403-processed-gene-0.9;SMil_00018771-augustus-gene-0.10;SMil_00019908-augustus-gene-0.9;SMil_00021000-augustus-gene-0.13;SMil_00021584-augustus-gene-0.8;SMil_00025480-augustus-gene-0.9;SMil_00025772-augustus-gene-0.4;SMil_…
GO:0016574	histone ubiquitination	Biological Process	2	0	0.14	0.48793	--
GO:0006513	protein monoubiquitination	Biological Process	2	0	0.14	0.48793	--
GO:0033523	histone H2B ubiquitination	Biological Process	2	0	0.14	0.48793	--
GO:0010390	histone monoubiquitination	Biological Process	2	0	0.14	0.48793	--
GO:0046777	protein autophosphorylation	Biological Process	39	6	2.75	0.48844	SMil_00007911-augustus-gene-0.26;SMil_00011717-augustus-gene-0.25;SMil_00012651-augustus-gene-0.20;SMil_00017616-augustus-gene-0.18;SMil_00017681-augustus-gene-0.15;SMil_00026675-augustus-gene-0.7
GO:0010112	regulation of systemic acquired resistance	Biological Process	2	0	0.14	0.48987	--
GO:0071368	cellular response to cytokinin stimulus	Biological Process	7	1	0.49	0.49014	SMil_00010881-augustus-gene-0.17
GO:0015748	organophosphate ester transport	Biological Process	42	1	2.96	0.49046	SMil_00021352-augustus-gene-0.10
GO:0070291	N-acylethanolamine metabolic process	Biological Process	1	0	0.07	0.49078	--
GO:0042550	photosystem I stabilization	Biological Process	1	0	0.07	0.49089	--
GO:0009780	photosynthetic NADP+ reduction	Biological Process	1	0	0.07	0.49089	--
GO:0001731	formation of translation preinitiation complex	Biological Process	15	0	1.06	0.49094	--
GO:0006446	regulation of translational initiation	Biological Process	15	0	1.06	0.49094	--
GO:0009117	nucleotide metabolic process	Biological Process	615	54	43.35	0.49246	Salvia_miltiorrhiza_newGene_1250;Salvia_miltiorrhiza_newGene_1628;Salvia_miltiorrhiza_newGene_2701;Salvia_miltiorrhiza_newGene_2948;Salvia_miltiorrhiza_newGene_5721;Salvia_miltiorrhiza_newGene_7628;SMil_00000435-augustus-gene-0.48;SMil_00000953-augustus-gene-0.48;SMil_00002279-augustus-gene-0.42;SMil_00003447-processed-gene-0.12;SMil_00003929-processed-gene-0.9;SMil_00004104-augustus-gene-0.46;SM…
GO:0030261	chromosome condensation	Biological Process	5	0	0.35	0.49298	--
GO:0015786	UDP-glucose transport	Biological Process	2	0	0.14	0.4933	--
GO:0072531	pyrimidine-containing compound transmembrane transport	Biological Process	2	0	0.14	0.4933	--
GO:0090481	pyrimidine nucleotide-sugar transmembrane transport	Biological Process	2	0	0.14	0.4933	--
GO:1901679	nucleotide transmembrane transport	Biological Process	2	0	0.14	0.4933	--
GO:0090329	regulation of DNA-dependent DNA replication	Biological Process	11	1	0.78	0.49339	SMil_00007307-augustus-gene-0.32
GO:0033124	regulation of GTP catabolic process	Biological Process	17	1	1.2	0.49417	Salvia_miltiorrhiza_newGene_2701
GO:0043087	regulation of GTPase activity	Biological Process	17	1	1.2	0.49417	Salvia_miltiorrhiza_newGene_2701
GO:0071495	cellular response to endogenous stimulus	Biological Process	238	20	16.78	0.49433	Salvia_miltiorrhiza_newGene_5721;SMil_00000910-augustus-gene-0.43;SMil_00002321-processed-gene-0.38;SMil_00005832-augustus-gene-0.26;SMil_00009061-augustus-gene-0.20;SMil_00009063-processed-gene-0.4;SMil_00010881-augustus-gene-0.17;SMil_00011128-processed-gene-0.4;SMil_00016444-augustus-gene-0.18;SMil_00016936-augustus-gene-0.16;SMil_00019736-augustus-gene-0.10;SMil_00021220-augustus-gene-0.11;SM…
GO:0098662	inorganic cation transmembrane transport	Biological Process	121	9	8.53	0.49445	Salvia_miltiorrhiza_newGene_5030;SMil_00008878-processed-gene-0.11;SMil_00012304-augustus-gene-0.15;SMil_00013571-processed-gene-0.0;SMil_00017058-processed-gene-0.13;SMil_00019647-processed-gene-0.5;SMil_00021352-augustus-gene-0.10;SMil_00022612-processed-gene-0.6;SMil_00027427-augustus-gene-0.6
GO:0009725	response to hormone	Biological Process	455	38	32.07	0.4952	Salvia_miltiorrhiza_newGene_3131;Salvia_miltiorrhiza_newGene_5721;SMil_00000910-augustus-gene-0.43;SMil_00002292-augustus-gene-0.32;SMil_00002321-processed-gene-0.38;SMil_00003987-augustus-gene-0.36;SMil_00005646-augustus-gene-0.35;SMil_00005696-augustus-gene-0.28;SMil_00005832-augustus-gene-0.26;SMil_00009061-augustus-gene-0.20;SMil_00009063-processed-gene-0.4;SMil_00010378-augustus-gene-0.14;SM…
GO:0018065	protein-cofactor linkage	Biological Process	3	0	0.21	0.49522	--
GO:0009901	anther dehiscence	Biological Process	8	0	0.56	0.49524	--
GO:0017157	regulation of exocytosis	Biological Process	2	0	0.14	0.49532	--
GO:0051046	regulation of secretion	Biological Process	2	0	0.14	0.49532	--
GO:0009738	abscisic acid-activated signaling pathway	Biological Process	62	4	4.37	0.49539	SMil_00009061-augustus-gene-0.20;SMil_00016444-augustus-gene-0.18;SMil_00021352-augustus-gene-0.10;SMil_00029751-processed-gene-0.1
GO:0030327	prenylated protein catabolic process	Biological Process	1	0	0.07	0.4954	--
GO:0030328	prenylcysteine catabolic process	Biological Process	1	0	0.07	0.4954	--
GO:0030329	prenylcysteine metabolic process	Biological Process	1	0	0.07	0.4954	--
GO:0090332	stomatal closure	Biological Process	7	0	0.49	0.49634	--
GO:0009112	nucleobase metabolic process	Biological Process	19	0	1.34	0.49651	--
GO:0090436	leaf pavement cell development	Biological Process	2	0	0.14	0.49704	--
GO:1900424	regulation of defense response to bacterium	Biological Process	1	0	0.07	0.49728	--
GO:0006091	generation of precursor metabolites and energy	Biological Process	397	26	27.98	0.49765	Salvia_miltiorrhiza_newGene_1250;Salvia_miltiorrhiza_newGene_5721;SMil_00000435-augustus-gene-0.48;SMil_00000953-augustus-gene-0.48;SMil_00002051-augustus-gene-0.48;SMil_00002747-augustus-gene-0.35;SMil_00003890-augustus-gene-0.33;SMil_00004700-processed-gene-0.11;SMil_00004839-augustus-gene-0.31;SMil_00005658-processed-gene-0.15;SMil_00006627-augustus-gene-0.36;SMil_00007241-augustus-gene-0.33;S…
GO:0006613	cotranslational protein targeting to membrane	Biological Process	6	0	0.42	0.49934	--
GO:0006614	SRP-dependent cotranslational protein targeting to membrane	Biological Process	6	0	0.42	0.49934	--
GO:0070085	glycosylation	Biological Process	119	9	8.39	0.4994	Salvia_miltiorrhiza_newGene_5030;Salvia_miltiorrhiza_newGene_6449;SMil_00004839-augustus-gene-0.31;SMil_00006565-augustus-gene-0.33;SMil_00009956-augustus-gene-0.21;SMil_00022612-processed-gene-0.6;SMil_00023124-processed-gene-0.1;SMil_00025156-augustus-gene-0.8;SMil_00027133-processed-gene-0.0
GO:0016120	carotene biosynthetic process	Biological Process	4	0	0.28	0.49961	--
GO:0051094	positive regulation of developmental process	Biological Process	28	2	1.97	0.5	SMil_00004418-processed-gene-0.10;SMil_00016444-augustus-gene-0.18
GO:0019684	photosynthesis, light reaction	Biological Process	146	15	10.29	0.50007	Salvia_miltiorrhiza_newGene_1250;Salvia_miltiorrhiza_newGene_5721;SMil_00000435-augustus-gene-0.48;SMil_00000953-augustus-gene-0.48;SMil_00003890-augustus-gene-0.33;SMil_00004700-processed-gene-0.11;SMil_00004839-augustus-gene-0.31;SMil_00005658-processed-gene-0.15;SMil_00007241-augustus-gene-0.33;SMil_00017681-augustus-gene-0.15;SMil_00019908-augustus-gene-0.9;SMil_00025772-augustus-gene-0.4;SMi…
GO:0022900	electron transport chain	Biological Process	115	8	8.11	0.50018	Salvia_miltiorrhiza_newGene_1250;Salvia_miltiorrhiza_newGene_5721;SMil_00004839-augustus-gene-0.31;SMil_00007241-augustus-gene-0.33;SMil_00013247-augustus-gene-0.24;SMil_00019795-augustus-gene-0.8;SMil_00025772-augustus-gene-0.4;SMil_00026873-augustus-gene-0.7
GO:0015031	protein transport	Biological Process	555	33	39.12	0.50019	Salvia_miltiorrhiza_newGene_1829;Salvia_miltiorrhiza_newGene_2948;Salvia_miltiorrhiza_newGene_296;Salvia_miltiorrhiza_newGene_5721;Salvia_miltiorrhiza_newGene_7628;Salvia_miltiorrhiza_newGene_7636;SMil_00000720-augustus-gene-0.41;SMil_00001257-augustus-gene-0.42;SMil_00001302-augustus-gene-0.51;SMil_00003363-augustus-gene-0.34;SMil_00003634-processed-gene-0.7;SMil_00004452-augustus-gene-0.29;SMil…
GO:0045087	innate immune response	Biological Process	204	18	14.38	0.50022	Salvia_miltiorrhiza_newGene_5721;SMil_00003363-augustus-gene-0.34;SMil_00003634-processed-gene-0.7;SMil_00009285-augustus-gene-0.20;SMil_00010790-augustus-gene-0.19;SMil_00010869-augustus-gene-0.16;SMil_00015891-processed-gene-0.15;SMil_00017659-augustus-gene-0.9;SMil_00021141-augustus-gene-0.10;SMil_00021220-augustus-gene-0.11;SMil_00021352-augustus-gene-0.10;SMil_00025772-augustus-gene-0.4;SMil…
GO:0009723	response to ethylene	Biological Process	73	5	5.15	0.50077	SMil_00009061-augustus-gene-0.20;SMil_00016641-augustus-gene-0.14;SMil_00019736-augustus-gene-0.10;SMil_00022612-processed-gene-0.6;SMil_00029751-processed-gene-0.1
GO:0019567	arabinose biosynthetic process	Biological Process	1	0	0.07	0.50081	--
GO:0019322	pentose biosynthetic process	Biological Process	1	0	0.07	0.50081	--
GO:0043408	regulation of MAPK cascade	Biological Process	37	2	2.61	0.50136	Salvia_miltiorrhiza_newGene_1944;SMil_00001793-augustus-gene-0.35
GO:0019563	glycerol catabolic process	Biological Process	1	0	0.07	0.50159	--
GO:0006127	glycerophosphate shuttle	Biological Process	1	0	0.07	0.50159	--
GO:0019405	alditol catabolic process	Biological Process	1	0	0.07	0.50159	--
GO:0045339	farnesyl diphosphate catabolic process	Biological Process	16	0	1.13	0.50163	--
GO:0055080	cation homeostasis	Biological Process	59	3	4.16	0.50187	Salvia_miltiorrhiza_newGene_1077;SMil_00007241-augustus-gene-0.33;SMil_00019908-augustus-gene-0.9
GO:0045128	negative regulation of reciprocal meiotic recombination	Biological Process	1	0	0.07	0.50203	--
GO:0060631	regulation of meiosis I	Biological Process	1	0	0.07	0.50203	--
GO:0045835	negative regulation of meiosis	Biological Process	1	0	0.07	0.50203	--
GO:0010520	regulation of reciprocal meiotic recombination	Biological Process	1	0	0.07	0.50203	--
GO:0040020	regulation of meiosis	Biological Process	1	0	0.07	0.50203	--
GO:0051445	regulation of meiotic cell cycle	Biological Process	1	0	0.07	0.50203	--
GO:0045910	negative regulation of DNA recombination	Biological Process	1	0	0.07	0.50203	--
GO:0000018	regulation of DNA recombination	Biological Process	1	0	0.07	0.50203	--
GO:0043161	proteasome-mediated ubiquitin-dependent protein catabolic process	Biological Process	39	1	2.75	0.50241	SMil_00007307-augustus-gene-0.32
GO:0010359	regulation of anion channel activity	Biological Process	5	0	0.35	0.50311	--
GO:0042538	hyperosmotic salinity response	Biological Process	37	4	2.61	0.50316	SMil_00009044-processed-gene-0.5;SMil_00009061-augustus-gene-0.20;SMil_00017659-augustus-gene-0.9;SMil_00029751-processed-gene-0.1
GO:0010387	COP9 signalosome assembly	Biological Process	5	1	0.35	0.5036	SMil_00015191-processed-gene-0.4
GO:0044419	interspecies interaction between organisms	Biological Process	35	1	2.47	0.50372	SMil_00012651-augustus-gene-0.20
GO:0010833	telomere maintenance via telomere lengthening	Biological Process	2	0	0.14	0.50376	--
GO:0007004	telomere maintenance via telomerase	Biological Process	2	0	0.14	0.50376	--
GO:1900865	chloroplast RNA modification	Biological Process	1	0	0.07	0.50402	--
GO:0009554	megasporogenesis	Biological Process	1	0	0.07	0.50435	--
GO:0048527	lateral root development	Biological Process	35	6	2.47	0.50458	SMil_00000910-augustus-gene-0.43;SMil_00016982-augustus-gene-0.18;SMil_00018423-augustus-gene-0.16;SMil_00019736-augustus-gene-0.10;SMil_00028086-augustus-gene-0.5;SMil_00030303-processed-gene-0.0
GO:0048528	post-embryonic root development	Biological Process	35	6	2.47	0.50458	SMil_00000910-augustus-gene-0.43;SMil_00016982-augustus-gene-0.18;SMil_00018423-augustus-gene-0.16;SMil_00019736-augustus-gene-0.10;SMil_00028086-augustus-gene-0.5;SMil_00030303-processed-gene-0.0
GO:0009595	detection of biotic stimulus	Biological Process	20	4	1.41	0.5046	Salvia_miltiorrhiza_newGene_5721;SMil_00021220-augustus-gene-0.11;SMil_00021352-augustus-gene-0.10;SMil_00025772-augustus-gene-0.4
GO:0006090	pyruvate metabolic process	Biological Process	254	31	17.9	0.50576	Salvia_miltiorrhiza_newGene_5721;SMil_00000435-augustus-gene-0.48;SMil_00002279-augustus-gene-0.42;SMil_00002747-augustus-gene-0.35;SMil_00004955-augustus-gene-0.33;SMil_00005048-augustus-gene-0.32;SMil_00006627-augustus-gene-0.36;SMil_00007160-augustus-gene-0.33;SMil_00007241-augustus-gene-0.33;SMil_00007313-augustus-gene-0.29;SMil_00007576-augustus-gene-0.24;SMil_00008309-processed-gene-0.0;SMi…
GO:0010629	negative regulation of gene expression	Biological Process	151	8	10.64	0.50597	SMil_00007307-augustus-gene-0.32;SMil_00009285-augustus-gene-0.20;SMil_00009721-augustus-gene-0.16;SMil_00010790-augustus-gene-0.19;SMil_00010988-augustus-gene-0.21;SMil_00017506-augustus-gene-0.16;SMil_00021976-augustus-gene-0.16;SMil_00030204-augustus-gene-0.2
GO:0045088	regulation of innate immune response	Biological Process	88	9	6.2	0.50672	Salvia_miltiorrhiza_newGene_5721;SMil_00003363-augustus-gene-0.34;SMil_00003634-processed-gene-0.7;SMil_00021220-augustus-gene-0.11;SMil_00021352-augustus-gene-0.10;SMil_00025772-augustus-gene-0.4;SMil_00027810-augustus-gene-0.4;SMil_00028745-augustus-gene-0.3;SMil_00030204-augustus-gene-0.2
GO:0080180	2-methylguanosine metabolic process	Biological Process	1	0	0.07	0.50713	--
GO:0033121	regulation of purine nucleotide catabolic process	Biological Process	20	1	1.41	0.50733	Salvia_miltiorrhiza_newGene_2701
GO:0030811	regulation of nucleotide catabolic process	Biological Process	20	1	1.41	0.50733	Salvia_miltiorrhiza_newGene_2701
GO:0051704	multi-organism process	Biological Process	534	42	37.64	0.50864	Salvia_miltiorrhiza_newGene_5721;SMil_00003363-augustus-gene-0.34;SMil_00003634-processed-gene-0.7;SMil_00003960-augustus-gene-0.38;SMil_00005142-augustus-gene-0.22;SMil_00006220-augustus-gene-0.29;SMil_00007262-augustus-gene-0.28;SMil_00007307-augustus-gene-0.32;SMil_00007911-augustus-gene-0.26;SMil_00009285-augustus-gene-0.20;SMil_00009920-processed-gene-0.21;SMil_00010790-augustus-gene-0.19;SM…
GO:0048317	seed morphogenesis	Biological Process	1	0	0.07	0.50946	--
GO:0009639	response to red or far red light	Biological Process	146	9	10.29	0.50947	SMil_00000953-augustus-gene-0.48;SMil_00004955-augustus-gene-0.33;SMil_00005832-augustus-gene-0.26;SMil_00007307-augustus-gene-0.32;SMil_00015191-processed-gene-0.4;SMil_00016247-augustus-gene-0.12;SMil_00019736-augustus-gene-0.10;SMil_00025772-augustus-gene-0.4;SMil_00030303-processed-gene-0.0
GO:0046085	adenosine metabolic process	Biological Process	1	0	0.07	0.51023	--
GO:0070525	threonylcarbamoyladenosine metabolic process	Biological Process	1	0	0.07	0.51023	--
GO:0070526	threonylcarbamoyladenosine biosynthetic process	Biological Process	1	0	0.07	0.51023	--
GO:0008037	cell recognition	Biological Process	4	1	0.28	0.5103	SMil_00007911-augustus-gene-0.26
GO:0048544	recognition of pollen	Biological Process	4	1	0.28	0.5103	SMil_00007911-augustus-gene-0.26
GO:0007143	female meiotic division	Biological Process	1	0	0.07	0.51035	--
GO:2000377	regulation of reactive oxygen species metabolic process	Biological Process	45	7	3.17	0.51092	Salvia_miltiorrhiza_newGene_5721;SMil_00005989-augustus-gene-0.24;SMil_00015891-processed-gene-0.15;SMil_00021220-augustus-gene-0.11;SMil_00021352-augustus-gene-0.10;SMil_00025772-augustus-gene-0.4;SMil_00030204-augustus-gene-0.2
GO:0042181	ketone biosynthetic process	Biological Process	21	1	1.48	0.51098	SMil_00011225-augustus-gene-0.22
GO:0006670	sphingosine metabolic process	Biological Process	1	0	0.07	0.51112	--
GO:0046512	sphingosine biosynthetic process	Biological Process	1	0	0.07	0.51112	--
GO:0009755	hormone-mediated signaling pathway	Biological Process	237	20	16.7	0.51178	Salvia_miltiorrhiza_newGene_5721;SMil_00000910-augustus-gene-0.43;SMil_00002321-processed-gene-0.38;SMil_00005832-augustus-gene-0.26;SMil_00009061-augustus-gene-0.20;SMil_00009063-processed-gene-0.4;SMil_00010881-augustus-gene-0.17;SMil_00011128-processed-gene-0.4;SMil_00016444-augustus-gene-0.18;SMil_00016936-augustus-gene-0.16;SMil_00019736-augustus-gene-0.10;SMil_00021220-augustus-gene-0.11;SM…
GO:0032870	cellular response to hormone stimulus	Biological Process	237	20	16.7	0.51178	Salvia_miltiorrhiza_newGene_5721;SMil_00000910-augustus-gene-0.43;SMil_00002321-processed-gene-0.38;SMil_00005832-augustus-gene-0.26;SMil_00009061-augustus-gene-0.20;SMil_00009063-processed-gene-0.4;SMil_00010881-augustus-gene-0.17;SMil_00011128-processed-gene-0.4;SMil_00016444-augustus-gene-0.18;SMil_00016936-augustus-gene-0.16;SMil_00019736-augustus-gene-0.10;SMil_00021220-augustus-gene-0.11;SM…
GO:0019058	viral life cycle	Biological Process	4	0	0.28	0.51192	--
GO:0048367	shoot system development	Biological Process	454	22	32	0.51193	Salvia_miltiorrhiza_newGene_5721;SMil_00002810-processed-gene-0.7;SMil_00003634-processed-gene-0.7;SMil_00005048-augustus-gene-0.32;SMil_00005832-augustus-gene-0.26;SMil_00006629-augustus-gene-0.26;SMil_00009381-processed-gene-0.0;SMil_00009721-augustus-gene-0.16;SMil_00011855-processed-gene-0.15;SMil_00012588-processed-gene-0.11;SMil_00012599-processed-gene-0.19;SMil_00015191-processed-gene-0.4;…
GO:0052646	alditol phosphate metabolic process	Biological Process	7	1	0.49	0.51238	SMil_00005862-augustus-gene-0.20
GO:0007030	Golgi organization	Biological Process	64	3	4.51	0.51325	SMil_00008309-processed-gene-0.0;SMil_00021000-augustus-gene-0.13;SMil_00027155-augustus-gene-0.8
GO:0009793	embryo development ending in seed dormancy	Biological Process	206	15	14.52	0.51343	SMil_00000813-augustus-gene-0.45;SMil_00001498-augustus-gene-0.43;SMil_00002810-processed-gene-0.7;SMil_00003660-augustus-gene-0.41;SMil_00004157-augustus-gene-0.39;SMil_00005832-augustus-gene-0.26;SMil_00006629-augustus-gene-0.26;SMil_00010988-augustus-gene-0.21;SMil_00013414-augustus-gene-0.13;SMil_00016444-augustus-gene-0.18;SMil_00016641-augustus-gene-0.14;SMil_00020804-augustus-gene-0.9;SMil…
GO:0006310	DNA recombination	Biological Process	97	2	6.84	0.51345	SMil_00007307-augustus-gene-0.32;SMil_00020937-augustus-gene-0.7
GO:0060147	regulation of posttranscriptional gene silencing	Biological Process	3	1	0.21	0.51409	SMil_00030204-augustus-gene-0.2
GO:0009911	positive regulation of flower development	Biological Process	12	0	0.85	0.51515	--
GO:0042401	cellular biogenic amine biosynthetic process	Biological Process	26	2	1.83	0.51559	SMil_00009831-augustus-gene-0.33;SMil_00026928-augustus-gene-0.8
GO:0009309	amine biosynthetic process	Biological Process	26	2	1.83	0.51559	SMil_00009831-augustus-gene-0.33;SMil_00026928-augustus-gene-0.8
GO:0009415	response to water	Biological Process	114	8	8.04	0.51716	SMil_00000910-augustus-gene-0.43;SMil_00001204-processed-gene-0.6;SMil_00009044-processed-gene-0.5;SMil_00009061-augustus-gene-0.20;SMil_00015029-processed-gene-0.4;SMil_00016444-augustus-gene-0.18;SMil_00021220-augustus-gene-0.11;SMil_00029751-processed-gene-0.1
GO:0016125	sterol metabolic process	Biological Process	68	1	4.79	0.51885	SMil_00027155-augustus-gene-0.8
GO:0009625	response to insect	Biological Process	9	2	0.63	0.51941	SMil_00020087-augustus-gene-0.9;SMil_00028086-augustus-gene-0.5
GO:0000075	cell cycle checkpoint	Biological Process	6	0	0.42	0.51989	--
GO:0009718	anthocyanin-containing compound biosynthetic process	Biological Process	50	7	3.52	0.51992	SMil_00015419-augustus-gene-0.17;SMil_00016012-augustus-gene-0.16;SMil_00016408-augustus-gene-0.17;SMil_00018028-augustus-gene-0.20;SMil_00025718-augustus-gene-0.5;SMil_00027245-augustus-gene-0.3;SMil_00029731-augustus-gene-0.3
GO:0006497	protein lipidation	Biological Process	45	2	3.17	0.52007	SMil_00013414-augustus-gene-0.13;SMil_00016226-augustus-gene-0.18
GO:0042157	lipoprotein metabolic process	Biological Process	45	2	3.17	0.52007	SMil_00013414-augustus-gene-0.13;SMil_00016226-augustus-gene-0.18
GO:0042158	lipoprotein biosynthetic process	Biological Process	45	2	3.17	0.52007	SMil_00013414-augustus-gene-0.13;SMil_00016226-augustus-gene-0.18
GO:0044248	cellular catabolic process	Biological Process	897	67	63.22	0.52015	Salvia_miltiorrhiza_newGene_1628;Salvia_miltiorrhiza_newGene_2480;Salvia_miltiorrhiza_newGene_2701;Salvia_miltiorrhiza_newGene_2948;Salvia_miltiorrhiza_newGene_5226;Salvia_miltiorrhiza_newGene_7628;SMil_00000435-augustus-gene-0.48;SMil_00002292-augustus-gene-0.32;SMil_00003363-augustus-gene-0.34;SMil_00003447-processed-gene-0.12;SMil_00004104-augustus-gene-0.46;SMil_00004372-augustus-gene-0.37;SM…
GO:0033384	geranyl diphosphate biosynthetic process	Biological Process	4	1	0.28	0.52061	SMil_00021873-augustus-gene-0.10
GO:0033386	geranylgeranyl diphosphate biosynthetic process	Biological Process	4	1	0.28	0.52061	SMil_00021873-augustus-gene-0.10
GO:0045337	farnesyl diphosphate biosynthetic process	Biological Process	4	1	0.28	0.52061	SMil_00021873-augustus-gene-0.10
GO:0009739	response to gibberellin	Biological Process	23	2	1.62	0.52099	SMil_00002292-augustus-gene-0.32;SMil_00029046-processed-gene-0.2
GO:0043966	histone H3 acetylation	Biological Process	1	0	0.07	0.52126	--
GO:0006817	phosphate ion transport	Biological Process	14	1	0.99	0.52157	SMil_00012750-processed-gene-0.2
GO:0006878	cellular copper ion homeostasis	Biological Process	3	0	0.21	0.52227	--
GO:0055070	copper ion homeostasis	Biological Process	3	0	0.21	0.52227	--
GO:0016444	somatic cell DNA recombination	Biological Process	10	0	0.7	0.52309	--
GO:0045184	establishment of protein localization	Biological Process	557	33	39.26	0.52339	Salvia_miltiorrhiza_newGene_1829;Salvia_miltiorrhiza_newGene_2948;Salvia_miltiorrhiza_newGene_296;Salvia_miltiorrhiza_newGene_5721;Salvia_miltiorrhiza_newGene_7628;Salvia_miltiorrhiza_newGene_7636;SMil_00000720-augustus-gene-0.41;SMil_00001257-augustus-gene-0.42;SMil_00001302-augustus-gene-0.51;SMil_00003363-augustus-gene-0.34;SMil_00003634-processed-gene-0.7;SMil_00004452-augustus-gene-0.29;SMil…
GO:0045597	positive regulation of cell differentiation	Biological Process	4	0	0.28	0.52352	--
GO:0015074	DNA integration	Biological Process	15	3	1.06	0.5239	Salvia_miltiorrhiza_newGene_4831;Salvia_miltiorrhiza_newGene_6661;Salvia_miltiorrhiza_newGene_792
GO:0051761	sesquiterpene metabolic process	Biological Process	37	3	2.61	0.52433	SMil_00006986-augustus-gene-0.32;SMil_00010537-augustus-gene-0.19;SMil_00027937-augustus-gene-0.2
GO:0051762	sesquiterpene biosynthetic process	Biological Process	37	3	2.61	0.52433	SMil_00006986-augustus-gene-0.32;SMil_00010537-augustus-gene-0.19;SMil_00027937-augustus-gene-0.2
GO:0043101	purine-containing compound salvage	Biological Process	7	0	0.49	0.52474	--
GO:0010100	negative regulation of photomorphogenesis	Biological Process	6	1	0.42	0.52505	SMil_00015191-processed-gene-0.4
GO:0009303	rRNA transcription	Biological Process	1	0	0.07	0.52596	--
GO:0019511	peptidyl-proline hydroxylation	Biological Process	7	1	0.49	0.52698	Salvia_miltiorrhiza_newGene_5522
GO:0018401	peptidyl-proline hydroxylation to 4-hydroxy-L-proline	Biological Process	7	1	0.49	0.52698	Salvia_miltiorrhiza_newGene_5522
GO:0018126	protein hydroxylation	Biological Process	7	1	0.49	0.52698	Salvia_miltiorrhiza_newGene_5522
GO:0019471	4-hydroxyproline metabolic process	Biological Process	7	1	0.49	0.52698	Salvia_miltiorrhiza_newGene_5522
GO:0048354	mucilage biosynthetic process involved in seed coat development	Biological Process	2	0	0.14	0.52707	--
GO:0048645	organ formation	Biological Process	61	5	4.3	0.52747	SMil_00009721-augustus-gene-0.16;SMil_00015191-processed-gene-0.4;SMil_00018423-augustus-gene-0.16;SMil_00019736-augustus-gene-0.10;SMil_00028086-augustus-gene-0.5
GO:0009798	axis specification	Biological Process	36	1	2.54	0.52774	SMil_00015891-processed-gene-0.15
GO:0009095	aromatic amino acid family biosynthetic process, prephenate pathway	Biological Process	10	2	0.7	0.5284	SMil_00013084-processed-gene-0.14;SMil_00016859-augustus-gene-0.10
GO:0006261	DNA-dependent DNA replication	Biological Process	60	1	4.23	0.52842	SMil_00007307-augustus-gene-0.32
GO:0034220	ion transmembrane transport	Biological Process	169	13	11.91	0.5288	Salvia_miltiorrhiza_newGene_5030;SMil_00001218-augustus-gene-0.48;SMil_00008878-processed-gene-0.11;SMil_00012304-augustus-gene-0.15;SMil_00013571-processed-gene-0.0;SMil_00015258-augustus-gene-0.17;SMil_00017058-processed-gene-0.13;SMil_00019647-processed-gene-0.5;SMil_00019736-augustus-gene-0.10;SMil_00020065-augustus-gene-0.13;SMil_00021352-augustus-gene-0.10;SMil_00022612-processed-gene-0.6;S…
GO:0006749	glutathione metabolic process	Biological Process	14	0	0.99	0.52899	--
GO:0010187	negative regulation of seed germination	Biological Process	5	0	0.35	0.52927	--
GO:0008156	negative regulation of DNA replication	Biological Process	2	0	0.14	0.52969	--
GO:0009698	phenylpropanoid metabolic process	Biological Process	97	13	6.84	0.52989	SMil_00012308-augustus-gene-0.22;SMil_00012897-augustus-gene-0.16;SMil_00013403-processed-gene-0.9;SMil_00013414-augustus-gene-0.13;SMil_00015145-augustus-gene-0.22;SMil_00015354-processed-gene-0.2;SMil_00016012-augustus-gene-0.16;SMil_00016408-augustus-gene-0.17;SMil_00019885-processed-gene-0.1;SMil_00020048-augustus-gene-0.19;SMil_00025260-augustus-gene-0.5;SMil_00025480-augustus-gene-0.9;SMil_…
GO:0009649	entrainment of circadian clock	Biological Process	2	0	0.14	0.53008	--
GO:0030855	epithelial cell differentiation	Biological Process	153	10	10.78	0.5305	SMil_00001120-processed-gene-0.10;SMil_00002292-augustus-gene-0.32;SMil_00002699-processed-gene-0.5;SMil_00005832-augustus-gene-0.26;SMil_00007576-augustus-gene-0.24;SMil_00009722-augustus-gene-0.24;SMil_00016982-augustus-gene-0.18;SMil_00019736-augustus-gene-0.10;SMil_00021000-augustus-gene-0.13;SMil_00030303-processed-gene-0.0
GO:0009913	epidermal cell differentiation	Biological Process	153	10	10.78	0.5305	SMil_00001120-processed-gene-0.10;SMil_00002292-augustus-gene-0.32;SMil_00002699-processed-gene-0.5;SMil_00005832-augustus-gene-0.26;SMil_00007576-augustus-gene-0.24;SMil_00009722-augustus-gene-0.24;SMil_00016982-augustus-gene-0.18;SMil_00019736-augustus-gene-0.10;SMil_00021000-augustus-gene-0.13;SMil_00030303-processed-gene-0.0
GO:0010304	PSII associated light-harvesting complex II catabolic process	Biological Process	9	1	0.63	0.53052	SMil_00000435-augustus-gene-0.48
GO:0006884	cell volume homeostasis	Biological Process	1	0	0.07	0.53089	--
GO:0048510	regulation of timing of transition from vegetative to reproductive phase	Biological Process	7	0	0.49	0.53097	--
GO:0048506	regulation of timing of meristematic phase transition	Biological Process	7	0	0.49	0.53097	--
GO:0006144	purine nucleobase metabolic process	Biological Process	11	0	0.78	0.53115	--
GO:0006913	nucleocytoplasmic transport	Biological Process	90	1	6.34	0.53173	SMil_00008396-augustus-gene-0.20
GO:0051169	nuclear transport	Biological Process	90	1	6.34	0.53173	SMil_00008396-augustus-gene-0.20
GO:1901935	beta-caryophyllene metabolic process	Biological Process	11	0	0.78	0.53359	--
GO:1901937	beta-caryophyllene biosynthetic process	Biological Process	11	0	0.78	0.53359	--
GO:0045040	protein import into mitochondrial outer membrane	Biological Process	2	0	0.14	0.53437	--
GO:0007008	outer mitochondrial membrane organization	Biological Process	2	0	0.14	0.53437	--
GO:0010026	trichome differentiation	Biological Process	57	3	4.02	0.5349	SMil_00005832-augustus-gene-0.26;SMil_00007576-augustus-gene-0.24;SMil_00019736-augustus-gene-0.10
GO:0050776	regulation of immune response	Biological Process	89	9	6.27	0.53498	Salvia_miltiorrhiza_newGene_5721;SMil_00003363-augustus-gene-0.34;SMil_00003634-processed-gene-0.7;SMil_00021220-augustus-gene-0.11;SMil_00021352-augustus-gene-0.10;SMil_00025772-augustus-gene-0.4;SMil_00027810-augustus-gene-0.4;SMil_00028745-augustus-gene-0.3;SMil_00030204-augustus-gene-0.2
GO:0006672	ceramide metabolic process	Biological Process	11	0	0.78	0.53583	--
GO:0044770	cell cycle phase transition	Biological Process	29	1	2.04	0.5362	SMil_00015191-processed-gene-0.4
GO:0044772	mitotic cell cycle phase transition	Biological Process	29	1	2.04	0.5362	SMil_00015191-processed-gene-0.4
GO:0008104	protein localization	Biological Process	576	34	40.6	0.53697	Salvia_miltiorrhiza_newGene_1829;Salvia_miltiorrhiza_newGene_2948;Salvia_miltiorrhiza_newGene_296;Salvia_miltiorrhiza_newGene_5721;Salvia_miltiorrhiza_newGene_7628;Salvia_miltiorrhiza_newGene_7636;SMil_00000720-augustus-gene-0.41;SMil_00001257-augustus-gene-0.42;SMil_00001302-augustus-gene-0.51;SMil_00003363-augustus-gene-0.34;SMil_00003634-processed-gene-0.7;SMil_00004452-augustus-gene-0.29;SMil…
GO:0006955	immune response	Biological Process	207	18	14.59	0.53701	Salvia_miltiorrhiza_newGene_5721;SMil_00003363-augustus-gene-0.34;SMil_00003634-processed-gene-0.7;SMil_00009285-augustus-gene-0.20;SMil_00010790-augustus-gene-0.19;SMil_00010869-augustus-gene-0.16;SMil_00015891-processed-gene-0.15;SMil_00017659-augustus-gene-0.9;SMil_00021141-augustus-gene-0.10;SMil_00021220-augustus-gene-0.11;SMil_00021352-augustus-gene-0.10;SMil_00025772-augustus-gene-0.4;SMil…
GO:0006014	D-ribose metabolic process	Biological Process	8	1	0.56	0.53771	SMil_00002279-augustus-gene-0.42
GO:0009834	plant-type secondary cell wall biogenesis	Biological Process	23	0	1.62	0.53819	--
GO:0034614	cellular response to reactive oxygen species	Biological Process	37	3	2.61	0.5383	SMil_00005989-augustus-gene-0.24;SMil_00006812-augustus-gene-0.26;SMil_00021000-augustus-gene-0.13
GO:0010256	endomembrane system organization	Biological Process	69	3	4.86	0.53844	SMil_00008309-processed-gene-0.0;SMil_00021000-augustus-gene-0.13;SMil_00027155-augustus-gene-0.8
GO:0042660	positive regulation of cell fate specification	Biological Process	2	0	0.14	0.5385	--
GO:0010063	positive regulation of trichoblast fate specification	Biological Process	2	0	0.14	0.5385	--
GO:0065009	regulation of molecular function	Biological Process	222	17	15.65	0.53951	Salvia_miltiorrhiza_newGene_1944;Salvia_miltiorrhiza_newGene_2701;Salvia_miltiorrhiza_newGene_5721;SMil_00000549-augustus-gene-0.80;SMil_00001793-augustus-gene-0.35;SMil_00007067-processed-gene-0.29;SMil_00007313-augustus-gene-0.29;SMil_00010530-augustus-gene-0.24;SMil_00016494-processed-gene-0.7;SMil_00017616-augustus-gene-0.18;SMil_00018771-augustus-gene-0.10;SMil_00019459-augustus-gene-0.14;SM…
GO:0048235	pollen sperm cell differentiation	Biological Process	6	1	0.42	0.53985	SMil_00005142-augustus-gene-0.22
GO:0015698	inorganic anion transport	Biological Process	104	10	7.33	0.53988	SMil_00002830-augustus-gene-0.27;SMil_00008878-processed-gene-0.11;SMil_00012750-processed-gene-0.2;SMil_00013571-processed-gene-0.0;SMil_00015397-augustus-gene-0.12;SMil_00021220-augustus-gene-0.11;SMil_00021352-augustus-gene-0.10;SMil_00021584-augustus-gene-0.8;SMil_00021627-augustus-gene-0.9;SMil_00022570-processed-gene-0.3
GO:0006891	intra-Golgi vesicle-mediated transport	Biological Process	26	2	1.83	0.54057	SMil_00018531-processed-gene-0.3;SMil_00027133-processed-gene-0.0
GO:0010212	response to ionizing radiation	Biological Process	20	1	1.41	0.54099	SMil_00007307-augustus-gene-0.32
GO:0006425	glutaminyl-tRNA aminoacylation	Biological Process	1	0	0.07	0.54168	--
GO:0006540	glutamate decarboxylation to succinate	Biological Process	2	0	0.14	0.54272	--
GO:0006538	glutamate catabolic process	Biological Process	2	0	0.14	0.54272	--
GO:0009450	gamma-aminobutyric acid catabolic process	Biological Process	2	0	0.14	0.54272	--
GO:0006730	one-carbon metabolic process	Biological Process	23	2	1.62	0.54272	SMil_00012373-augustus-gene-0.10;SMil_00013403-processed-gene-0.9
[truncated: 4,374 more rows]
