# Supplementary material for: Molecular Characterization and Overexpression of SmJMT Increases the Production of Phenolic Acids in Salvia miltiorrhiza
Source: Int J Mol Sci. 2018 Nov 28;19(12):3788. doi: 10.3390/ijms19123788 (PMC6321555; doi:10.3390/ijms19123788)
Supplement: Supplementary file 1 [file ijms-19-03788-s001.zip › Supplementary Table 3.xlsx]

## Sheet: Sheet1
Supplementary Table 3. Overview of the significant enrichment of the KEGG pathways. Ko_ID: the ID of KEGG Orthology. Significant: the number of DEGs annotated on this pathway. Annotated: the number of Genes annotated on this pathway. The P-value and gene list are shown.
KEGG Pathway	ko_ID	Significant	Annotated	P-value	Gene list
Flavonoid biosynthesis	ko00941	12	53	0.000117013	SMil_00000716-augustus-gene-0.53;SMil_00001226-augustus-gene-0.46;SMil_00003381-augustus-gene-0.40;SMil_00016760-augustus-gene-0.10;SMil_00018429-augustus-gene-0.14;SMil_00020043-processed-gene-0.12;SMil_00022498-processed-gene-0.4;SMil_00025190-augustus-gene-0.6;SMil_00025480-augustus-gene-0.9;SMil_00025718-augustus-gene-0.5;SMil_00026146-augustus-gene-0.8;SMil_00026609-augustus-gene-0.8
Carbon fixation in photosynthetic organisms	ko00710	16	87	0.000130246	SMil_00000496-augustus-gene-0.68;SMil_00002051-augustus-gene-0.48;SMil_00002747-augustus-gene-0.35;SMil_00003929-processed-gene-0.9;SMil_00005750-augustus-gene-0.46;SMil_00006627-augustus-gene-0.36;SMil_00013642-augustus-gene-0.16;SMil_00016337-augustus-gene-0.19;SMil_00017021-processed-gene-0.2;SMil_00021906-augustus-gene-0.11;SMil_00023364-augustus-gene-0.11;SMil_00025772-augustus-gene-0.4;SMil…
Pentose phosphate pathway	ko00030	12	56	0.000204836	SMil_00000114-processed-gene-0.14;SMil_00002747-augustus-gene-0.35;SMil_00003929-processed-gene-0.9;SMil_00006565-augustus-gene-0.33;SMil_00006627-augustus-gene-0.36;SMil_00013642-augustus-gene-0.16;SMil_00014795-processed-gene-0.14;SMil_00017021-processed-gene-0.2;SMil_00021014-augustus-gene-0.7;SMil_00021906-augustus-gene-0.11;SMil_00024678-augustus-gene-0.7;SMil_00026873-augustus-gene-0.7
Carbon metabolism	ko01200	34	281	0.000298343	SMil_00000114-processed-gene-0.14;SMil_00000496-augustus-gene-0.68;SMil_00002051-augustus-gene-0.48;SMil_00002747-augustus-gene-0.35;SMil_00003363-augustus-gene-0.34;SMil_00003784-processed-gene-0.14;SMil_00003929-processed-gene-0.9;SMil_00005750-augustus-gene-0.46;SMil_00006118-processed-gene-0.21;SMil_00006565-augustus-gene-0.33;SMil_00006627-augustus-gene-0.36;SMil_00007576-augustus-gene-0.24;…
Fatty acid metabolism	ko01212	18	116	0.000465926	SMil_00000121-augustus-gene-0.89;SMil_00002358-augustus-gene-0.39;SMil_00002699-processed-gene-0.5;SMil_00003846-augustus-gene-0.35;SMil_00005004-augustus-gene-0.36;SMil_00007296-processed-gene-0.23;SMil_00011206-augustus-gene-0.22;SMil_00017674-augustus-gene-0.15;SMil_00017731-processed-gene-0.6;SMil_00020087-augustus-gene-0.9;SMil_00022024-augustus-gene-0.10;SMil_00025572-augustus-gene-0.8;SMil…
Biosynthesis of unsaturated fatty acids	ko01040	11	53	0.000503283	SMil_00002358-augustus-gene-0.39;SMil_00002699-processed-gene-0.5;SMil_00003846-augustus-gene-0.35;SMil_00005004-augustus-gene-0.36;SMil_00007296-processed-gene-0.23;SMil_00011206-augustus-gene-0.22;SMil_00025572-augustus-gene-0.8;SMil_00026172-augustus-gene-0.7;SMil_00026704-processed-gene-0.5;SMil_00029484-processed-gene-0.0;Salvia_miltiorrhiza_newGene_7129
Stilbenoid, diarylheptanoid and gingerol biosynthesis	ko00945	8	34	0.001241	SMil_00000716-augustus-gene-0.53;SMil_00001226-augustus-gene-0.46;SMil_00018429-augustus-gene-0.14;SMil_00022833-processed-gene-0.0;SMil_00025190-augustus-gene-0.6;SMil_00025480-augustus-gene-0.9;SMil_00026146-augustus-gene-0.8;SMil_00026609-augustus-gene-0.8
Phenylalanine, tyrosine and tryptophan biosynthesis	ko00400	11	60	0.00149725	SMil_00007476-processed-gene-0.9;SMil_00009831-augustus-gene-0.33;SMil_00011394-augustus-gene-0.25;SMil_00013084-processed-gene-0.14;SMil_00013414-augustus-gene-0.13;SMil_00016859-augustus-gene-0.10;SMil_00024925-augustus-gene-0.9;SMil_00026135-augustus-gene-0.8;SMil_00026928-augustus-gene-0.8;SMil_00028801-augustus-gene-0.5;Salvia_miltiorrhiza_newGene_3999
Fatty acid biosynthesis	ko00061	13	81	0.00205865	SMil_00000121-augustus-gene-0.89;SMil_00003846-augustus-gene-0.35;SMil_00007296-processed-gene-0.23;SMil_00011206-augustus-gene-0.22;SMil_00017674-augustus-gene-0.15;SMil_00017731-processed-gene-0.6;SMil_00020087-augustus-gene-0.9;SMil_00022024-augustus-gene-0.10;SMil_00025572-augustus-gene-0.8;SMil_00026172-augustus-gene-0.7;SMil_00027155-augustus-gene-0.8;SMil_00028086-augustus-gene-0.5;SMil_00…
Biosynthesis of amino acids	ko01230	31	280	0.00239538	SMil_00002747-augustus-gene-0.35;SMil_00003276-augustus-gene-0.36;SMil_00003363-augustus-gene-0.34;SMil_00003929-processed-gene-0.9;SMil_00005750-augustus-gene-0.46;SMil_00006118-processed-gene-0.21;SMil_00006565-augustus-gene-0.33;SMil_00006627-augustus-gene-0.36;SMil_00007476-processed-gene-0.9;SMil_00007576-augustus-gene-0.24;SMil_00009831-augustus-gene-0.33;SMil_00011394-augustus-gene-0.25;SM…
Fatty acid elongation	ko00062	9	47	0.0029148	SMil_00001120-processed-gene-0.10;SMil_00001221-processed-gene-0.34;SMil_00002358-augustus-gene-0.39;SMil_00002699-processed-gene-0.5;SMil_00003274-processed-gene-0.25;SMil_00011778-processed-gene-0.8;SMil_00013409-processed-gene-0.3;SMil_00015354-processed-gene-0.2;SMil_00026779-processed-gene-0.1
Phenylpropanoid biosynthesis	ko00940	22	184	0.00401022	SMil_00000716-augustus-gene-0.53;SMil_00001226-augustus-gene-0.46;SMil_00001451-processed-gene-0.21;SMil_00003258-augustus-gene-0.44;SMil_00004552-augustus-gene-0.29;SMil_00008188-augustus-gene-0.22;SMil_00009123-augustus-gene-0.34;SMil_00012897-augustus-gene-0.16;SMil_00014355-augustus-gene-0.16;SMil_00016012-augustus-gene-0.16;SMil_00018429-augustus-gene-0.14;SMil_00018588-augustus-gene-0.11;SM…
Glycolysis / Gluconeogenesis	ko00010	18	147	0.00694166	SMil_00002747-augustus-gene-0.35;SMil_00003784-processed-gene-0.14;SMil_00005750-augustus-gene-0.46;SMil_00006627-augustus-gene-0.36;SMil_00007576-augustus-gene-0.24;SMil_00010935-augustus-gene-0.21;SMil_00011088-augustus-gene-0.23;SMil_00015145-augustus-gene-0.22;SMil_00019190-processed-gene-0.0;SMil_00021906-augustus-gene-0.11;SMil_00021954-augustus-gene-0.10;SMil_00022297-augustus-gene-0.15;SM…
Amino sugar and nucleotide sugar metabolism	ko00520	18	152	0.00974603	SMil_00000176-augustus-gene-0.55;SMil_00000953-augustus-gene-0.48;SMil_00001842-augustus-gene-0.41;SMil_00004772-augustus-gene-0.53;SMil_00004775-augustus-gene-0.55;SMil_00004776-augustus-gene-0.56;SMil_00009920-processed-gene-0.21;SMil_00014942-augustus-gene-0.16;SMil_00015265-augustus-gene-0.18;SMil_00018743-augustus-gene-0.14;SMil_00018746-augustus-gene-0.15;SMil_00024547-processed-gene-0.2;SM…
Arachidonic acid metabolism	ko00590	4	16	0.0174068	SMil_00004372-augustus-gene-0.37;SMil_00007589-augustus-gene-0.31;SMil_00016616-augustus-gene-0.18;SMil_00023848-augustus-gene-0.11
Degradation of aromatic compounds	ko01220	3	11	0.0307981	SMil_00000716-augustus-gene-0.53;SMil_00015145-augustus-gene-0.22;SMil_00028010-processed-gene-0.1
Galactose metabolism	ko00052	9	68	0.0316035	SMil_00001842-augustus-gene-0.41;SMil_00009574-augustus-gene-0.25;SMil_00011111-augustus-gene-0.23;SMil_00019701-processed-gene-0.11;SMil_00020829-augustus-gene-0.12;SMil_00023600-augustus-gene-0.5;SMil_00024678-augustus-gene-0.7;SMil_00028091-augustus-gene-0.7;SMil_00028188-augustus-gene-0.5
Aminoacyl-tRNA biosynthesis	ko00970	9	71	0.0402869	SMil_00000382-augustus-gene-0.64;SMil_00001403-processed-gene-0.0;SMil_00002549-augustus-gene-0.34;SMil_00003497-augustus-gene-0.31;SMil_00004157-augustus-gene-0.39;SMil_00006629-augustus-gene-0.26;SMil_00009622-processed-gene-0.8;SMil_00015778-augustus-gene-0.20;SMil_00021956-augustus-gene-0.9
Ubiquinone and other terpenoid-quinone biosynthesis	ko00130	7	51	0.0462806	SMil_00000716-augustus-gene-0.53;SMil_00012166-processed-gene-0.0;SMil_00016012-augustus-gene-0.16;SMil_00018588-augustus-gene-0.11;SMil_00021322-augustus-gene-0.15;SMil_00024925-augustus-gene-0.9;SMil_00029731-augustus-gene-0.3
Glycine, serine and threonine metabolism	ko00260	10	85	0.0491195	SMil_00003363-augustus-gene-0.34;SMil_00009831-augustus-gene-0.33;SMil_00012373-augustus-gene-0.10;SMil_00012782-augustus-gene-0.20;SMil_00013707-augustus-gene-0.18;SMil_00018707-augustus-gene-0.12;SMil_00021954-augustus-gene-0.10;SMil_00022297-augustus-gene-0.15;SMil_00027154-augustus-gene-0.10;SMil_00028029-augustus-gene-0.2
Flavone and flavonol biosynthesis	ko00944	2	6	0.0535769	SMil_00016760-augustus-gene-0.10;SMil_00022498-processed-gene-0.4
Fatty acid degradation	ko00071	7	53	0.0551962	SMil_00000121-augustus-gene-0.89;SMil_00005004-augustus-gene-0.36;SMil_00015145-augustus-gene-0.22;SMil_00019190-processed-gene-0.0;SMil_00020087-augustus-gene-0.9;SMil_00028010-processed-gene-0.1;SMil_00028086-augustus-gene-0.5
Sulfur metabolism	ko00920	5	33	0.0607566	SMil_00006118-processed-gene-0.21;SMil_00009657-augustus-gene-0.21;SMil_00016444-augustus-gene-0.18;SMil_00021000-augustus-gene-0.13;SMil_00025956-augustus-gene-0.9
Sesquiterpenoid and triterpenoid biosynthesis	ko00909	6	47	0.0834414	SMil_00000996-augustus-gene-0.44;SMil_00019637-processed-gene-0.7;SMil_00019689-augustus-gene-0.12;SMil_00022325-augustus-gene-0.11;SMil_00026009-augustus-gene-0.7;SMil_00029534-augustus-gene-0.2
Riboflavin metabolism	ko00740	3	18	0.108917	SMil_00025642-augustus-gene-0.7;Salvia_miltiorrhiza_newGene_2702;Salvia_miltiorrhiza_newGene_423
alpha-Linolenic acid metabolism	ko00592	6	51	0.113086	SMil_00004108-processed-gene-0.33;SMil_00005004-augustus-gene-0.36;SMil_00009061-augustus-gene-0.20;SMil_00016616-augustus-gene-0.18;SMil_00017556-augustus-gene-0.9;SMil_00024698-processed-gene-0.1
Fructose and mannose metabolism	ko00051	7	63	0.114847	SMil_00002747-augustus-gene-0.35;SMil_00006627-augustus-gene-0.36;SMil_00015265-augustus-gene-0.18;SMil_00021906-augustus-gene-0.11;SMil_00024678-augustus-gene-0.7;SMil_00026873-augustus-gene-0.7;SMil_00030218-augustus-gene-0.2
ABC transporters	ko02010	5	40	0.116958	SMil_00005832-augustus-gene-0.26;SMil_00012456-augustus-gene-0.22;SMil_00015440-augustus-gene-0.15;SMil_00016160-augustus-gene-0.15;SMil_00030303-processed-gene-0.0
Glutathione metabolism	ko00480	10	102	0.127927	SMil_00000114-processed-gene-0.14;SMil_00004372-augustus-gene-0.37;SMil_00004757-augustus-gene-0.42;SMil_00007589-augustus-gene-0.31;SMil_00010967-augustus-gene-0.22;SMil_00011103-processed-gene-0.10;SMil_00014795-processed-gene-0.14;SMil_00018709-augustus-gene-0.19;SMil_00021014-augustus-gene-0.7;SMil_00023848-augustus-gene-0.11
Phenylalanine metabolism	ko00360	13	142	0.135221	SMil_00000716-augustus-gene-0.53;SMil_00004552-augustus-gene-0.29;SMil_00009123-augustus-gene-0.34;SMil_00012897-augustus-gene-0.16;SMil_00016012-augustus-gene-0.16;SMil_00018588-augustus-gene-0.11;SMil_00019885-processed-gene-0.1;SMil_00021322-augustus-gene-0.15;SMil_00023343-augustus-gene-0.7;SMil_00024925-augustus-gene-0.9;SMil_00025480-augustus-gene-0.9;SMil_00028029-augustus-gene-0.2;SMil_00…
Valine, leucine and isoleucine degradation	ko00280	6	54	0.13837	SMil_00009176-augustus-gene-0.33;SMil_00017886-augustus-gene-0.10;SMil_00019190-processed-gene-0.0;SMil_00021690-augustus-gene-0.11;SMil_00022297-augustus-gene-0.15;Salvia_miltiorrhiza_newGene_2235
Peroxisome	ko04146	10	108	0.16639	SMil_00000121-augustus-gene-0.89;SMil_00000859-augustus-gene-0.39;SMil_00001037-augustus-gene-0.53;SMil_00005004-augustus-gene-0.36;SMil_00012919-augustus-gene-0.19;SMil_00017572-augustus-gene-0.21;SMil_00020087-augustus-gene-0.9;SMil_00026958-augustus-gene-0.7;SMil_00027384-augustus-gene-0.3;SMil_00028086-augustus-gene-0.5
Cutin, suberine and wax biosynthesis	ko00073	5	45	0.167979	SMil_00002732-augustus-gene-0.52;SMil_00008505-processed-gene-0.0;SMil_00012748-augustus-gene-0.9;SMil_00027384-augustus-gene-0.3;SMil_00030359-processed-gene-0.0
Nitrogen metabolism	ko00910	5	46	0.179099	SMil_00010475-processed-gene-0.1;SMil_00011221-processed-gene-0.12;SMil_00015435-augustus-gene-0.13;SMil_00021584-augustus-gene-0.8;SMil_00025933-processed-gene-0.2
C5-Branched dibasic acid metabolism	ko00660	2	12	0.182529	SMil_00026811-processed-gene-0.0;SMil_00030089-processed-gene-0.1
One carbon pool by folate	ko00670	3	26	0.239351	SMil_00012373-augustus-gene-0.10;SMil_00027103-augustus-gene-0.4;Salvia_miltiorrhiza_newGene_6182
Ether lipid metabolism	ko00565	4	39	0.248901	SMil_00004816-processed-gene-0.7;SMil_00006467-processed-gene-0.2;SMil_00016616-augustus-gene-0.18;SMil_00027973-augustus-gene-0.4
Carotenoid biosynthesis	ko00906	5	54	0.276208	SMil_00000394-augustus-gene-0.65;SMil_00007313-augustus-gene-0.29;SMil_00016247-augustus-gene-0.12;SMil_00021340-augustus-gene-0.16;Salvia_miltiorrhiza_newGene_1329
Anthocyanin biosynthesis	ko00942	1	5	0.286768	SMil_00021696-processed-gene-0.6
Glycerolipid metabolism	ko00561	7	82	0.287423	SMil_00008461-augustus-gene-0.29;SMil_00009381-processed-gene-0.0;SMil_00009956-augustus-gene-0.21;SMil_00016616-augustus-gene-0.18;SMil_00019190-processed-gene-0.0;SMil_00026283-augustus-gene-0.5;SMil_00027973-augustus-gene-0.4
Pyruvate metabolism	ko00620	10	124	0.290749	SMil_00000496-augustus-gene-0.68;SMil_00002051-augustus-gene-0.48;SMil_00003784-processed-gene-0.14;SMil_00013067-augustus-gene-0.24;SMil_00016337-augustus-gene-0.19;SMil_00019190-processed-gene-0.0;SMil_00022024-augustus-gene-0.10;SMil_00022297-augustus-gene-0.15;SMil_00023364-augustus-gene-0.11;SMil_00030325-augustus-gene-0.1
Tryptophan metabolism	ko00380	4	42	0.293325	SMil_00002379-augustus-gene-0.38;SMil_00011938-augustus-gene-0.22;SMil_00016641-augustus-gene-0.14;SMil_00019190-processed-gene-0.0
Starch and sucrose metabolism	ko00500	18	242	0.316721	SMil_00000124-augustus-gene-0.100;SMil_00000722-augustus-gene-0.45;SMil_00000953-augustus-gene-0.48;SMil_00006692-augustus-gene-0.25;SMil_00006830-augustus-gene-0.27;SMil_00007665-processed-gene-0.3;SMil_00009574-augustus-gene-0.25;SMil_00011111-augustus-gene-0.23;SMil_00014355-augustus-gene-0.16;SMil_00014942-augustus-gene-0.16;SMil_00019072-augustus-gene-0.19;SMil_00022740-augustus-gene-0.12;SM…
Cyanoamino acid metabolism	ko00460	5	58	0.328322	SMil_00012373-augustus-gene-0.10;SMil_00014355-augustus-gene-0.16;SMil_00015435-augustus-gene-0.13;SMil_00021000-augustus-gene-0.13;SMil_00028079-augustus-gene-0.3
Biotin metabolism	ko00780	3	31	0.330286	SMil_00011206-augustus-gene-0.22;SMil_00017731-processed-gene-0.6;SMil_00027155-augustus-gene-0.8
Folate biosynthesis	ko00790	2	18	0.330822	SMil_00012442-augustus-gene-0.27;SMil_00016501-augustus-gene-0.17
Diterpenoid biosynthesis	ko00904	5	59	0.341529	SMil_00013638-augustus-gene-0.23;SMil_00014023-processed-gene-0.8;SMil_00015959-augustus-gene-0.15;SMil_00024716-augustus-gene-0.11;SMil_00029991-processed-gene-0.0
Plant hormone signal transduction	ko04075	21	295	0.372514	SMil_00000910-augustus-gene-0.43;SMil_00002321-processed-gene-0.38;SMil_00002325-processed-gene-0.42;SMil_00002329-processed-gene-0.25;SMil_00002492-processed-gene-0.10;SMil_00002689-augustus-gene-0.30;SMil_00008251-processed-gene-0.8;SMil_00010046-augustus-gene-0.23;SMil_00011128-processed-gene-0.4;SMil_00011706-augustus-gene-0.24;SMil_00013849-augustus-gene-0.19;SMil_00016849-augustus-gene-0.17…
Monoterpenoid biosynthesis	ko00902	2	20	0.379308	SMil_00024362-processed-gene-0.8;SMil_00025575-augustus-gene-0.9
Protein export	ko03060	6	77	0.389497	SMil_00000720-augustus-gene-0.41;SMil_00000902-augustus-gene-0.47;SMil_00014110-processed-gene-0.5;SMil_00015833-augustus-gene-0.20;Salvia_miltiorrhiza_newGene_1829;Salvia_miltiorrhiza_newGene_296
Tyrosine metabolism	ko00350	5	63	0.394576	SMil_00015145-augustus-gene-0.22;SMil_00024925-augustus-gene-0.9;SMil_00028010-processed-gene-0.1;SMil_00028029-augustus-gene-0.2;Salvia_miltiorrhiza_newGene_2196
Valine, leucine and isoleucine biosynthesis	ko00290	2	21	0.403003	SMil_00026811-processed-gene-0.0;SMil_00030089-processed-gene-0.1
Nicotinate and nicotinamide metabolism	ko00760	2	22	0.42626	SMil_00015397-augustus-gene-0.12;SMil_00029248-augustus-gene-0.2
Circadian rhythm - plant	ko04712	4	52	0.444309	SMil_00000501-augustus-gene-0.70;SMil_00000816-processed-gene-0.4;SMil_00012709-processed-gene-0.8;SMil_00025712-augustus-gene-0.9
Terpenoid backbone biosynthesis	ko00900	6	84	0.472388	SMil_00004350-augustus-gene-0.23;SMil_00014647-augustus-gene-0.19;SMil_00021873-augustus-gene-0.10;SMil_00023989-augustus-gene-0.10;SMil_00027086-augustus-gene-0.4;Salvia_miltiorrhiza_newGene_6196
Isoquinoline alkaloid biosynthesis	ko00950	3	40	0.490589	SMil_00024925-augustus-gene-0.9;SMil_00028029-augustus-gene-0.2;Salvia_miltiorrhiza_newGene_2196
Photosynthesis	ko00195	3	40	0.490589	SMil_00003890-augustus-gene-0.33;SMil_00013247-augustus-gene-0.24;SMil_00030193-augustus-gene-0.5
Tropane, piperidine and pyridine alkaloid biosynthesis	ko00960	3	40	0.490589	SMil_00013148-augustus-gene-0.23;SMil_00024925-augustus-gene-0.9;SMil_00028029-augustus-gene-0.2
Phagosome	ko04145	9	133	0.506953	SMil_00000720-augustus-gene-0.41;SMil_00006220-augustus-gene-0.29;SMil_00018666-augustus-gene-0.13;SMil_00019933-augustus-gene-0.13;SMil_00026356-augustus-gene-0.7;SMil_00027581-augustus-gene-0.6;Salvia_miltiorrhiza_newGene_1829;Salvia_miltiorrhiza_newGene_296;Salvia_miltiorrhiza_newGene_7628
Inositol phosphate metabolism	ko00562	5	74	0.536077	SMil_00004816-processed-gene-0.7;SMil_00016226-augustus-gene-0.18;SMil_00016444-augustus-gene-0.18;SMil_00022675-augustus-gene-0.11;SMil_00030218-augustus-gene-0.2
Arginine and proline metabolism	ko00330	6	90	0.540823	SMil_00001734-augustus-gene-0.43;SMil_00003276-augustus-gene-0.36;SMil_00016988-augustus-gene-0.10;SMil_00017659-augustus-gene-0.9;SMil_00019190-processed-gene-0.0;Salvia_miltiorrhiza_newGene_5522
Non-homologous end-joining	ko03450	1	12	0.555846	Salvia_miltiorrhiza_newGene_7421
Linoleic acid metabolism	ko00591	1	13	0.584924	SMil_00016616-augustus-gene-0.18
Thiamine metabolism	ko00730	1	13	0.584924	SMil_00025800-augustus-gene-0.8
Pantothenate and CoA biosynthesis	ko00770	2	30	0.592679	SMil_00020311-augustus-gene-0.15;SMil_00026811-processed-gene-0.0
Limonene and pinene degradation	ko00903	1	14	0.612103	SMil_00022833-processed-gene-0.0
Vitamin B6 metabolism	ko00750	1	14	0.612103	SMil_00001498-augustus-gene-0.43
Sulfur relay system	ko04122	1	16	0.661252	SMil_00018266-augustus-gene-0.14
Glyoxylate and dicarboxylate metabolism	ko00630	4	71	0.69107	SMil_00012373-augustus-gene-0.10;SMil_00013707-augustus-gene-0.18;SMil_00015435-augustus-gene-0.13;SMil_00027154-augustus-gene-0.10
Mismatch repair	ko03430	4	71	0.69107	SMil_00003105-augustus-gene-0.39;SMil_00005961-processed-gene-0.18;SMil_00020018-augustus-gene-0.10;SMil_00027429-augustus-gene-0.3
Glycosylphosphatidylinositol(GPI)-anchor biosynthesis	ko00563	2	36	0.692076	SMil_00001743-augustus-gene-0.56;SMil_00010216-augustus-gene-0.25
Propanoate metabolism	ko00640	2	37	0.706551	SMil_00021690-augustus-gene-0.11;SMil_00022024-augustus-gene-0.10
Homologous recombination	ko03440	5	90	0.709434	SMil_00000591-augustus-gene-0.54;SMil_00003105-augustus-gene-0.39;SMil_00020937-augustus-gene-0.7;SMil_00027429-augustus-gene-0.3;Salvia_miltiorrhiza_newGene_7421
Alanine, aspartate and glutamate metabolism	ko00250	3	56	0.718514	SMil_00002167-processed-gene-0.4;SMil_00012782-augustus-gene-0.20;SMil_00018707-augustus-gene-0.12
beta-Alanine metabolism	ko00410	3	58	0.740592	SMil_00019190-processed-gene-0.0;SMil_00021690-augustus-gene-0.11;SMil_00028029-augustus-gene-0.2
Ascorbate and aldarate metabolism	ko00053	3	59	0.751105	SMil_00015753-augustus-gene-0.13;SMil_00019190-processed-gene-0.0;Salvia_miltiorrhiza_newGene_2741
Butanoate metabolism	ko00650	1	21	0.758627	SMil_00026811-processed-gene-0.0
Selenocompound metabolism	ko00450	1	21	0.758627	SMil_00009657-augustus-gene-0.21
Cysteine and methionine metabolism	ko00270	6	116	0.779052	SMil_00006118-processed-gene-0.21;SMil_00013403-processed-gene-0.9;SMil_00016988-augustus-gene-0.10;SMil_00021000-augustus-gene-0.13;SMil_00024925-augustus-gene-0.9;SMil_00025956-augustus-gene-0.9
DNA replication	ko03030	4	81	0.785144	SMil_00003105-augustus-gene-0.39;SMil_00005961-processed-gene-0.18;SMil_00018415-augustus-gene-0.13;SMil_00027429-augustus-gene-0.3
RNA degradation	ko03018	7	137	0.801107	SMil_00007576-augustus-gene-0.24;SMil_00015951-processed-gene-0.4;SMil_00018739-augustus-gene-0.11;SMil_00021496-processed-gene-0.5;SMil_00024678-augustus-gene-0.7;SMil_00026715-processed-gene-0.0;Salvia_miltiorrhiza_newGene_4896
Base excision repair	ko03410	2	45	0.802936	SMil_00005961-processed-gene-0.18;SMil_00023124-processed-gene-0.1
Other glycan degradation	ko00511	1	24	0.80307	SMil_00027169-augustus-gene-0.2
Photosynthesis - antenna proteins	ko00196	1	24	0.80307	SMil_00019908-augustus-gene-0.9
Steroid biosynthesis	ko00100	1	26	0.828064	SMil_00016616-augustus-gene-0.18
Porphyrin and chlorophyll metabolism	ko00860	2	50	0.847881	SMil_00019353-augustus-gene-0.14;SMil_00023972-augustus-gene-0.8
Histidine metabolism	ko00340	1	28	0.849893	SMil_00019190-processed-gene-0.0
Ubiquitin mediated proteolysis	ko04120	7	150	0.868696	SMil_00000816-processed-gene-0.4;SMil_00007307-augustus-gene-0.32;SMil_00008460-augustus-gene-0.28;SMil_00012709-processed-gene-0.8;SMil_00023206-augustus-gene-0.10;Salvia_miltiorrhiza_newGene_2870;Salvia_miltiorrhiza_newGene_5746
Phosphatidylinositol signaling system	ko04070	3	75	0.876913	SMil_00016226-augustus-gene-0.18;SMil_00016444-augustus-gene-0.18;SMil_00022675-augustus-gene-0.11
Glycerophospholipid metabolism	ko00564	6	134	0.879906	SMil_00004816-processed-gene-0.7;SMil_00006467-processed-gene-0.2;SMil_00008461-augustus-gene-0.29;SMil_00009381-processed-gene-0.0;SMil_00016616-augustus-gene-0.18;SMil_00027973-augustus-gene-0.4
Citrate cycle (TCA cycle)	ko00020	2	55	0.88332	SMil_00003784-processed-gene-0.14;SMil_00022297-augustus-gene-0.15
Sphingolipid metabolism	ko00600	1	32	0.885605	SMil_00024855-augustus-gene-0.12
Nucleotide excision repair	ko03420	4	99	0.89599	SMil_00003105-augustus-gene-0.39;SMil_00005663-augustus-gene-0.32;SMil_00005961-processed-gene-0.18;SMil_00027429-augustus-gene-0.3
Zeatin biosynthesis	ko00908	1	34	0.900143	SMil_00025055-augustus-gene-0.8
Ribosome biogenesis in eukaryotes	ko03008	5	123	0.912242	SMil_00005257-augustus-gene-0.34;SMil_00016660-augustus-gene-0.11;SMil_00021501-augustus-gene-0.8;SMil_00023992-augustus-gene-0.11;Salvia_miltiorrhiza_newGene_3262
2-Oxocarboxylic acid metabolism	ko01210	2	61	0.915737	SMil_00026811-processed-gene-0.0;SMil_00030089-processed-gene-0.1
Regulation of autophagy	ko04140	1	39	0.928926	SMil_00006641-augustus-gene-0.25
Lysine degradation	ko00310	1	40	0.933601	SMil_00019190-processed-gene-0.0
Endocytosis	ko04144	6	160	0.955698	SMil_00001257-augustus-gene-0.42;SMil_00006373-augustus-gene-0.28;SMil_00006467-processed-gene-0.2;SMil_00009346-augustus-gene-0.22;SMil_00016226-augustus-gene-0.18;SMil_00018380-augustus-gene-0.18
Plant-pathogen interaction	ko04626	13	302	0.964583	SMil_00002492-processed-gene-0.10;SMil_00012651-augustus-gene-0.20;SMil_00013650-augustus-gene-0.23;SMil_00016175-augustus-gene-0.23;SMil_00017066-augustus-gene-0.12;SMil_00018292-augustus-gene-0.16;SMil_00018611-augustus-gene-0.13;SMil_00019133-augustus-gene-0.11;SMil_00021072-augustus-gene-0.16;SMil_00022623-processed-gene-0.10;SMil_00023651-processed-gene-0.7;SMil_00027246-augustus-gene-0.7;Sa…
SNARE interactions in vesicular transport	ko04130	1	51	0.968611	Salvia_miltiorrhiza_newGene_626
Pentose and glucuronate interconversions	ko00040	4	129	0.973387	SMil_00004121-augustus-gene-0.33;SMil_00006692-augustus-gene-0.25;SMil_00007665-processed-gene-0.3;SMil_00019190-processed-gene-0.0
Pyrimidine metabolism	ko00240	4	132	0.976971	SMil_00004877-augustus-gene-0.37;SMil_00013363-augustus-gene-0.19;SMil_00014144-augustus-gene-0.22;SMil_00018739-augustus-gene-0.11
RNA polymerase	ko03020	1	60	0.983015	SMil_00004877-augustus-gene-0.37
Spliceosome	ko03040	9	250	0.98599	SMil_00001888-augustus-gene-0.43;SMil_00002881-processed-gene-0.9;SMil_00004934-augustus-gene-0.39;SMil_00005896-augustus-gene-0.32;SMil_00017956-processed-gene-0.4;SMil_00026715-processed-gene-0.0;Salvia_miltiorrhiza_newGene_4365;Salvia_miltiorrhiza_newGene_6525;Salvia_miltiorrhiza_newGene_7623
Protein processing in endoplasmic reticulum	ko04141	10	276	0.988765	SMil_00000438-augustus-gene-0.56;SMil_00000720-augustus-gene-0.41;SMil_00007809-processed-gene-0.18;SMil_00008460-augustus-gene-0.28;SMil_00009269-augustus-gene-0.22;SMil_00014110-processed-gene-0.5;SMil_00023261-processed-gene-0.6;Salvia_miltiorrhiza_newGene_1829;Salvia_miltiorrhiza_newGene_296;Salvia_miltiorrhiza_newGene_5263
Proteasome	ko03050	1	69	0.990818	SMil_00010617-augustus-gene-0.18
Purine metabolism	ko00230	6	200	0.992232	SMil_00004877-augustus-gene-0.37;SMil_00006565-augustus-gene-0.33;SMil_00009657-augustus-gene-0.21;SMil_00018739-augustus-gene-0.11;SMil_00025800-augustus-gene-0.8;Salvia_miltiorrhiza_newGene_6182
mRNA surveillance pathway	ko03015	3	134	0.994104	SMil_00010948-augustus-gene-0.19;SMil_00013832-processed-gene-0.3;SMil_00015951-processed-gene-0.4
Oxidative phosphorylation	ko00190	4	162	0.994922	SMil_00005107-augustus-gene-0.20;SMil_00010974-processed-gene-0.4;SMil_00019795-augustus-gene-0.8;SMil_00025711-augustus-gene-0.10
RNA transport	ko03013	5	200	0.99748	SMil_00007809-processed-gene-0.18;SMil_00015951-processed-gene-0.4;SMil_00026637-processed-gene-0.6;SMil_00029516-augustus-gene-0.3;Salvia_miltiorrhiza_newGene_1455
Ribosome	ko03010	13	429	0.999732	SMil_00002386-processed-gene-0.26;SMil_00006883-augustus-gene-0.25;SMil_00008546-processed-gene-0.2;SMil_00008856-augustus-gene-0.22;SMil_00012588-processed-gene-0.11;SMil_00020843-augustus-gene-0.9;SMil_00023033-augustus-gene-0.9;SMil_00023459-processed-gene-0.8;SMil_00027771-augustus-gene-0.7;Salvia_miltiorrhiza_newGene_5743;Salvia_miltiorrhiza_newGene_6042;Salvia_miltiorrhiza_newGene_6601;Salv…
